# Supplementary material for: Electronic cigarettes for smoking cessation
Source: Cochrane Database Syst Rev. 2025 Nov 10;2025(11):CD010216. doi: 10.1002/14651858.CD010216.pub10 (PMC12599494; doi:10.1002/14651858.CD010216.pub10)
Supplement: Supplementary file 7 — Supplementary material 7 Data package [file CD010216-SUP-07-dataPackage.zip]

Archive with 15 entries (15 files):
- CD010216-study-data/CD010216-study-information.csv
- CD010216-study-data/CD010216-study-arms.csv
- CD010216-study-data/CD010216-study-results.csv
- CD010216-study-data/CD010216-risk-of-bias.csv
- CD010216-study-data/CD010216.json
- CD010216-study-data/CD010216-included.ris
- CD010216-study-data/CD010216-excluded.ris
- CD010216-study-data/CD010216-awaiting.ris
- CD010216-study-data/CD010216-ongoing.ris
- CD010216-other-references/CD010216-other-published-versions.ris
- CD010216-other-references/CD010216-additional-references.ris
- CD010216-analysis-data/CD010216-data-rows.csv
- CD010216-analysis-data/CD010216-subgroup-estimates.csv
- CD010216-analysis-data/CD010216-overall-estimates-and-settings.csv
- CD010216-data-package-info.html
