# Supplementary material for: Electronic cigarettes for smoking cessation
Source: Cochrane Database Syst Rev. 2025 Nov 10;2025(11):CD010216. doi: 10.1002/14651858.CD010216.pub10 (PMC12599494; doi:10.1002/14651858.CD010216.pub10)
Supplement: Supplementary file 7 — Supplementary material 7 Data package [file CD010216-SUP-07-dataPackage.zip › CD010216-study-data/CD010216-study-information.csv]

Study	Year	Data source	ID: CRS	ID: ISRCTN	ID: DOI	Char: Methods	Char: Participants	Char: Interventions	Char: Outcomes	Char: Study funding	Char: Author declarations	Char: Notes
Adriaens 2014	2014	PUB	4359022			<p>Design: 3-armed RCT; with all participants then assigned to nicotine EC (treated as cohort in this review)</p> <p>Recruitment: advertisement on university website, flyers on university campuses, emails to personnel, and advertisement in local newspaper</p> <p>Setting: community and laboratory, Belgium</p> <p>Study start date/end date: not stated</p>	<p>Total N: 48 provided data</p> <p>Randomized to: EC1 16; EC2 17; control 17</p> <p>Inclusion criteria: smoke ≥ 3 yrs; ≥ 10 cpd; not intending to quit in the near future but willing to try a less unhealthy alternative</p> <p>Exclusion criteria: diabetes; severe allergies; asthma or other respiratory diseases; psychiatric problems; dependence on chemicals other than nicotine; pregnancy; breastfee…	<p><b>EC: Refillable</b></p> <p><b>Intervention: </b>2 intervention groups (EC1 and EC2) provided with EC and instructed to use EC or smoke ad libitum (EC1 group provided with Joyetech eGO-C, EC2 group provided with Kanger T2-CC) and provided guidance on EC use. For both types, provided 30 mL bottles of tobacco-flavoured e-liquid (Dekang “Turkish Blend”), containing 18 mg/mL of nicotine. 4 bottle…	<p>3 lab sessions over 2 months (weeks 1, 4, and 8), plus online questionnaires, further follow-up at 3 and 6 m after last lab session</p> <p>Cessation: measured but definition not provided, validated with eCO 5 ppm or less</p> <p>Adverse events and biomarkers: eCO, salivary cotinine measured during lab sessions. Also collected craving and withdrawal symptoms via lab sessions, “benefits and compl…	<p>"No external funding for this study was obtained. Electronic cigarettes and e-liquids were purchased at E-cig4U (`t Rond 10, 4285 DE Woudrichem, The Netherlands; http://www.e-cig4u.nL) with balances of previous research funds obtained by Frank Baeyens."</p>	<p>The authors declare no conflict of interest.</p>	<p>Randomization was for short-term outcomes only.</p> <p>Additional data provided from authors</p>
Auer 2024	2024	PUB	25455940			<p>Randomized, parallel-assignment, open-label trial</p> <p>Setting: 5 sites in Switzerland: Bern, Geneva, Lausanne, St Gallen, Zurich</p> <p>Recruitment: free and paid advertisements (lay press, social media, healthcare facilities, on public transport)</p> <p>Study July 2018 to June 2021 (NCT record April 2022)</p>	<p>Total: 1246 (intervention group 622, control group 624)</p> <p>47% female; mean age 41.1 (median age 38 (IQR 29 to 51)); median cigarettes per day 15 (IQR 10 to 20); FTND 4.3 (SD 2.3)</p> <p>Inclusion criteria:</p> <ul> <li>Informed consent as documented by signature</li> <li>Persons aged 18 or older</li> <li>Currently smoking 5 or more cigarettes a day for at least 12 months</li> <li>Willing …	<p>a) ENDS (vaporizer/e-cig) and smoking cessation counselling will receive:</p> <ul> <li>ENDS and nicotine-containing e-liquids, which they will be allowed to use ad libitum. Two e-cigarette starter kits (Innokin Endura T20-S) and 5 spare 0.8-ohm coils. Participants could choose among 6 flavours (2 tobacco, 1 menthol, and 3 fruity) and 4 nicotine concentrations (19.6 mg, 11 mg, 6 mg, and 0 mg pe…	<p>Baseline and 6 months</p> <p>Primary outcome: continuous smoking abstinence at 6 months post-quit date measured by:</p> <ul> <li>Self-report of having smoked no cigarettes from quit date, validated by urinary levels of anabasine. If anabasine is missing, validation by exhaled carbon monoxide (CO)</li> </ul> <p>Secondary outcomes:</p> <ul> <li>Continuous smoking abstinence at 6 months post-quit…	<p>For Auer 2024: Supported by a grant (173552) from the Swiss National Sci[1]ence Foundation, a grant (19.017477) from the Swiss Tobacco Prevention Fund, a grant (KFS4744-02-2019) from Swiss Cancer Research, and Lunge Zürich. &nbsp;</p>	<p>The funding bodies had no role in the trial design; the collection, monitoring, analysis, or interpretation of the data; or the writing of the manuscript. There was no industry involvement in the trial.</p> <p>Reto Auer, Stephanie Baggio, Florent Baty, Aurelie Berthet, Philip Briggmann, Rodrigo casagrande Tango, Martin Feller, Anja Frei, Moa Haller, Nancy Hopf, Jean-Paul Humair,Isabelle Jacot …	<p>Linked trial registry IDs: NCT03603340; NCT03603353; NCT03612336; NCT03612375; NCT03612453; NCT03612544; NCT03632421; NCT03938298. Based on the common study name ESTxENDS study, we assume that the listed trial IDs and the numerous listed references are linked to one study. However, limited information is currently available and we will revisit this as necessary as more information becomes avai…
Avila 2024	2022	PUB	28550157			<p>RCT</p> <p>Center for Alcohol and Addiction Studies, Brown University School of Public Health, USA</p>	<p>45 participants</p><p>EC: N = 18; ONP: N = 18; CC: N = 9</p><p>Mean age 50.1 (SD 10.7); &nbsp;average CPD 13.9 (SD 10.1)&nbsp;</p><p>Inclusion criteria: household income &lt; 250% federal poverty level (FPL); past 6 months daily smoking of ≥ 5 cigarettes/day (exhaled CO ≥ 6 ppm at baseline); willingness to substitute combustible cigarettes for EC or NPs; aged 21+ years</p><p>Exclusion criteria…	<p>EC: 4th generation electronic cigarette device and disposable cartridges (5% nicotine e-liquid cartridges)</p> <p>Nicotine pouch, 4 mg</p> <p>Arm 1: Electronic cigarette</p> <p>Participants in this experimental condition will be provided with a 4th generation EC device (VUSE Alto) and disposable cartridges. Participants will be provided with EC and 5% nicotine e-liquid cartridges (pods) for 8 …	<p>Baseline, 8 weeks</p> <p>Change in cigarettes per day from baseline to week 8. Within and between-group difference in past week average cigarettes per day assessed using timeline follow-back (TLFB)</p> <p>Change in cigarette dependence from baseline to week 8</p> <p>Cigarette abstinence at week 8. Past week any-use of cigarettes assessed using timeline follow-back (TLFB)</p> <p>Change in carbo…	<p>“The study is funded by the Brown University Office of Vice President Research. The authors JCA, DDM, and JSA are partially or fully funded by an NIH-funded Center of Biomedical Research Excellence (COBRE) (P20GM130414).”</p>	<p>“JSA serves as a consultant and has equity in the start-up company Qnovia. This is a start-up company developing smoking cessation prescription medications through the FDA. They currently do not have a product that is available for sale. The other authors have no conflict of interest to disclose.”</p>	<p>Avila 2024 moved to new study in 2025. &nbsp;NCT record (NCT05327439) was added to ongoing studies in 2022 update</p>
Baldassarri 2018	2018	PUB	14702525			<p>Design: randomized, parallel-assignment, double-blind trial</p> <p>Recruitment: outpatient pulmonary and primary care clinics, Tobacco Treatment Service, referrals from medical providers</p> <p>Setting: Hospital outpatient and primary care clinics, USA</p> <p>Study start date: October 2014; Study end date: June 2014</p>	<p>Total N: 40</p> <p>N per arm: non-nicotine: 20; nicotine EC: 20</p> <p>Inclusion criteria: ≥ 18 years; ≥ 1 cpd; willing to quit smoking</p> <p>Exclusion criteria: unstable psychiatric or medical conditions requiring hospitalization within the past 4 months; acute coronary syndromes or stroke within the past 30 days; history of allergic reactions to adhesives; women who were pregnant, nursing, …	<p><b>EC: Refillable</b></p> <p>Both groups received standard care (8 weeks nicotine patch and counselling) and were randomized to <b>nicotine EC</b> or <b>non-nicotine EC</b>.</p> <p>EC: eGO style EC (650 mAh battery, EVOD clearomizer, 3.7 V, 1.8 Ω single bottom coil), provided with e-liquid purchased from an online vape shop (0 mg/mL or 24 mg/mL nicotine strength, 70/30 propylene glycol/vegetab…	<p>Questionnaires and CO measurements taken at baseline, treatment visits at week 2, 4, 6, 8, and follow-up at week 24</p> <p>Cessation: 7-day point prevalence abstinence, eCO ≤ 6 ppm</p> <p>Adverse events and biomarkers: side effects were measured, although it is unclear whether a questionnaire with prespecified symptoms was used</p> <p>Spirometry and FeNO at baseline and 6-month follow-up</p> <…	<p>"Funding for this study was provided by the Yale School of Medicine, Section of Pulmonary, Critical Care, and Sleep Medicine and the National Heart, Lung, and Blood Institute grant T32HL007778. NHLBI had no role in the study design, collection, analysis, or interpretation of the data, writing the manuscript, or the decision to submit the paper for publication."</p>	<p>"Dr. Toll received a grant from Pfizer for medicine only for a research study, and he receives funding as an expert witness in litigation filed against the tobacco industry. Dr. Chupp received grants from NIH, Genetech, Glaxo Smith Kline, Astra Zeneca/Medimmune and Boston Scientific. He received consulting/speaking fees from Genetech, Astra Zeneca/Medimmune, Mannkind, and Boston Scientific. Th…	<p>New for 2020 update. Study listed as ongoing study NCT02498145 in 2016 review update</p> <p>Additional data provided from authors</p>
Begh 2021	2021	SOUGHT	18539486			<p>Individually randomized, blinded, 2-arm trial</p> <p>Setting: 39 general practices, England</p> <p>Recruitment: primary care registries</p>	<p>325 (164 intervention; 161 intervention)</p> <p>47.4% female; mean age 57.8; mean cpd 20.1; mean FTCD 4.2</p> <p>Inclusion criteria: current smoker ≥ 10 ppm for exhaled CO and smokes a minimum of 8 cigarettes/8 grams of tobacco per day (including pipe, cigars, or tobacco roll-ups) with no intention of stopping immediately or seeking cessation support. Diagnosed with 1 or more of the following …	<p>EC type: refillable</p> <p>Control: no additional support beyond standard care</p> <p>Intervention: practitioners gave brief advice about EC and offered participants a free EC for the purpose of switching from smoking to vaping. The instruction was to reduce their smoking. If the offer was accepted, participants received: a starter pack containing an&nbsp;Aspire PockeX all-in-one e-cigarette, …	<p>0 months, consultation visit, 2 months post-consultation, 8 months post-consultation</p> <p>"Patients attended four visits at their GP practice: a baseline visit, a therapeutic visit (‘annual review’) with their GP or nurse and two follow-up visits two months and eight months post-consultation."</p> <p>Primary outcomes:</p> <ul> <li>7-day PPA from smoked tobacco at 2 months, defined as complet…	<p>NIHR Postdoctoral Fellowship and NIHR School for Primary Care Research funded randomized controlled trial</p>	<p>All authors declare no competing interests.</p>
Bonafont Reyes 2022	2022	PUB	22035887			<p>Design: "A mixed methods study"</p> <p>Recruitment: recruited patients with COPD, aged 21 to 75, listed as current smokers in the NYU Langone Health electronic health record by phone, mail, and MyChart</p> <p>Participants: patients with COPD</p> <p>Setting: NYU, USA</p> <p>Study start date: not reported</p>	<p>Total N: 48</p> <p>Inclusion criteria: moderate COPD (based on the COPD Assessment Test score (CAT)); interested in quitting</p> <p>Exclusion criteria: not reported</p> <p>Female 54%; mean age 60 (SD 8.2)</p> <p>E-cigarette use at baseline: not reported</p> <p>Motivated to quit: yes</p>	<p>EC: no detail reported</p> <p>Arm 1 EC</p> <p>Arm 2 NRT</p> <p>Both groups: over 12 weeks, participants received 5 counselling sessions and were asked about their COPD symptoms, CC use, EC use, and nicotine withdrawal symptoms. We used Ecological Momentary Assessment (four text messages/day) to assess current EC/NRT and CC use.</p>	<p>12 weeks</p> <p>Combustible cigarette use measured</p> <p>Dyspnoea</p> <p>COPD symptoms</p> <p>Mixed methods study assessing the relationship between race/ethnicity and switching from CC to EC; evaluated whether it is mediated by social norms, risk perception, and overall opinions of CC and EC</p>	<p>Not reported</p>	<p>Not reported</p>	<p>Student presentation</p> <p>New to 2022 update</p>
Bonevski 2021	2021	UNPUB	14702549			<p>Design: pragmatic, open-label, single-centre, 2-arm randomized controlled trial</p> <p>Recruitment: withdrawal service in Melbourne, Australia</p> <p>Setting: substance use disorder treatment setting, and following discharge, community setting, Melbourne, Australia</p> <p>Study start date: 1 August 2017; Study end date: April 2019</p>	<p>Total N: 100</p> <p>N per arm: EC intervention = 50; NRT control = 50</p> <p>Inclusion criteria: ≥ 18 years; tobacco smoker on entering the residential service; capacity to consent and able to understand the participant materials</p> <p>Exclusion criteria: used an END containing nicotine in the past month; pregnancy/breastfeeding; currently enrolled in another study; scheduled to be transferre…	<p><b>EC</b>: Refillable</p> <p>Up to an hour training session, information pack. Innokin Endura T22 starter kit and refill liquid (Nicophar). 4-week supply of liquid nicotine, with further supplies of liquid nicotine mailed twice at 4- week intervals. Dosing schedule of e-liquid dependent nicotine dependence score: high-nicotine-dependence category assigned initial 4-week e-liquid supply (total …	<p>Week 6, 12; self-report</p> <p>Adverse events collected</p> <p>Other outcomes measured:</p> <ul> <li>Acceptability and feasibility of interventions</li> <li>Treatment adherence</li> <li>Cigarettes smoked per day - Heaviness of Smoking Index</li> <li>Frequency of cravings</li> <li>Minnesota Nicotine Withdrawal Scale (MNWS)</li> <li>10-item Kessler Psychological Distress Scale (Kessler-10)</li> …	<p>"The study is supported by a VicHealth Innovation Research Grant (2016–0096). AG is supported by a post-doctoral fellowship from the Heart Foundation. ALB is supported by an Australian National Health and Medical Research Council (NHMRC) senior research fellowship and a Faculty of Health and Medicine, University of Newcastle Gladys M Brawn senior research fellowship. BB is supported by an Aust…	<p>"The authors declare that they have no competing interests."</p> <p>"None to declare."</p>	<p>New for 2020 update; additional data originally provided by authors and subsequently published</p>
Bullen 2013	2013	PUB	2995700			<p>Design: 3 parallel groups RCT</p> <p>Recruitment: people who smoke recruited from the community, via newspaper advertisements</p> <p>Setting: research unit, New Zealand</p> <p>Study start date: 6 September 2011; study end date: 5 July 2013</p>	<p>Total N: 657. 289 nicotine EC (NEC), 295 patch, 73 non-nicotine EC (PEC)</p> <p>Inclusion criteria: ≥ 18 years; smoked 10 or more cpd over past year; wanted to stop smoking</p> <p>Exclusion criteria: pregnancy and breastfeeding; using cessation medicines or using other support to quit; heart attack, stroke, severe angina in the last 2 weeks; poorly controlled medical disorder; allergies, other…	<p><b>EC: Cig-a-like</b></p> <p>Randomized to NEC, PATCH, or PEC use for 13 weeks (from 1 week prior to TQD)</p> <ul> <li><b>NEC:</b> Elusion brand 16 mg cartridges; sent product via courier</li> <li><b>PATCH:</b> 21 mg/24-hour patch; sent voucher to exchange for NRT at pharmacy (dispensing costs covered)</li> <li><b>PEC:</b> as per EC, but 0 mg cartridges</li> </ul> <p>All participants referred …	<p>Sustained (≤ 5 cigarettes allowed) validated (exhaled breath CO &lt; 10 ppm) abstinence at 6 months</p> <p>≥ 50% self-reported reduction in baseline cigarettes at 6 months</p> <p>Participants reporting any adverse events</p> <p>Proportion of AEs that were serious</p> <p>Proportion of unrelated AEs</p>	<p>Health Research Council of New Zealand</p>	<p>"We declare that we have received no support from any companies for the submitted work and have no non-financial interests that might be relevant to the submitted work. ML, via his company Health New Zealand, previously did research funded by Ruyan (an e-cigarette manufacturer). CB and HM have done research on Ruyan e-cigarettes funded by Health New Zealand, independently of Ruyan. HM has rece…	<p>Accessed support: NEC: 115/289; PATCH: 106/295; PEC: 26/73</p>
Caponnetto 2013a*	2013	PUB	26464829			<p>Design: 3-arm, double-blind randomized controlled trial: EC with 7.2 mg nicotine for 12 weeks; same for 6 weeks followed by 5.2 mg for 6 weeks: EC with no nicotine for 12 weeks</p> <p>Recruitment: newspaper advertisements</p> <p>Setting: outpatient clinic, Italy</p> <p>Study start date: April 2010; Study end date: April 2012</p>	<p>Total N: 300</p> <p>Inclusion criteria: smoked ≥ 10 cpd for past 5 years; age 18 to 70; in good health; not currently or intending to quit smoking in the next 30 days</p> <p>Exclusion criteria: symptomatic cardiovascular or respiratory disease; regular psychotropic medicine use; current or past history of alcohol abuse; use of smokeless tobacco or NRT; pregnancy or breastfeeding</p> <p>36% wom…	<p><b>EC: Cig-a-like</b></p> <p>EC presented as a healthier alternative to tobacco smoke and could be freely used, ad libitum (up to 4 cartridges a day) for 12 weeks, as a tobacco substitute</p> <p>EC used: 'Categoria' (model 401) with disposable cartridges</p> <ul> <li><b>Grp A</b>: 12 weeks of 7.2 mg capsules ('Original')</li> <li><b>Grp B</b>: 6 weeks 7.2 mg ('Original'), then 6 weeks 5.4 mg (…	<p>Abstinence at 12 months (complete self-reported abstinence from tobacco smoking since previous visit at 6 months, confirmed with CO &lt; 7 ppm at 12 months)</p> <p>≥ 50% reduction in baseline cigarettes at 12 months</p> <p>Recorded AEs thought to be related to tobacco smoking and EC at baseline and at each study visit (7 follow-up visits over 12 weeks, plus at 24 and 52 weeks)</p>	<p>"This research was supported by a grant-in-aid from Lega Italiana AntiFumo. The study sponsor had no involvement in the study design, collection, analysis, and interpretation of data, the writing of the manuscript or the decision to submit the manuscript for publication. RP and PC are currently funded by the University of Catania, Italy. The e-cigarette supplier had no involvement in the study…	<p>"RP has received lecture fees and research funding from Pfizer and GlaxoSmithKline, manufacturers of stop smoking medications. He has served as a consultant for Pfizer and Arbi Group Srl, the distributor of the CategoriaTM e-Cigarette. The other authors have no relevant conflict of interest to declare in relation to this work."</p>	<p>Additional data provided from authors</p>
Caponnetto 2013b*	2013	PUB	26464838			<p>Design: prospective cohort</p> <p>Recruitment and setting: inpatients at a psychiatric institution in Italy</p> <p>Study start date/end date: not specified</p>	<p>Total N: 14</p> <p>Inclusion criteria: smoked ≥ 20 cpd for at least the past 10 years; diagnosis of schizophrenia</p> <p>Exclusion criteria: alcohol and illicit drug use; recent myocardial infarction; angina pectoris; high blood pressure (BP &gt; 140 mmHg systolic or 90 mmHg diastolic, or both); diabetes mellitus; severe allergies; poorly controlled asthma or other airway diseases; inclusion b…	<p><b>EC: Cig-a-like</b></p> <p>Seen at baseline, given EC ('Categoria' brand) with an initial 4-week supply of 7.4 mg nicotine cartridges. Instructed to use ad libitum up to 4 cartridges a day. EC cartridges supplied at months 1, 2, and 3</p> <p>No instruction on cessation or reduction was provided.</p>	<p>Follow-up at 1, 2, 3, 6, and 12 months when cigarette consumption, CO, AEs, and positive and negative symptoms of schizophrenia were measured</p> <p>Sustained reduction of ≥ 50% for at least 30 days at 12 months</p> <p>30-day point prevalence CO-validated abstinence at 12 months</p> <p>Adverse events</p>	<p>"We wish to thank Arbi Group Srl (Milano, Italy) for the free supplies of “Categoria” e-cigarette kits and nicotine cartridges as well as their support. We would also like to thank LIAF (Lega Italiana AntiFumo) for the collaboration."</p>	<p>"Pasquale Caponnetto, Roberta Auditore, Cristina Russo and Giorgio Carlo Cappello declare no conflict of interest. Riccardo Polosa has received lecture fees and research funding from Pfizer and GlaxoSmithKline, manufacturers of stop smoking medications. He has served as a consultant for Pfizer and Arbi Group Srl (Milano, Italy), the distributor of the CategoriaTM e-cigarette."</p>
Caponnetto 2021*	2021	PUB	26464841			<p>Design: single-arm pilot study</p> <p>Recruitment: authors wrote to physicians, psychiatrists, and other health care providers to inform them about the study. Flyers were posted within and outside of the Smoking Cessation Center of Catania University (Centro per la Prevenzione e Cura del Tabagismo — CPCT), at the Policlinico Vittorio Emanuele. Participants were recruited from Catania outpatien…	<p>Total N: 40 (single-arm)</p> <p>All participants: individuals with schizophrenia spectrum disorders who smoke cigarettes</p> <p>Inclusion criteria:</p> <p>Adults attending psychiatric outpatient clinics in Catania who smoked 20 or more cigarettes daily were included.</p> <p>Able to meet the criteria for a schizophrenia spectrum disorder diagnosis without evidence of current exacerbation of ill…	<p>EC: <b>pod</b></p> <p>JUUL pod e-cigarette, PAX Labs, a closed pod e-cigarette product. The pod contains 0.7 mL of e-liquid and up to 5% nicotine by weight.&nbsp;</p> <p>At the BL visit, participants were given a free e-cigarette starter kit containing one JUUL device with a charger and 5% nicotine pods, Virginia tobacco flavour with instructions on how to charge, activate, and use the e-cigar…	<p>Baseline, week 4 (study visit 2), week 8 (study visit 3), 12 weeks, 24-week FU</p> <p>Cessation: CO</p> <p>Reduction: CPD</p> <p>AEs: dry cough, headache, throat irritation</p> <p>Other outcomes: vital signs (BP and HR), weight, and mental health, subjective effects (e.g. satisfied, no aversion), acceptability</p>	<p>The e-cigarettes used in the study were donated by the manufacturer, PAX Labs (on June 13, 2017 the company became known as JUUL Labs).</p> <p>Acknowledgements: The authors wish also to thank PAX Labs (on June 13, 2017 the company became known as JUUL Labs) for the free supplies of JUUL e-cigarette kits and pods. At the time the research was conducted, JUUL Labs were not part owned by Altria, …	<p>MM is fixed-term researcher at Centro per la Prevenzione e Cura del Tabagismo, University of Catania. JD is full-time employee of City University of New York (United States). JK is full-time employee of Weill Medical College of Cornell University, New York (United States). RP is full-time employee of the University of Catania, Italy. In relation to his work in the area of tobacco control and r…	<p>New to 2022 update</p>
Caponnetto 2023*	2023	PUB	26464843			<p>Design: randomized non-inferiority switching trial</p> <p>Setting: Italy</p> <p>Recruitment: recruited among hospital/university staff, via social media, or through word of mouth</p> <p>Study start date: May 2019. Study end date May 2020</p>	<p>220 healthy people who smoke tobacco cigarettes</p> <p>EC arm 110, HTP arm 110</p> <p>% female: EC arm 70% (63.6), HTP arm 56% (50.9). Mean age 41.3 (EC arm 41.3 (SD 16.9), HTP arm 41.3 (SD 16.1)). Mean CPD: EC arm 22.8 (10.9), HTP arm 22.6 (SD 10.1). Mean FTND: EC arm 6 (SD 2.2), HTP arm 5.8 (SD 2.1)</p> <p>Motivated to quit: No</p>	<p>E-cigarettes (EC) arm: JustFog Q16 Starter Kit consisting of a battery and a 1.9-mL refillable tank fitted with a 1.6-Ohm nichrome coil, 16 mg, 3 flavours 50% propylene glycol/40% vegetable glycerin/10% H2O. EC study arm, 50.9% (56/110) chose Puff Riserva Country, 30.9% (34/110) chose Puff Riserva Tuscan, and 18.2% (20/110) chose Puff Artic e-liquid.</p> <p>Heated Tobacco Products (HTPs) arm: …	<p>12-week study. Follow-up 24 weeks. Baseline, 1, 2, 4, 8, 12, and 24 weeks.</p> <p>Biochemically verified self-reported continuous abstinence at 12 weeks from the previous visit. Continuous abstinence rate (CAR) weeks 4 to 12). Abstinence from smoking was defined as eCO-verified (&lt; 10 ppm). 7-day point prevalence of abstinence at week 12.</p> <p>Secondary outcomes include: smoking reduction …	<p>NCT record: Collaborators: Philip Morris Société Anonyme</p> <p>Caponnetto 2020: This research is supported by an Investigator-Initiated Study award by Philip Morris Products Société Anonyme (<a type="EXTERNAL" href="https://www.sciencedirect.com/science/article/pii/S2451865420300028?via%3Dihub#gs1">PMI.IIS.2016.006</a>).&nbsp;</p>	<p>EM, DS and RP are full-time employees of the University of Catania, Italy. PC, MC and RE are fixed-term researchers at University of Catania, Italy. MM is a fixed-term researcher at Centro per la Prevenzione e Cura del Tabagismo, University of Catania. BB is a full-time employee of ARNAS Garibaldi, Catania, Italy. AP is a full-time employee of Casa di Cura Musumeci-Gecas, Gravina di Catania, I…	<p>&nbsp;</p>
Carpenter 2017	2014	PUB	14702537			<p>Design: randomized, parallel-assignment, open-label trial</p> <p>Recruitment: recruitment from local urban community in southeastern USA, using various media outlets</p> <p>Setting: community, southeastern USA</p> <p>Study start date: November 2014; Study end date: May 2016</p>	<p>Total N: 68</p> <p>N per arm: Control group: 22; ENDS group: 46 (split into 2 non-randomized groups: BluCig 16 mg: 25; BluCig 24 mg: 21)</p> <p>Inclusion criteria:</p> <ul> <li>Age 18+ years</li> <li>Current smoker of ≥ 5 cpd for ≥ 1 year</li> <li>No recent history of cardiovascular distress, COPD, cancer (any non-dermatologic), or uncontrolled diabetes mellitus</li> <li>Neither pregnant nor b…	<p><b>EC: Cig-a-like</b></p> <p><b>Intervention</b>: At study start, choice of tobacco or menthol flavour Blu Starter Pack EC, with 16 mg/mL nicotine. Midway through study, the manufacturer of Blu altered the product and discontinued availability of the device, replaced with BluPlusþ, with 24 mg/mL nicotine. 3-week sampling period, given up to 7 cartridges at each of 3 weekly visits. Instructions…	<p>Weeks 2, 3, 4, 8, 12, and 16</p> <p>Carbon monoxide, NNAL</p> <p>Other outcomes: cessation (&lt; 6 months), product evaluation, EMA</p>	<p>"Support was provided by NIH R21 DA037407 (to M.J. Carpenter), P01 CA200512 (to K.M. Cummings, M.J. Carpenter, and M.L. Goniewicz), UL1 TR001450, and P30 CA138313. M.L. Goniewicz's laboratory is supported via P30 CA016056. B.W. Heckman is supported via K12 DA031794 and K23 DA041616. T.L. Wagener's effort is partially supported by the Oklahoma Tobacco Research Center, which is funded by the Okl…	<p>"M.L. Goniewicz is a consultant/advisory board member for Johnson &amp; Johnson. K.M. Cummings reports receiving a commercial research grant from and is a consultant/advisory board member for Pfizer Inc., and has provided expert witness testimony for various plaintiffs in lawsuits involving cigarette manufacturers. No potential conflicts of interest were disclosed by the other authors."</p>	<p>New for 2020 update. Listed as ongoing study NCT02357173 in 2016 review update. Additional data provided from authors</p> <p>In all, 25 participants (54%) received the Blu Starter Pack (16 mg), and 21 participants (46%) received BluPlusþ (24 mg); no switches were made within participants. Note: this is not included in our analysis of higher v lower as assignment to nicotine dose was not done a…
Carpenter 2023	2023	MIX	24012717			<p>Design: RCT</p> <p>Setting: USA</p> <p>Recruitment: participants will be recruited nationally, but a subset (N = 120) will be recruited locally to allow for biomarker collection.</p> <p>Study start date: 24 May 2018. Study end date: 8 September 2022</p>	<p>Total N: 638</p> <p>427 = NJoy Pre-Filled Tank</p> <p>211 = control</p> <p>53.6% female; mean age 42.3 (SD = 11.5), 68.5% white (18.5% black; 14.1% Hispanic), 30.9% ≤ HS education, and moderately dependent (mean Heaviness of Smoking Index = 14.8; SD = 7.2)</p> <p>Motivated to quit: limited interest in quitting smoking (mean motivation to quit on 0 to 10 VAS = 4.3; SD = 3.2; 24.1% making quit a…	<p>E-cigarette: NJoy Pre-Filled Tank, 3 mL pre-filled tank, 15 mg/mL of nicotine. E-cigarette samples are inclusive of a battery and self-contained tanks of assorted flavours to last up to 4 weeks. Minimal instructions on use. Continue smoking their usual cigarettes as much or as little as they would like.</p> <p>Control arm: no intervention. Participants will not receive an NJOY electronic cigar…	<p>Baseline, 1, 2, 3, 4, 12, 24 weeks</p> <ol> <li>Uptake. Mean days of use over 4-week sampling period (study enrolment through end of 4-week intervention)</li> <li>Conversion. Percentage of participants who purchase an e-cigarette (study enrolment through end of 6-month follow-up)</li> <li>Smoking cessation. Point prevalence abstinence from conventional smoking (6-month follow-up)</li> <li>AEs …	<p>Funding: NCI R01 210625</p>	<p>Neither the tobacco industry nor any e-cigarette manufacturer provides support of any kind for this study.&nbsp;</p>
Cobb 2021	2016	MIX	18539490			<p>Design: randomized, parallel-assignment, double-blind trial</p> <p>Setting: USA. Penn State Medical Center in Hershey, Pennsylvania (n = 300); Virginia Commonwealth University in Richmond, Virginia (n = 220)&nbsp;</p> <p>Recruitment: community advertisements</p> <p>Study start date: June 2015; Study end date: June 2018</p>	<p>Total N: 520 (though Veldheer paper only reports 263)</p> <p>N per arm: 130 per arm</p> <p>Inclusion criteria: age 21 to 65; smoke &gt; 9 cigarettes per day; smoke regular filtered cigarettes or machine-rolled cigarettes with a filter; CO measurement &gt; 9 ppm at baseline; not planning to quit in the next 6 months; interested in reducing cigarette consumption; no serious quit attempt in last …	<p><b>EC: Cartridge</b></p> <p>For 24 weeks:</p> <p>1) <b>Cigarette substitute</b>: QuitSmart cigarette substitute - plastic tube looks like a real cigarette, designed to provide the same draw resistance as a smoker's usual cigarette. No drug delivery. 2 cigarette substitutes and a product manual are provided to participants following randomization and replacement products are provided throughout…	<p>0, 1, 2, 4, 8, 12, 16, 20, 24, 28, and 36 weeks</p> <p>Provision of the condition-specific product lasted for 24 weeks (intervention period). There was a 12-week follow-up period after the intervention period for each condition (36 weeks).</p> <p>NNAL collected at baseline 4, 12, and 24 weeks</p> <p>Cessation: (a) intent-to-treat, self-reported 7-day point prevalence cigarette abstinence (PPA)…	<p>This research was supported by grants P50DA036105 and U54DA036105 from the National Institute on Drug Abuse of the National Institutes of Health and the Center for Tobacco Products of the US Food and Drug Administration. Data collection was supported by UL1TR002649 at Virginia Commonwealth University and by UL1TR002014 at Penn State University from the National Center for Advancing Translation…	<p>COC reports grants from National Institute on Drug Abuse and US Food and Drug Administration, during the conduct of the study. JF reports grants from National Institute on Drug Abuse and US Food and Drug Administration, during the conduct of the study, and grants, personal fees, and non-financial support from Pfizer, outside of the submitted work. AAL reports grants from National Institute on …	<p>Study listed as ongoing study Lopez 2016 in the 2016 review update and as Veldheer 2019 in 2020 and April 2021 updates.</p> <p>Cessation data from Foulds, which is pre-print only</p>
Coffey 2020	2020	PUB	24012723			<p>Design: 1-armed intervention study</p> <p>All interested offered EC intervention. Pilot to encourage people wanting to stop using CCs to swap from CCs to ECs, conducted in 2018. The pilot was designed to enable current smokers to obtain a free e-cigarette, charger, nicotine liquid, and support.</p> <p>Recruitment: E-cigarette vouchers were provided through websites and also advertised and dist…	<p>Total N: 1022 (single arm)</p> <p>Mean age 44.7 years</p> <p>Mean CPD: 19.14</p> <p>Motivated to quit: yes</p>	<p>All interested offered free EC intervention: 3 different ECs, different colours, 1 with longer battery life. Charger plug</p> <p>Two different strengths (1.0% and 1.6%) and 4 different flavours (tobacco, rolling tobacco, menthol, and mixed fruits) provided. 4 weeks' supply, distributed in 2 batches, 5 bottles at baseline and 5 bottles at week 2</p> <p>E-cigarettes were purchased from the only …	<p>Baseline, 4 weeks</p> <p>CO ppm for all participants at 2 and 4 weeks follow-up</p> <p>Continued EC use at 4-week follow-up</p>	<p>This work was commissioned by Salford City Council and carried out independently by the University of Salford. While Salford City Council and Great Manchester Health and Social Care Partnership were given the opportunity to input into the final report and the drafting of this paper, their input was limited to the context and background of the pilot, rather than the analysis or interpretation o…	<p>The author(s) disclosed receipt of the following financial support for the research, authorship, and/or publication of this article: This work was supported by funding by Greater Manchester Health and Social Care Partnership.</p>
Czoli 2019	2019	MIX	17071975			<p>Design: non-blinded, within-participant cross-over</p> <p>Recruitment: advertisements placed in newspapers, online, and in local vape shops, and received CAD 295 for participating in the study</p> <p>Setting: Kitchener−Waterloo and Toronto, Ontario, Canada</p> <p>Study start date: September 2015. Study end date: NR</p>	<p>Total N: 48</p> <p>29.2% female; mean age 35.9 (SD 11.7); mean cpd NR; dual EC users at baseline; not motivated to quit</p> <p>Inclusion criteria: &gt; 18+ years; dual users of tobacco cigarettes and EC</p> <p>Exclusion criteria: serious intentions to quit smoking in the next 6 months; tobacco products, NRT, any smoking cessation medications, participation counselling programmes for smoking ce…	<p><b>EC: own choice (mainly tank)</b></p> <p>3 consecutive 7-day periods in which the use of tobacco cigarettes and e-cigarettes was experimentally manipulated</p> <p>4 study conditions: dual use (e-cigarette and tobacco cigarette); tobacco cigarette; E-cigarette; no product use</p> <p>Virtually all dual users reported using tank systems (92%) and e-cigarettes with nicotine (94%).</p> <p>To cont…	<p>Baseline (visit 1) and after each of the 7-day periods (visit 2 (week 1), visit 3 (week 2), visit 4 (week 3))</p> <p>Carbon monoxide</p> <p>Urinary concentration of cotinine</p> <p>Urinary concentrations of 1-hydroxypyrene (1-HOP) and 4-(methylnitrosamino)-1-(3-pyridyl)-1-butanol (NNAL)</p>	<p>This research was supported by an Ontario Ministry of Health and LongTerm Care Health System Research Fund grant (#06697 awarded to DH). Additional support was provided by the Canadian Institutes of Health Research (CIHR), the Vanier Canada Graduate Scholarship (CDC), a CIHR and Public Health Agency of Canada, Applied Public Health Chair (DH), and an Ontario Institute for Cancer Research Inves…	<p>MLG reports grants from and served as an advisory board member to pharmaceutical companies that manufacture smoking cessation drugs. DH has provided paid expert testimony in tobacco litigation on behalf of governments and class-action plaintiffs on issues related to tobacco product science and regulation. The other authors have no competing interests to declare.</p>
Dawkins 2020	0672	MIX	17071977			<p>Design: prospective cohort 4-centre pragmatic cluster feasibility trial</p> <p>Recruitment: at homeless centres</p> <p>Setting: 4 homeless centres in the UK</p> <p>Study start date: 1 October 2018; Study end date: 31 March 2020</p>	<p>Total N: 80</p> <p>N per arm: EC 48; UC 32</p> <p>Inclusion criteria: adults (≥ 18 years) who smoke accessing homeless support services on a regular basis and also known to staff; daily smokers; smoking status was also biochemically verified by exhaled CO breath</p> <p>Exclusion criteria: non-smokers, or using another smoking cessation aid; pregnancy, or unable to consent, e.g. currently intox…	<p><b>EC: Refillable</b></p> <p><b>Usual care</b>: written information on quitting smoking (adapted from NHS Choices); signposting to the local stop-smoking service (SSS) by centre staff</p> <p><b>Intervention</b>: as usual care, plus refillable EC provided once with e-liquid provided 1 x wk for 4 weeks, Aspire PockeX (tank style), choice of 3 flavours (fruit, menthol, tobacco) and 2 nicotine str…	<p>Weeks: 4, 12, 24; clinic visits and self-report</p> <p>Cessation: CO-validated sustained at 24 weeks</p> <p>Adverse events and biomarkers: self-reported negative effects in EC arm only – each participant asked to rate on a scale so we could not meta-analyse; exhaled CO; unintended consequences</p> <p>Other outcomes measured:</p> <p>Qualitative process evaluation; costs; self-reported positive …	<p>This study is funded by the National Institute for Health Research Public Health (project reference: 17/44/29).</p>	<p>SC, AF, JL, CB, AT, DR, IU, LB, SP have no competing interests. PH has received a research grant from and provided consultancy to Pfizer. LD has provided consultancy for the pharmaceutical industry relating to the development of smoking cessation products.</p>	<p>New for 2021 update. Authors provided information prior to peer review.</p>
Edmiston 2022*	2022	PUB	26464847			<p>Design: RCT</p> <p>Recruitment: participants were recruited to 10 clinical sites via site databases and using IRB-approved radio and print ads.</p> <p>Setting: USA</p> <p>Study start date: 17 January 2017. Study end date: 6 November 2018&nbsp;</p>	<p>Total N: 450</p> <p>EC Test group 1: classic (tobacco) = 150</p> <p>EC Test group 2: menthol = 150</p> <p>Control = 150</p> <p>Inclusion criteria: smoked ≥ 10 years, smoked an average of ≥ 10 manufactured cigarettes pd for 12 months. Willing and able to replace their cigarettes for 12 weeks with the assigned test e-Vapor product. Age 30 to 65 years.</p> <p>Exclusion criteria: health condition …	<p>EC: <b>cartridge</b></p> <p>Arm 1 Experimental: Test 1 EC classic (tobacco)</p> <p>Exclusive ad libitum use of test product MarkTen Bold Classic (test product 1) 4.0% nicotine by weight without use of any other type of tobacco/nicotine-containing product, for the entire duration of study participation. This replaced test e-Vapor Product NuMark LLC, MarkTen® XL Bold CLASSIC* (as no longer sold)…	<p>Baseline, weeks 1, 3, 6, 9, and 12</p> <p>Baseline weeks 1, 6 and 12 (blood and urine). Weeks 1, 3, 6, 9, and 12 (eCO)</p> <p>Lung function was assessed at screening, baseline, at week 12 of study 1, (and at weeks 18 and 24 of study 2): FEV1, per cent of predicted FEV1, FVC, percent of predicted FVC, FEV1/FVC, and percent of predicted FEV1/FVC, forced expiratory flow at 25% to 75% (FEF).</p> <…	<p>This study was funded by Altria Client Services LLC.</p> <p>(Altria is the parent company of Philip Morris USA (producer of Marlboro cigarettes), John Middleton, Inc., U.S. Smokeless Tobacco Company, Inc., and Philip Morris Capital Corporation.)</p>	<p>All authors were employees of Altria Client Services LLC at the time of the study.</p>	<p>Paper reported 2 studies; only 1 study was eligible.</p> <p>New to 2022 update</p>
Edwards 2023	2022	MIX	24012725			<p>Design: pragmatic, uncontrolled, mixed-methods trial</p> <p>Recruitment: targeted settings for people with HIV</p> <p>Setting: community, Brisbane, Australia</p> <p>Study start date: 21 February 2017; study end date: 26 October 2017</p>	<p>Total N: 30</p> <p>Inclusion criteria: diagnosis of HIV; ≥ 18 years; ≥ 5 cpd at the time of enrolment into the trial; smoking ≥ 12 months; willing to attempt to quit tobacco smoking after study enrolment</p> <p>Exclusion criteria: participating in a smoking-cessation programme; pregnancy or breastfeeding; experiencing chest pain, or another cardiovascular event or procedure in the last month; …	<p><b>EC: Refillable</b></p> <p>Single-arm study. Print materials to help quit smoking. Provided booklet with instructions on how to use, store and handle EC; copies of device user manuals. Given Innokin Endura T18® vaporiser kit, Innokin Endura T22® vaporiser kit, 4 spare coils, 1 wall charger, 10 x 10 mL bottles of Nicophar® 12 mg nicotine e-liquid. Supplies to last 12 weeks</p>	<p>Weeks 1, 4, 8, 12, 24; self-report and semi-structured interviews</p> <p>Cessation: 7 days point prevalence at weeks 4, 8, 12, and 24. Continuous abstinence at weeks 12 and 24. No biochemical validation</p> <p>Adverse events</p> <p>Other outcomes: acceptability and use of trial products; number of quit attempts</p>	<p>"This work was supported by the HIV Foundation Queensland. The funder will play no role in the analysis and interpretation of results. All trial products were purchased and the suppliers have no involvement in the conduct of the trial or the interpretation or reporting of the results."</p>	<p>"No other authors declare conflicts of interest. Mark Boyd has received research grant funding (paid to the institution) from AbbVie, Gilead and Merck and received honoraria for participation in HIV Advisory Boards and for the preparation and delivery of educational materials from AbbVie, Boehringer-Ingelheim, Bristol Myers Squibb, Gilead, Janssen-Cilag, Merck and ViiV Healthcare."</p>	<p>Additional data provided from authors. New for 2020 update, relabelled from Bell 2017 to Edwards 2023 at 2023 update.</p>
Eisenberg 2020	2020	PUB	17071980			<p>Design: 3-arm RCT</p> <p>Recruitment: community</p> <p>Setting: Canada</p> <p>Study start date: November 2016. Study end date: September 2019</p>	<p>Total N: 376; nicotine e-cigarettes = 128; non-nicotine e-cigarettes = 127; counselling (control) = 121</p> <p>47% female; mean age 52.66; mean cpd 21; mean FTND 6 (SD 2)</p> <p>Motivated to quit: yes</p> <p>Inclusion criteria: active smoker, ≥ 10 CPD for past year; ≥ 18 years; motivated to quit according to the Motivation To Stop Scale (MTSS) (level 5 or higher); provide informed consent in E…	<p><b>EC: Cig-a-like</b></p> <p><b>Nicotine e-cigarettes plus counselling:</b></p> <p>12 weeks of e-cigarettes. Rechargeable base with prefilled, disposable, tobacco-flavoured liquid cartridges (15<b> </b>or 0 mg nicotine/mL), which were produced specifically for use in clinical studies (purchased from NJOY Inc, Scottsdale, Arizona). 21 cartridges at baseline with additional cartridges supplied a…	<p>Follow-up was conducted by telephone at weeks 1, 2, 8, and 18, and at clinic visits at weeks 4, 12, 24, and 52.</p> <p>Self-reported smoking (7-day recall), adherence, and adverse events (AEs) were assessed during follow-up contacts</p> <p>Biochemically-validated 7-day point prevalence smoking abstinence at 4, 12, and 24 weeks, defined as self-reported abstinence in the past 7 days with exhale…	<p>This trial was funded by the Canadian Institutes of Health Research (CIHR; funding reference No. 133727 and 155969). Both nicotine e-cigarettes and non-nicotine e-cigarettes were purchased from NJOY Inc (Scottsdale, Arizona)</p>	<p>Dr Eisenberg reported receiving educational grants from Pfizer Inc for providing continuing medical education in cardiology. Dr Wilderman reported receiving financial compensation from Pfizer Inc for his involvement in a smoking cessation study using varenicline. Dr Filion reported receiving salary support from the Fonds de Recherche du Quebec, a William Dawson Scholar award from McGill Univer…	<p>New cessation and adverse event data for 2021 update. Previously listed as NCT02417467 (included with SAE data only)</p>
Eisenhofer 2015	2015	PUB	18539497			<p>Design: RCT</p> <p>Setting: USA</p>	<p>11</p> <p>EC = 4; NRT = 7</p> <p>Veterans who meet DSM criteria for tobacco use disorder</p> <p>18% female; mean age 52.6; mean cpd 26.4; mean FTND 7.5; 64% African American</p>	<p>EC type: cartridge</p> <p>Arm 1: Electronic cigarettes 16 mg cartridge. Arm 2: NRT</p> <p>Participants attended thrice-weekly visits during the first 2 weeks (week 1-“baseline” with participants smoking ad libitum) and attended 5 visits during the third week (week 3-“efficacy” with participants smoking as little as possible while using NRT or E-cigs)</p>	<p>Baseline, 3 visits during week 1 and week 2, 5 visits during week 3.</p><p>Self-reports of cigarettes smoked in last 24 hours, confirmed by breath CO levels and salivary cotinine&nbsp;</p>	<p>This work was conducted at and supported by resources at the MEDVAMC, including a MEDVAMC Research Enhancement Seed Grant.&nbsp;</p>	<p>NS</p>	<p>Study information extracted from conference abstract only&nbsp;</p>
Elling 2023	2023	PUB	24012729			<p>Design: RCT</p> <p>Setting: Netherlands, online</p> <p>Recruitment</p> <p>Study start date: recruited March 2020 to July 2020&nbsp;</p>	<p>N = 331&nbsp;</p> <p>Intervention = 157; control = 174</p> <p>% female: 59.8%; mean age: 49.0 (SD 13.2); mean CPD: 12.6 (cigarettes per week 83.3/7); mean FTND: 3.8 (2.6) Intervention 4.1 (2.6), Control 3.5 (2.5)</p> <p>Inclusion criteria were that participants are at least 18 years old, have sufficient command of the Dutch language, have necessary internet literacy to use the intervention, ha…	<p>Digital computer-tailored smoking cessation intervention</p> <p>Arm 1: intervention condition</p> <p>Participants in the intervention condition will receive tailored information on e-cigarettes based on 5 items. The computer-tailored intervention will be based on the I-Change model.&nbsp;</p> <p>Arm 2: control condition</p> <p>The control condition will not receive tailored information about e…	<p>Baseline, 6 months</p> <p>Number of tobacco cigarettes smoked in the past 7 days; average number of tobacco cigarettes smoked per day; 7-day point prevalence tobacco abstinence; 7-day point prevalence e-cigarette abstinence</p> <p>Smoking cessation methods; determinants of decision-making; process evaluation</p>	<p>National Institute for Public Health and the Environment (Rijksinstituut voor Volksgezondheid en Milieu, RIVM)</p>	<p>No conflicts of interest declared</p>
Ely 2013	2013	PUB	2995713			<p>Design: prospective cohort</p> <p>Recruitment: letter sent to family practice patients who currently smoked</p> <p>Setting: single family practice, Colorado, USA</p> <p>Study start date: 14 April 2013; Study end date: not specified</p>	<p>Letters sent to 640 patients, 48 chose to participate and 44 completed the programme, 4 were lost to follow-up</p> <p>Inclusion criteria:</p> <ul> <li>Want to quit or switch from tobacco cigarettes to ECs</li> </ul> <p>Exclusion criteria:</p> <ul> <li>None reported</li> </ul> <p>Of the 44 participants, 66% women, all non-Hispanic/white, aged 20 to 75 (30% were age 51 to 60), 57% had a high sch…	<p><b>EC: Cig-a-like</b></p> <p>The 6-month smoking cessation programme was based on the '5 A's' model and transtheoretical model. Options for treatment were discussed with each participant at the start of the programme. All used an EC, with 16 using bupropion and 2 using varenicline as well.</p> <p>Participants were provided with written information on “blu cig” and “smoke tip” ECs, about cost, …	<p>Phone follow-ups at 2 weeks, 1 month, 3 months, and 6 months</p> <p>At completion of programme (using ITT)</p> <p>Abstinence from smoking and EC use</p> <p>Abstinence from smoking but not EC use</p> <p>≥ 50% reduction of baseline cigarette consumption (still using ECs)</p>	<p>Not specified</p>	<p>Not specified</p>
Felicione 2019	2019	PUB	14702541			<p>Design: double-blind RCT</p> <p>Recruitment: people who smoke were recruited from an outpatient opioid-maintenance clinic in West Virginia, USA</p> <p>Setting: outpatient opioid-maintenance clinic in West Virginia, USA</p> <p>Study start date/Study end date: not reported</p>	<p>Total N: 25; N per arm: placebo (non-nicotine): 11; active (18 mg/mL nicotine): 14</p> <p>Inclusion criteria:</p> <ul> <li>≥ 18 years of age</li> <li>Report smoking ≥ 10 cpd for ≥ 1 year</li> <li>Report a current interest in quitting smoking</li> </ul> <p>Exclusion criteria:</p> <ul> <li>Reported regular use of any nicotine/tobacco product other than cigarettes, including EC, or were already e…	<p><b>EC: Refillable</b></p> <p>Compared <b>nicotine</b> (18 mg/mL) to <b>non-nicotine EC</b></p> <p>Second-generation EC consisted of the eGo-T battery (900mAh, 3.3 V constant output) (Joyetech; Irvine, CA) and the Kanger mini Protank-II, 1.5 ml Pyrex glass tank with a drip tip and atomizer head coils (KangerTech; China), choice between tobacco (n = 15) and menthol (n = 10) flavoured liquid (2-w…	<p>Baseline (day 1), 14 days, 28 days for clinic measures. Data also collected via text messages over 2-week intervention period</p> <p>Withdrawal/side effects: every evening during the 2-week intervention period, participants rated a variety of effects possibly experienced as a result of nicotine/tobacco withdrawal and/or use of the ECIG: nausea, dizziness, throat irritation/soreness, cough, dry…	<p>Not reported</p>	<p>Not reported</p>	<p>New for 2020 update</p>
George 2019	2019	PUB	14702543			<p>Design: prospective, randomized controlled trial with a parallel, non-randomized preference cohort</p> <p>Recruitment: participants were recruited from local advertisements, smoking cessation databases, and visits to local businesses, as well as via the Scottish Primary Care Research Network</p> <p>Setting: single tertiary research centre, UK</p> <p>Study start date: August 2016; Study end dat…	<p>Total N: 114 in “final evaluable dataset” (145 recruited into the trial)</p> <p>N per arm: tobacco cigarettes (TC): 40; EC nicotine (16 mg): 37; EC nicotine-free: 37</p> <p>Inclusion criteria: ≥ 18 years of age who had smoked ≥ 15 cigarettes/day for at least 2 years; free from established CV disease, diabetes, and chronic kidney disease (and not on medication for those conditions); willing to …	<p><b>EC: Cig-a-like</b></p> <p><b>EC nicotine</b> (16 mg) arm: EC containing 16 mg nicotine (Vapourlites Starter Kit with XR5 16 mg nicotine cartomizer; Vapourlites, Peterlee, United Kingdom)</p> <p><b>EC nicotine-free</b> arm: nicotine-free EC plus nicotine flavouring (Vapourlites Starter Kit with 0 mg nicotine cartomizer)</p> <p><b>(non-randomized) TC arm:</b> continued their usual daily smoki…	<p>Week 4</p> <p>Adverse events and biomarkers: BP, heart rate, adverse events</p> <p>Other outcomes measured: endothelial function, oxidised low-density lipoprotein, high-sensitivity C-reactive protein, tissue plasminogen activator, and platelet activation inhibitor-1</p>	<p>"The VESUVIUS (Vascular Effects of Regular Cigarettes Versus Electronic Cigarette Use) trial was funded by the British Heart Foundation (grant PG/15/64/31681); and supported by Immunoassay Biomarker Core Laboratory, University of Dundee, the Tayside Medical Sciences Centre, and the NHS Tayside Smoking Cessation Service. The funder had no role in the study design, data collection, data analysis…	<p>"Dr. Donnan has received research grants from AbbVie, Shire, and Gilead Sciences. All other authors have reported that they have no relationships relevant to the contents of this paper to disclose."</p>	<p>New for 2020 update</p>
Goniewicz 2017	2017	PUB	14702546			<p>Design: longitudinal within-participant, observational</p> <p>Recruitment: advertisements in the media, the internet, posted advertisements in clinics and offices, and by word of mouth</p> <p>Setting: University, Poland</p> <p>Study start date: March 2011; Study end date: June 2011</p>	<p>Total N: 22 started out and 2 dropped out in the first week due to an adverse event (nausea) and inability to commit to clinic visits. This resulted in an analytic sample of 20.</p> <p>Inclusion criteria:</p> <ul> <li>18 years or older, current daily cigarette smokers (&gt; 5 cpd within the last 12 months)</li> <li>May have had interest in quitting smoking, in good health (at the clinic screen…	<p><b>EC: Cig-a-like</b></p> <p>Pen-style M201 e-cigarettes for 2 weeks, with an automatically-operated battery with an output power of 4.6 Volts (280 mAh) and the heating element resistance of 3.6 to 3.8 Ohms. At baseline, provided with EC (M201 Mild, Poland) with 20 tobacco-flavoured cartridges a week containing 11.0 ± 1.5 mg of nicotine in a mixture of propylene glycol and vegetable glycerin (…	<p>Day 7, Day 14</p> <p>Adverse events and biomarkers:</p> <ul> <li>Biomarkers were metabolites of 13 major carcinogens and toxicants in cigarette smoke: 1 tobacco-specific nitrosamine (NNK), eight volatile organic compounds (1.3-butadiene, crotonaldehyde, acrolein, benzene, acrylamide, acrylonitrile, ethylene oxide, and propylene oxide), and 4 polycyclic aromatic hydrocarbons (naphthalene, fluor…	<p>“This work was supported by the Ministry of Science and Higher Education of Poland (grant number N N404 025638). Instrumentation and analytical chemistry at UCSF was supported by the National Institutes of Health, P30 DA012393 and S10 RR026437. The study sponsor had no involvement in the study design, collection, analysis, and interpretation of data, the writing of the manuscript or the decisi…	<p>"MLG was a faculty member of the Medical University of Silesia, Poland during the study. He received a research grant from Pfizer, a pharmaceutical company that markets smoking cessation medications. MLG and NLB have been consultants to pharmaceutical companies that market smoking cessation medications. NLB has been an expert witness in litigation against tobacco companies. The other authors d…	<p>New for 2020 update</p>
Hajek 2015a	2015	PUB	4359037			<p>Design: prospective cohort, intervention provided</p> <p>Recruitment: people who smoke attending stop-smoking service</p> <p>Study start date: March 2014; study end date: March 2015</p> <p>Setting: stop-smoking service, London, UK</p>	<p>Total N: 100 (69 of whom accepted offer of EC)</p> <p>Inclusion criteria:</p> <ul> <li>All people who smoked joining stop-smoking service</li> </ul> <p>38% women (those who accepted), 55% women (those who declined), mean age 41, mean cpd 14, all motivated to quit. EC use at baseline not specified but some who declined EC offer had used EC in the past</p> <p>Motivated to quit: yes</p> <p>E-ciga…	<p><b>EC: Cig-a-like and refillable</b></p> <p>EC: offered to all people who smoke joining service; offered choice of ‘cig-a-like’ (Gamucci, 1.6% or 2.2% nicotine per mL) product or tank model (EVOD, 1.8%; later replaced with Aspire product due to leakage issues). 69% of those offered received an EC on TQD</p> <p>Medication: Offered stop-smoking medications including NRT and varenicline as in sta…	<p>Adverse events collected throughout, method for collection unclear</p> <p>Also collected: 4-week biochemically validated abstinence, participant feedback, cost</p>	<p>"The pilot study was sponsored by City of London Corporation."</p>	<p>"Peter Hajek received research funds from and provided consultancy to manufacturers of smoking cessation medications. The remaining authors have no conflicts of interest to declare."</p>
Hajek 2019	7608	MIX	14702551	ISRCTN60477608		<p>Design: multicentre, pragmatic randomized controlled trial to examine the efficacy of e-cigarettes compared with nicotine replacement therapy</p> <p>Recruitment: participants attending UK stop-smoking service and via social media</p> <p>Setting: UK National Health Service stop-smoking services</p> <p>Study start date: 1 April 2015; study end date: 31 March 2018</p>	<p>Total N: 886</p> <p>N per arm: EC: 439; NRT: 447</p> <p>Inclusion criteria:</p> <ul> <li>Adults who smoke (aged 18 years or over) with no strong preference to use or not to use nicotine replacement or e-cigarettes, and were currently not using either type of product</li> <li>Able to read/write/understand English</li> </ul> <p>Exclusion criteria:</p> <ul> <li>Pregnant or breastfeeding</li> <li>…	<p><b>EC: Refillable</b></p> <p><b>NRT: </b>Informed of range of NRT products (patch, gum, lozenge, nasal spray, inhalator, mouth spray, mouth strip, and microtabs) and selected preferred product, encouraged to use combination. Participants free to switch products. Supplies provided for up to 3 months</p> <p><b>EC:</b> Starter pack (1 Kit, Aspire UK) provided along with 30 mL bottle of Tobacco Ro…	<p>Weeks 4, 26, and 52</p> <p>Cessation: sustained and biochemically validated CO &lt; 8 ppm</p> <p>Adverse events and biomarkers: “adverse reactions”: presence or absence of nausea, sleep disturbance and throat and mouth irritation, and respiratory symptoms (presence or absence of shortness of breath, wheezing, coughing, and phlegm), death</p> <p>Other outcomes measured:</p> <ul> <li>Use and rat…	<p>“Supported by the National Institute for Health Research (NIHR) Health Technology Assessment Programme (project number, 12/167/135) and by a grant (A16893) from the Cancer Research UK Prevention Trials Unit.”</p>	<p>From ICJME disclosure forms: “Miss Natalie Bisal has nothing to disclose. Dr. Dawkins reports personal fees from Johnson &amp; Johnson, outside the submitted work; Dr. Goniewicz reports personal fees from Johnson and Johnson, outside the submitted work; Dr. Hajek reports grants and personal fees from Pfizer, outside the submitted work; Ms. Li reports grants from NCCHTA, during the conduct of t…	<p>New for 2020 update, listed as ongoing study ISRCTN60477608 in 2016 review update</p> <p>Note higher use of allocated product at 12 m in intervention group compared to control group: “Among participants with 1-year abstinence, 80% (63 of 79) were using e-cigarettes at 52 weeks in the e-cigarette group and 9% (4 of 44) were using nicotine replacement in the nicotine-replacement group.”</p>
Hajek 2022	2022	MIX	22035896			<p>Design: RCT multicentre</p> <p>Participants: pregnant smokers (12 to 24 weeks gestation) who smoke daily and are interested in stopping smoking</p> <p>Setting: maternity services across the UK. 23 hospital sites across England and one National Health Service Stop Smoking Service in Scotland</p> <p>Recruitment: Recruitment was managed by research midwives in England and by the Stop Smoking Serv…	<p>Total N: 1140</p> <p>EC arm: 571</p> <p>NRT arm: (nicotine patches) 569</p> <p>Inclusion criteria:</p> <p>12 to 24 weeks pregnant, daily smoker, wants help with stopping smoking. Willing to be randomized to use either NRT or EC and agreeing to use only the allocated stop-smoking product for at least the first 4 weeks of their quit attempt</p> <p>Exclusion criteria:</p> <p>Allergy to nicotine s…	<p>EC: <b>Refillable</b></p> <p>Arm 1: EC</p> <p>Participants were sent an EU Tobacco Product Directive-compliant refillable e-cigarette starter kit (One Kit by the UK E-cig Store), together with two 10 mL bottles of tobacco-flavoured e-cigarette liquid (1.8% nicotine; 70% propylene glycol and 30% vegetable glycerol), a pack of 5 replacement coils, and an instruction leaflet (Supplementary Data, …	<p>Baseline, weeks 1 to 4 after target quit date (TQD) (phone call), end of pregnancy (EOP) at least 6 months (saliva and CO), 3 months post-partum (phone call)</p> <p>Cessation: saliva samples and carbon monoxide readings collected</p> <p>AEs and SAEs</p> <p>Continued use of study product</p> <p>Flavours</p> <p>EC nicotine strength</p>	<p>The study was funded by the National Institute of Health Research, Health Technology Programme (ref. no. 15/57/85). The funder had no role in the design and conduct of the study; collection, management, analysis, and interpretation of the data; preparation, review, or approval of the manuscript; or the decision to submit the manuscript for publication. For part of the trial, F.P. was supported…	<p>P.H. provided consultancy to and received research funding from Pfizer. D.P. received research funding from Pfizer. H.M. has received honoraria for speaking at smoking cessation educational events and sitting on an advisory board organized by Pfizer. All other authors have no competing interests.</p>	<p>New to 2022 update</p>
Halpern 2018	2015	PUB	14702555			<p>Design: randomized clinical trial</p> <p>Recruitment: eligible participants were employees and their spouses at 54 companies that used Vitality wellness programmes.</p> <p>Setting: online resources via workplace setting (54 companies), USA</p> <p>Study start date: first phase of recruitment October 2014, second phase November 2015 (to meet recruitment target); study end date: 20 April 2017</p>	<p>Total N: 6006</p> <p>N per arm: usual care: 813; free e-cigarettes: 1199; free cessation aids: 1588; reward incentives plus free cessation aids: 1198; redeemable deposit plus free cessation aids: 1208</p> <p>Inclusion criteria:</p> <ul> <li>At least 18 years old</li> <li>Reported current smoking on a health risk assessment within the previous year</li> <li>Employees and their spouses that used…	<p><b>EC: Cig-a-like</b></p> <p>a) <b>Usual care:</b></p> <p>Standardized Vitality programme aimed at promoting tobacco cessation. This programme includes existing employee benefits for quitting and the use of text/email messages to encourage tobacco cessation.</p> <p>b) as (a), plus <b>free EC</b>:</p> <p>Free NJOY e-cigarettes (including battery sticks, a USB charger, and up to 20 chambers with…	<p>Months 1, 3, 6, and 12</p> <p>Cessation: sustained smoking abstinence for 6 months, biochemical validation (urine cotinine, anabasine and blood carboxyhaemoglobin)</p> <p>Other outcomes measured: costs</p>	<p>"Supported by a grant from the Vitality Institute to the University of Pennsylvania Center for Health Incentives and Behavioral Economics."</p>	<p>"Disclosure forms provided by the authors are available with the full text of this article at NEJM.org. Check these and: Dr. Troxel reports others from VAL Health, outside the submitted work. Dr. Volpp reports grants and personal fees from CVS Health, personal fees from VAL Health, grants from Humana, grants from Merck, grants from Weight Watchers, grants from Hawaii Medical Services Associati…	<p>New for 2020 update. Study listed as ongoing study NCT02328794 in 2016 review update</p> <p>Only arms (a) and (b) included in our analyses</p>
Hatsukami 2020	2019	MIX	14702558			<p>Design: randomized trial</p> <p>Recruitment: media advertisements</p> <p>Setting: clinic visits in community, USA</p> <p>Study start date: 25 November 2014; study end date: 2 December 2018</p>	<p>Total N: 264</p><p>N per arm: usual brand: 36; AD-E: 76; CS-E: 76; CS-NRT: 76</p><p>Inclusion criteria: ≥ 18 years of age; smoking ≥ 5 cpd for the past year with a breath CO ≥ 10 ppm or NicAlert test = level 6 if CO &lt; 10 ppm; &nbsp;in stable physical and mental health.</p><p>Exclusion criteria: serious quit attempt in the past 3 months; recent (&lt; 3 months) alcohol or drug abuse problems;…	<p><b>EC: Cig-a-like</b>, but the only cig-a-like product with high nicotine content</p> <p><b>Usual brand</b> arm: purchased their own usual brand of cigarettes; at end of clinical trial phase (week 8), offered ECs or NRT for up to 8 weeks, with a choice of product and no specific instructions for use</p> <p><b>EC AD-E</b> arm: use EC whenever you like instead of a cigarette; can smoke as many o…	<p>2-week baseline period (weeks -1 and 0)</p> <p>Week 1, 2, 3, 4, 6, and 8</p> <p>Adverse events and biomarkers:</p> <ul> <li>Urinary total nicotine equivalents (total nicotine + total cotinine + total 3′-hydroxycotinine; TNE)</li> <li>Exhaled CO</li> <li>Urinary 4-(methylnitrosamino)-1-(3-pyridyl)-1-butanol and its glucuronides (total NNAL, biomarker for NNK)</li> <li>Urinary phenanthrene tetra…	<p>"supported by grants U19CA157345 from the National Cancer Institute (DKH/PS), UL1 TR000062 and UL1 TR002494 from the National Center for Advancing Translational Science of the National Institutes of Health, and T32 DA007097 from the National Institute of Drug Abuse (EM). The content is solely the responsibility of the authors and does not necessarily represent the official views of the funding…	<p>"RJC is a member of the FDA Tobacco Products Scientific Advisory Committee. PGS serves or has served as an expert witness in tobacco company litigation on behalf of plaintiffs".</p>	<p>New for 2020 update. AD-E arm not included in this review</p> <p>Additional data provided from authors</p>
Hickling 2019	2014	PUB	14702560			<p>Design: single-group assignment – pre-test post-test pilot study</p> <p>Recruitment: Participants were referred from community mental health teams within the South London and Maudsley NHS Foundation Trust.</p> <p>Setting: healthcare setting, UK</p> <p>Study start date: 24 September 2014; Study end date: 2 May 2017</p>	<p>Total N: 50</p> <p>Inclusion criteria: 18 to 70 years; daily smoker (unwilling to quit soon); exhaled CO ≥ 5 ppm; established clinical diagnosis of schizophreniform, schizophrenia, schizoaffective disorder or bipolar disorder, or attending an early detection service in a high-risk state</p> <p>Exclusion criteria: use of EC ≥ 2 occasions in past 30 days; intention to quit smoking in the next 30…	<p><b>EC: Cig-a-like</b></p> <p>Participants provided with free tobacco-flavoured NJOY traditional bold disposable e-cigarette (4.5% nicotine) in an "amount equivalent to 150% of their daily tobacco use (as recommended by the manufacturer)" for 6 weeks. Participants were instructed in the use of EC; not required to stop smoking tobacco, but were encouraged to replace it with EC as much as possibl…	<p>Weeks 1, 2, 3, 4, 5, 6, 7, 8, 9, 10, 24</p> <p>Self-reported and biochemical validation</p> <p>Cessation: tobacco use, as measured by the Time Line Follow Back. Tobacco cigarette use was also indexed weekly by measuring exhaled CO levels with a Smokerlyzer ED50 CO meter (Bedfont Instruments, UK)</p> <p>Adverse events and biomarkers:</p> <ul> <li>Side effects associated with e-cigarette use – r…	<p>"This work was funded by the Maudsley Charity (grant number 715); and supported by the National Institute for Health Research (NIHR) Biomedical Research Centre at South London and Maudsley NHS Foundation Trust and King’s College London."</p>	<p>"R.P-I. has received honoraria and speaker support from Lundbeck. L.D. has provided consultancy for the pharmaceutical industry (Johnson &amp; Johnson 2015, 2017) and acted as an expert witness for an e-cigarette patent infringement case (Porzio, Bromberg &amp; Newman Attorneys at Law, 2015). Between 2011 and 2013, she conducted research for several independent electronic cigarette companies (…	<p>Study listed as ongoing study NCT02212041 in the 2016 review update</p> <p>Additional data provided from authors</p>
Higgins 2024	2024	PUB	28550172			<p>RCT</p> <p>3 NCT trials data pooled: NCT04092387; NCT04090879; NCT04092101</p> <p>NCT04092387. Low nicotine content cigarettes in vulnerable populations: women of reproductive age.</p> <p>NCT04090879. Low nicotine content cigarettes in vulnerable populations: affective disorders.</p> <p>NCT04092101 . Low nicotine content cigarettes in vulnerable populations: opioid use disorder.&nbsp;</p> <p>A…	<p>Total N: 326 (3 trials)</p> <p>Normal nicotine content tobacco cigarette only = 83 (70 at week 8; 67 at week 16)</p> <p>VLNC = 85 (66 at week 8; 66 at week 16)</p> <p>VLNC + EC tobacco flavour (TF) =74 (60 at week 8; 57 at week 16)</p> <p>VLNC + EC preferred flavour (PF) = 84 (72 at week 8; 70 at week 16)</p> <p>74.5% female (one of the three studies only recruited females). Mean age 40.09 (10…	<p>1) Normal nicotine content tobacco cigarette only (15.8 mg nicotine/g tobacco)</p> <p>2) VLNC tobacco cigarette only (0.4 mg nicotine/g tobacco)</p> <p>3) VLNC tobacco cigarette + EC tobacco flavour&nbsp;</p> <p>4) VLNC tobacco cigarette + EC preferred flavour</p> <p>Participants will be asked to use only their assigned study products for 16 weeks.&nbsp;</p> <p>EC: (JUUL; Juul Labs) with pods …	<p>Baseline, weekly for 16 weeks.</p> <p>AEs &amp; SAEs. CPD. CO, NNAL, anatabine, biomarkers of tobacco toxicant exposure, brain function and structure, and airway inflammation (fractional nitric oxide concentration in exhaled breath (FeNO)). Urine at week 8 and 16 for: Urine specimens analyzed for cotinine (nicotine metabolite), anatabine (tobaccoalkaloid), and total 4-(methylnitrosamino)-1-(3-…	<p>This project was supported by Tobacco Centers of Regulatory Science grant U54DA036114 from the NIDA/NIH and FDA (Dr Higgins), Centers of Biomedical Research Excellence grant P30GM149331 from the National Institute of General Medical Sciences (Dr Higgins), and Institutional Training Award T32DA007242 from NIDA/NIH (DrsHeilandHiggins).</p>	<p>Dr Tidey reported receiving a grant from the National Institute on Drug Abuseof theNationalInstitutes of Health (NIDA/NIH) during the conduct of the study and grants from the NIH outside the submitted work. Dr Klemperer reported receiving a grant from the NIH/NIDA and US Food and Drug Administration (FDA) during the conduct of the study. No other disclosures were reported.</p>	<p>Higgins new to 2025 update. NCT records new to 2022 update as ongoing studies.</p>
Hoeppner 2024	2024	PUB	28550180			<p>EC only arm (group) of randomised pilot trial</p> <p>Setting: USA. Recruitment: phone screening.</p>	<p>29 in EC only group (no EMA). (30 in EC + EMA group. Total = 59)</p> <p>15 in EC group at 3 month FU.</p> <p>39% female; average age 44.1 (SD 12.6); CPD = 13 (SD 8.4)</p> <p>For EC group only: FTND: 4.2 (2.4 SD)</p> <p>Inclusion criteria: 18+; &nbsp;CC daily use for at least last 3 months; not using quit aids; interested to try EC; no experience of ECs.</p> <p>Exclusion: pregnant, planning to …	<p>EC: 2nd generation e-cigarette starter kit with the flavor of their choice (i.e., Classic Tobacco, Magnificent Menthol, or Variety Pack</p> <p>Participants were compensated for their participation, with escalating compensation per lab visit with a total possible compensation of $120 for |EC only (non-EMA) group.</p> <p>[The other arm not included here looked at role of NMA + ECs]</p>	<p>CO. CC abstinence to 3 mths.</p> <p>1-week, 1-month, and 3-month post EC initiation.</p>	<p>This research was supported by the National Institute of Health under grant award T32DA019426 (PI: Jacob Tebes) that covered part of Dr. Melissa Schick's effort, and grant award K99AA029154 (PI: Lourah Kelly) that covered part of Dr. Lourah Kelly's effort. The content is solely the responsibility of the authors and does not necessarily represent the official views of the NIH. The NIH had no ro…	<p>None</p>	<p>New to 2025 update.</p>
Holliday 2019	2019	PUB	14702563			<p>Design: pilot RCT</p> <p>Recruitment: recruited via the Newcastle Dental Hospital and by primary care practitioners working in the north-east England region</p> <p>Setting: dental clinical research facility (DCRF), located in the Newcastle Dental Hospital, Newcastle upon Tyne, UK</p> <p>Study start date: 20 September 2016; study end date: 31 July 2018</p>	<p>Total N: 80</p> <p>N per arm: Intervention group: 40; control group: 40</p> <p>Inclusion criteria:</p> <ul> <li>Aged over 18 years old; smoker (≥ 10 cigarettes/day)</li> <li>Willing and able to come to the DCRF for the required study visits</li> <li>Having a minimum of 16 natural teeth (excluding third molars)</li> <li>Being diagnosed with periodontitis</li> </ul> <p>Exclusion criteria:</p> <u…	<p><b>EC: Refillable</b></p> <p>All participants given standard stop-smoking advice (10 to 15 minutes in duration) and offer of referral to stop-smoking services</p> <p><b>Intervention</b>: given EC starter kit (Vype eTank clearomizer) and brief training on its use by a dentist. Provided with an approximately 2-week supply of e-liquid (20 ml) with a choice of flavour (Blended Tobacco, Crisp Mint,…	<p>Months 1 and 6; self-report and biochemical validation of smoking status</p> <p>Cessation: rates of continuous eCO-verified smoking abstinence at 6 months were calculated following the Russell Standard (RS6)</p> <p>Adverse events and biomarkers: expired air CO, adverse events monitored at each study visit</p> <p>Other outcomes measured:</p> <ul> <li>Feasibility outcomes</li> <li>Oral health ou…	<p>"Richard Holliday is funded by a National Institute for Health Research Doctoral Research Fellowship (DRF-2015-08-077). This paper presents independent research funded by the National Institute for Health Research (NIHR). The views expressed are those of the authors and not necessarily those of the NHS, the NIHR or the Department of Health and Social Care."</p>	<p>"The authors declare that they have no competing interests."</p>	<p>New for 2020 update</p>
Humair 2014	2014	PUB	2995719			<p>Design: prospective cohort</p> <p>Recruitment: people attending an outpatient clinic</p> <p>Setting: university hospital outpatient clinic, Switzerland</p> <p>Study start date/end date: not specified</p>	<p>Total N: 17</p> <p>Inclusion criteria:</p> <ul> <li>Wish to reduce tobacco use or had failed to stop smoking using varenicline, bupropion or NRT in the past</li> </ul> <p>Inclusion based on specific population characteristics: no</p> <p>Mean 23 cpd, 82% had a psychiatric illness</p> <p>Motivated to quit: yes</p> <p>E-cigarette use at baseline: not specified</p>	<p><b>EC: Cig-a-like</b></p> <p>Offered an EC with nicotine</p> <p>59% also reported using NRT or varenicline in addition to EC.</p>	<p>Smoking cessation and reduction by at least 30% at 12 months (self-report)</p> <p>Adverse events</p> <p>No significant side effects</p>	<p>Not specified</p>	<p>Not specified</p>	<p>Abstract only, hence little detail available</p> <p>Not clear if EC was provided by clinic or if participants had to buy their own</p>
Ikonomidis 2018	2018	PUB	14702566			<p>Design: (acute phase) randomized, cross-over assignment (outcomes measured within hours of the intervention and hence do not meet the criteria of 1 week or more); chronic phase: non-randomized, single-group assignment</p> <p>Recruitment: hospital smoking cessation unit</p> <p>Setting: hospital smoking-cessation unit, Greece</p> <p>Study start date: 31 January 2017; study end date: estimated co…	<p>Total N: 90</p> <p>Inclusion criteria:</p> <ul> <li>Active conventional cigarette smoker</li> <li>Adults 18 to 60 years</li> </ul> <p>Exclusion criteria:</p> <ul> <li>Health condition adversely affected by smoking, history or presence of cardiovascular disease</li> </ul> <p>Inclusion based on specific population characteristics: no</p> <p>54% women; mean age 50.2; mean cpd 23.4; mean FTND: not…	<p><b>EC: not clear</b></p> <p>E-cigarette details: in the chronic phase, all 70 participants were instructed to replace their conventional cigarettes (con-cig) with an e-cig containing nicotine (12 mg/dL (e-cig fluid with nicotine concentration of 12 mg/mL (propylene glycol 74.3%, glycerin 20%, flavouring 4.5%, nicotine 1.2%))) for 1 month.</p>	<p>1 month; self-report and objective measures</p> <p>Cessation: self-report cessation at 1 month. CO measured at 1 month. Cessation data not used as &lt; 6 months</p> <p>Adverse events and biomarkers:</p> <ul> <li>Exhaled CO concentration</li> <li>Heart rate; blood pressure</li> </ul> <p>Other outcomes measured:</p> <ul> <li>Oxidative stress as assessed by malondialdehyde (MDA) plasma concentrat…	<p>This study was supported by a grant from the Hellenic Cardiology Society and Hellenic Society of Lipidiology and Atherosclerosis.</p>	<p>None</p>	<p>New for 2020 update. Acute phase of trial not relevant for the review as very short-term outcomes.</p>
Ikonomidis 2020a	2020	PUB	18539499			<p>RCT</p><p>Recruitment: smoking cessation clinic of second cardiology department of National and Kapodistrian University of Athens, Attikon General Hospital</p><p>Setting: hospital smoking-cessation unit, Greece</p><p>Study start date: NS</p>	<p>N = 40; Arm 1 e-cigarette n = 20; Arm 2 conventional tobacco cigarette n = 20</p> <p>80% female; mean age 44.8 (SD 11.3); mean cpd: 25.8 (C-cig 25.5 (SD 9.3), E-cig: 26.2 (SD 9.1))</p> <p>Inclusion criteria: smokers without cardiovascular disease, who used to smoke 25.8 ± 9.2 conventional cigarettes per day of their choice</p> <p>Exclusion criteria: abnormal renal function; hepatic failure (bi…	<p><b>EC: Refillable</b></p> <p>E-cig: second-generation e-cig device and popular in Greek Market e-liquid (NOBACCO eGo Epsilon BDC 1100, eGo battery, 1100 mAh, operating at 3.9 V - propylene glycol 74.3%, glycerin 20%, flavouring 4.5%, nicotine 1.2%/12 mg/mL)</p>	<p>Baseline, 4 months: exhaled CO concentration; blood pressure</p> <p>Also, cpd; platelet function by Platelet Function Analyzer PFA-100 and Light Transmission Aggregometry; pulse wave velocity; plasma malondialdehyde levels as oxidative stress index</p>	<p>"There was no funding for this study".</p>	<p>"The authors declare that they have no known competing financial interests or personal relationships that could have appeared to influence the work reported in this paper."</p>
Ikonomidis 2020b	2020	MIX	18539501			<p>Design: RCT</p> <p>Setting: Smoking Cessation Clinic of Second Cardiology Department of National and Kapodistrian University of Athens, Attikon General Hospital, Greece</p>	<p>40</p> <p>Inclusion criteria: current smokers without cardiovascular disease</p>	<p>EC type: NS</p> <p>Conventional cigarette (conv-cig) or an electronic cigarette (e-cig) with nicotine concentration 12 mg/dL for 1 month</p>	<p>a) Perfused boundary region (PBR) of the sublingual arterial micro vessels (range 5 to 25 micrometres), a marker inversely related with glycocalyx thickness&nbsp;</p> <p>b) Pulse wave velocity (PWV), central systolic blood pressure (cSBP), and augmentation index (AIX)&nbsp;</p> <p>c) Platelet function by 2 different methods, namely the novel Platelet Function Analyzer PFA-100 and the tradition…	<p>Funding acknowledgement: type of funding source: none</p>	<p>NS</p>	<p>Information extracted from a conference abstract&nbsp;</p>
Ikonomidis 2024	2024	PUB	28550182			<p>RCT</p> <p>Setting: smoking cessation clinic, Greece. National &amp; Kapodistrian University of Athens, Attikon University Hospital, 2nd Cardiology Department, Athens, Greece</p> <p>Recruitment: subjects attending smoking cessation clinic</p>	<p>N= 100</p> <p>EC arm = 25; Heat not burn cigarette arm = 25; Control arm = 50</p> <p>% female: EC = &nbsp;51%; Heat not burn cigarette = 55%; CC = 53%.</p> <p>Age: EC: 45 ± 8 years; Heat not burn cigarette 46 ± 14 years; CC 48 ± 5 years.&nbsp;</p> <p>Mean CPD: EC: used 27 ± 10 cigarettes/day, 28 ± 10 pack-years; Heat not burn cigarette: 26 ± 8 cigarettes/day, 30 ± 8 pack-years; CC: Used 27 ± 9…	<p>EC; Heat not burn cigarette; Control arm&nbsp;</p>	<p>Baseline, 1 month.</p> <p>CO.&nbsp;</p> <p>Smoking status was verified by measuring the concentration of exhaled carbon monoxide [(e CO) (ppm), Bedfont Scientific, Maidstone, Kent UK]</p> <p>Endothelial glycocalyx thickness measured by Perfused Boundary Region (PBR)</p>	<p>Reported as: 'None'.</p>	<p>None</p>	<p>New to 2025 update</p>
Ioakeimidis 2018	2018	PUB	14702569			<p>Design: randomized controlled trial</p> <p>Recruitment: not specified</p> <p>Setting: hospital, Greece</p> <p>Study start date/Study end date: not specified</p>	<p>Total N: 54</p> <p>N per arm: arm 1: 27; arm 2: 27</p> <p>Inclusion criteria: ≥ 10 cpd; motivation to quit; hospitalized with acute coronary syndrome (ACS); ≥ 18 years</p> <p>Exclusion criteria: prior EC use; history of neuropsychiatric disorders; prior varenicline use or use of smoking cessation pharmacotherapy at time of ACS; cardiogenic shock or renal impairment; hepatic impairment prior to…	<p><b>EC: </b>information on whether cig-a-like or refillable not provided</p> <p>Both arms given "low intensity counselling"</p> <p><b>Intervention 1: </b>12-week use of EC 12 mg/mL nicotine</p> <p><b>Intervention 2: </b>12-week varenicline</p>	<p>Weeks: 4, 12, 24</p> <p>Cessation: 7-day PP at 24 weeks, self-report</p> <p>Adverse events and biomarkers: unclear how these were reported. Abstract says no SAEs, poster implies this may have just been CV or neuropsychiatric SAEs. Abstract says nothing about AEs but nausea and sleeping disorders given in table in poster. Implies (S)AEs collected during treatment period only</p> <p>Other outcom…	<p>Not reported</p>	<p>Not reported</p>	<p>New for 2020 update. Abstract and poster only; limited data available</p>
Kale 2025	2025	PUB	28550185			<p>RCT</p> <p>Setting: hospitals, UK</p> <p>West Park Hospital; Bradford District Care NHS Foundation Trust; Sheffield Clinical Commissioning Group</p>	<p>N= 43 &nbsp;[The target was 72]</p> <p>EC kit arm = 21; Control (usual care) = 22</p> <p>39.5% female; mean age &nbsp;45.2 (SD=12.7); mean CPD 19.6 (10.9). Strength of urges to smoke = 3.4 (mean), (1.0 SD). Past year EC use for smoking cessation = 27.9% (n=12). Past yr quit attempt = 37.2% (n=16)</p> <p>Inclusion criteria: receiving treatment for a mental illness; &gt; 18 years; smoker; willin…	<p>EC: Aspire PockeX electronic cigarette</p> <p>EC starter kit : third- generation e-cigarette (Aspire PocketX) with a four-week supply of a choice of: a) nicotine strength e-liquid (<u>3 options</u>: 6mg/ml, 10mg/ml, 18mg/ml) and b) flavours (tobacco, fruit, menthol) as an adjunct to usual care. Verbal explanation and demonstration, and information leaflet on how to use the EC.&nbsp;</p> <p>Con…	<p>Baseline, 2 to 4 weeks. Baseline and 4 weeks reported in Kale 2025.&nbsp;</p> <p>Primary outcome measure:</p> <ol> <li>Feasibility and acceptability outcomes: consenting rate and recruitment frequency.</li> <li>Clinical (smoking-related) outcomes: continuous abstinence assessed at 1 month will be defined as not having smoked in the 2 weeks prior to follow-up, verified by a CO reading below 10 …	<p>"This work was supported by Yorkshire Cancer Research (Y433). DK receives salary support from Cancer Research UK (PRCRPG-Nov21\100002). For the purpose of Open Access, the author has applied a CC BY public copyright licence to any Author Accepted Manuscript version arising from this submission. Funders were not involved in the collection, management, analysis, and interpretation of data; writi…	<p>"LS has received honoraria for talks, unrestricted research grants and travel expenses to attend meetings and workshops from manufactures of smoking cessation medications (Pfizer; J&amp;J) and has acted as paid reviewer for grant awarding bodies and as a paid consultant for health care companies. All authors declare no financial links with tobacco companies, e-cigarette manufacturers, or their…	<p>New to 2025 update. Ongoing &nbsp;study &nbsp;added to 2022 update</p>
Kanobe 2022*	2022	PUB	26464849			<p>Design: 2-centre, randomized, controlled, switching, open-label, parallel-group, clinical confinement study</p> <p>Higher versus lower nicotine study</p> <p>Setting: USA. Two clinical research sites (Overland Park, KS and Minneapolis, MN), contracted by Altasciences Clinical Research as the contract research organization (CRO)</p> <p>Recruitment: potential participants completed a pre-screenin…	<p>125 randomized:</p> <p>Kanobe 2022 reports EC Vuse Solo arm</p> <p>EC (Vuse Solo) group: 35</p> <p>Female 42.9% female; mean age 41.2 years; mean CPD: 18.3 (SD 10.9); mean FTND: 6.1 (SD 1.6)</p> <p>Kanobe 2023 reports on Vuse Vibe and Vuse Ciro arms:&nbsp;</p> <p>37 Vuse Vibe group: 37&nbsp;</p> <p>37 Vuse Ciro group: 37</p> <p>35.6% (32) female; mean age 40</p> <p>[Abstinence arm: 16 (this ar…	<p>EC: Vuse Solo Original ENDS product referred to as Vuse Solo (G2) or Vuse Solo. Pod. Rechargeable Vuse Solo power unit (battery capacity: ≥ 270 mAh; wattage: 3.00 W) and a closed cartridge containing 0.5 mL of original (tobacco-flavoured) e-liquid, a mix of propylene glycol (PG), glycerin (PG:glycerin ratio of 21:79), water, and flavouring ingredients. The e-liquid included nicotine at 4.8% ni…	<p>Day 1, 5, 7 (urine)</p> <p>AEs, SAEs monitored throughout study from day 1 to day 8 (discharge)</p> <p>Most outcomes were measured at day 5 and not eligible for extraction.</p>	<p>“This study was funded by RAI Services Company.“</p> <p>Tobacco industry funded. Parent company is Reynolds American. Reynolds American manufacture and market a variety of tobacco products, including cigarettes (Newport, Camel, Pall Mall, Kent, Doral, Misty, Capri, and Natural American Spirit brands), electronic cigarettes (Vuse brand), and moist snuff (Grizzly and Kodiak brands).</p> <p>Kanob…	<p>M.K., P.C., J.D., P.M., E.R., J.W.C., and E.S. are full-time employees of RAI Services Company, and B.G.B., B.A.J., G.L.P., and P.N. are former full-time employees of RAI Services Company. RAI Services Company and R.J. Reynolds Tobacco Company are wholly owned subsidiaries of Reynolds American Inc., which is a wholly owned subsidiary of British American Tobacco plc. G.L.P. is an independent co…	<p>Participants were compensated for their time and participation. For the purposes of our analyses, this study is treated as a single-arm study and reported narratively.</p>
Katz 2025	2025	PUB	28550188			<p>Design: Randomized, cross-over, open-label. Two consecutive randomly ordered 2-week phases</p><p>Setting: Greater Burlington, VT, USA. University of Vermont, USA</p>	<p>N=21</p><p>Age 'at least 40 years old’.&nbsp;</p><p>Inclusion: smoke (≥5 cigarettes/day for ≥1 year); diagnosed with COPD, chronic bronchitis, emphysema, or asthma-COPD overlap syndrome); no intention to quit smoking within the next month.</p><p>Exclusion criteria: patients who are medically unstable (unstable symptoms, changes in medications or hospitalizations within last 3 months); inabilit…	<p>From paper.</p><p>Cigarette phase, usual brand CCs</p><p>Nicotine-containing EC phase. EC: 3% and/or 5% nicotine tobacco-flavored JUUL available. During the EC phase, participants earned monetary incentives for CO readings ≤6ppm to promote cigarette abstinence.</p><p>From NCT record:</p><p>EC: JUUL/Vuse Alto and pods&nbsp;</p><p>1) Experimental: e-cigarette. Participants in this arm will smoke…	<p>Baseline, 2 weeks.</p><p>CO</p><p>Pulmonary (spirometry, oscillometry, COPD Assessment Test [CAT], Saint George’s Respiratory Questionnaire for COPD [SGRQ-C]) and cardiac (heart rate, blood pressure) assessments were completed at baseline and after each phase.&nbsp;</p><p>From NCT record. Baseline, 2 weeks, 4 weeks</p><p>&nbsp;Baseline and change from baseline: FEV1/FVC; lung reactance; oxygen…	<p>Tobacco Centers of Regulatory Science (TCORS) Award U54DA036114 from the National Institute on Drug Abuse (NIDA) and Food and Drug Administration (FDA). Content is solely the authors’ responsibility and does not necessarily represent the official views of these institutions</p>	<p>No conflicts for any of the authors (email correspondence).</p>	<p>Ongoing study moved to included study in 2025 update. Contact information: Brian R Katz, Katz, Brian brkatz@UTMB.EDU &nbsp;Diann Gaalema Diann.Gaalema@uvm.edu.</p>
Kerr 2020	2020	MIX	22035903			<p>Design: RCT. Pragmatic, 2-armed, single-centre, randomized controlled pilot study</p> <p>Recruitment: community. Recruitment from NHSGGC Smokefree Services. GP surgeries. Secondary care QEUH, GRI, New Victoria Hospital and Glasgow Dental School. Advertized on NHSGGC staff payslips, local newspapers, community magazines, and on Gumtree. The British Heart Foundation, University of Glasgow and NH…	<p>Total N: 55</p> <p>EC arm 28. NRT arm 27</p> <p>Inclusion criteria:</p> <p>Aged 18 to 65 yrs; habitual tobacco smokers (smoking on average 1 to 15 tobacco cigarettes pd &gt; 6 months); willing to quit tobacco smoking; with either the use of nicotine replacement patches or an EC with nicotine-containing e-liquid, in addition to engaging with NHSGGC Community Smokefree Service's 12-wk behavioura…	<p>EC: <b>Refillable</b></p> <p>EC arm</p> <p>E-cigarette starter pack contained two commercially available second-generation e-cigarette devices with charging devices, 11 replacement atomisers and 12 x 10 bottles of nicotine containing e-liquid, tobacco-flavoured e-liquid, 18 mg/mL nicotine. Each e-cigarette device consisted of a 1300 mAh variable voltage rechargeable battery, a tank and an atom…	<p>Baseline and 12 weeks</p> <p>CO confirmed smoking cessation</p> <p>Secondary outcomes: cardiovascular function (heart rate SBP, DBP), lung function, weight</p>	<p>Grant from British Heart Foundation (Centre of Research Excellence Award, reference number RE/13/5/30177)</p>	<p>There were no conflicts of interest with the tobacco industry.</p>	<p>New to 2022 update</p>
Kimber 2021	2021	PUB	22035906		10.1016/j.addbeh.2021.106909	<p>Design: RCT</p> <p>Recruitment: participants were screened via phone interviews</p> <p>Setting: East London, UK</p> <p>Study start date: participants recruited between December 2015 and December 2016</p>	<p>Total: N = 50 people who smoked combustible cigarettes and were e-cigarette naive. Initial sample (N = 70) attended first session; all analyses were conducted on the N = 50 who returned for their 2nd and 3rd session.</p> <p>Cig-a-likes: N = 11</p> <p>Tank18: N = 20</p> <p>Tank6: N = 19</p> <p>Inclusion criteria:</p> <p>Smoke daily ≥ 5 cigarettes, have smoked for ≥ 1 year, not currently using a…	<p>EC: <b>cartridge and refillable</b></p> <p>Arm 1: cig-a-like (18 mg/mL)</p> <p>The ‘Blu’ (n = 13) and ‘TECC Go e-cigarette’ models (n = 11) were used for the Cig-a-like condition, due to issues of leakages with the latter.&nbsp;Non-adjustable battery power output and could be recharged, a supply of spare disposable cartridges were provided.&nbsp;</p> <p>Arm 2: a tank model containing 18 mg/mL …	<p>Baseline, week 1, week 2</p> <p>CO was measured at baseline, wk 1 and wk 2. Self-reported CPD. Adverse events. Puff duration, puff number, inter-puff intervals (IPI). Cigarette dependence, craving, withdrawal, and subjective effects</p>	<p>This work was funded by the University of East London through a PhD studentship award. The funder had no role in the study design, collection, analysis or interpretation of data, writing the manuscript and the decision to submit the manuscript for publication.</p>	<p>CK and KS have no conflicts of interest to declare. LD has provided consultancy for the pharmaceutical industry relating to the development of smoking cessation products.</p>	<p>New to 2022 update</p>
Klonizakis 2022	2022	PUB	24012757			<p>Design: RCT. Pragmatic, 3-group, randomized, assessor-blinded, single-centre trial</p> <p>Setting: Centre for Sport and Exercise Science (CSES) of Sheffield Hallam University, UK</p> <p>Recruitment: from the community in the wider Sheffield area via: i) low-cost newspaper and post-office advertisement, ii) posters in local pharmacies, libraries, mosques, churches, and clubs, iii) social media …	<p>Actual enrolment: 248 participants</p><p>Nicotine EC arm = 84</p><p>Non-nicotine arm = EC 82</p><p>NRT arm = 82</p><p>% female: nicotine EC = 55%; non-nicotine EC = 50%; NRT = 44%</p><p>Mean age 44</p><p>Mean CPD: nicotine EC = 18 (SD7); non-nicotine EC = 16 (SD7); NRT = 18 (SD7)</p><p>Mean FTND: 6 (SD2)</p><p>Inclusion criteria: Age &gt; 18 years of either sex; People who smoke (at least 10 c…	<ul> <li>a) Complimentary <b>e-cigarette equipment</b> and refills (Tornado V5, Joyetech, Shenzhen, China, Totally Wicked, Blackburn, UK) at allocation stage, together with instructions on the correct usage of e-cigarettes. They will also receive behavioural support for a 3-month period. The nicotine strength of Group A cartridges will be up to 18 mg/mL nicotine strength. Participants, on average…	<p>Follow-up: within 3 days of “quit date”, 3 and 6 months past quit date</p> <p>Outcome measures:</p> <ul> <li>Macrovascular function (FMD assessment)</li> <li>Microvascular function</li> <li>Smoking status at 3 and 6 months, self-reported and biochemically validated by exhaled air measurement of &lt; 10 ppm CO</li> <li>Change in CVD risk using Q-risk assessment</li> <li>Health economic effects …	<p>The trial was funded by Heart Research UK under a Translational Research Grant (RG2658). The funder had no role in the study’s design, conduct, and reporting.</p>	<p>The authors declare that they have no competing interests.</p>	<p>New to 2023 (previously ongoing)</p>
Kouroutzoglou 2024	2024	PUB	28550191			<p>RCT</p> <p>Setting: Spiliopouleio Hospital , Cardiology Department Athens, Greece</p> <p>Recruitment: Visiting Cardiology Unit Jan 2016 to Nov 2022</p>	<p>N=57</p> <p>Aged 41 ± 8years; BMI:33.8±2.4Kg/m2</p> <p>Inclusion: person with obesity; CC user.</p>	<p>Electronic cigarette (EC).</p> <p>NRT (nicotine patch)</p> <p>NRT + bupropion (NRT+bupr)&nbsp;</p>	<p>Baseline, 3mths (end of treatment), 6 months</p> <p>Abstinence at 6 mths. EC use at FU. Blood pressure. Weight.</p>	<p>“Funding Acknowledgements: None.”</p>	<p>Not reported.</p>	<p>New to 2025 update.</p>
Kumral 2016	2016	PUB	14702573			<p>Design: prospective randomized clinical trial</p> <p>Recruitment: all patients admitted to a smoking cessation clinic at the Department of Otorhinolaryngology-Head and Neck Surgery, Okmeydanı Training and Research hospital</p> <p>Setting: smoking cessation clinic, Turkey</p> <p>Study start date: March 2013; Study end date: November 2013</p>	<p>Total N: 98 but analysis excluded 16 from intervention and 10 from control who did not stop smoking; thus 72 analyzed</p> <p>N per arm: EC: 58 (42 analyzed); non-EC 40 (30 analyzed)</p> <p>Inclusion criteria:</p> <ul> <li>Smoked at least 1 pack of cigarettes a day for at least 5 years</li> </ul> <p>Exclusion criteria:</p> <ul> <li>History of allergic rhinitis, chronic sinusitis, vasomotor rhin…	<p><b>EC: Unclear</b></p> <p><b>EC arm</b>: “used EC to quit smoking” – allowed to select brand and flavour, used “medium density” liquid (11 to 12 mg/mL) (no further detail given)</p> <p><b>Non-EC arm</b>: received cognitive behavioural therapy (no further detail given)</p>	<p>3 months</p> <p>Sinonasal outcome test (SNOT-22) via self-administered questionnaire, to evaluate changes in subjective symptoms. Saccharin transit test to evaluate nasal mucociliary clearance (MCC) function, which authors stated is “an important defence mechanism”</p>	<p>Not specified</p>	<p>Not specified</p>
Lee 2018	2015	PUB	14702575			<p>Randomized, parallel-assignment, double-blind pilot trial</p> <p>Setting: San Francisco Veterans Affairs Medical Center (SFVAMC), USA</p> <p>Recruitment: veterans awaiting surgery</p> <p>Recruitment: from VA hospital presenting for surgery</p> <p>Study start date: August 2015; study end date: May 2016</p>	<p>Total N: 30</p> <p>N per arm: NRT: 10; END: 20</p> <p>Inclusion criteria: presented to the anaesthesia preoperative clinic for elective surgery 3 or more days before surgery; currently smoked ≥ 2 CPD, having smoked at least once in the last 7 days</p> <p>Exclusion criteria: exclusively used other forms of tobacco or marijuana only; pregnancy/breastfeeding; unstable cardiac condition; currently…	<p><b>EC: Cig-a-like</b></p> <p>Both groups received: i) referral to the California Smokers' Helpline, ii) brief advice lasting less than 2 minutes, iii) a brochure from the ASA about quitting smoking before surgery.</p> <p><b>EC arm</b>: 6-week supply of NJOY e-cigarettes (disposable, first generation). Instructed to use Bold (4.5%) ad lib for 3 weeks, then Gold (2.4%) ad lib for 2 weeks and the…	<p>30 days (phone), 8 weeks (in person), 6 months (phone)</p> <p>Cessation: 7-day PP at 30 days (not validated), 8 weeks (CO-validated), 6 months (not validated). Smoking cessation for at least 48 hours on day of surgery (CO-validated)</p> <p>Adverse events and biomarkers:</p> <ul> <li>Adverse events, side effects, and surgical complications by self-report at 30 days, 8 weeks</li> <li>At 8 weeks …	<p>“This work was funded by internal UCSF Department of Anesthesia and Perioperative Care funds (San Francisco, California, United States of America) and the UCSF Resource Allocation Program grant, administered by the Helen Diller Family Comprehensive Cancer Center developmental funds from the National Cancer Institute Cancer Center Support Grant (P30 CA 82103-16). E-cigarettes were purchased fro…	<p>“The authors declare there are no competing interests”.</p>	<p>3 NRT participants used EC, 2 EC participants used nicotine patch</p> <p>Study listed as ongoing study NCT02482233 in the 2016 review update</p>
Lee 2019	2019	PUB	14702579			<p>Design: randomized controlled trial</p> <p>Recruitment: recruited from motor company</p> <p>Setting: motor company, medical office in Korea</p> <p>Study start date: 5 January 2012; study end date: 31 August 2012</p>	<p>Total N: 150</p><p>N per arm: EC: 75; NRT: 75</p><p>Inclusion criteria: Male; At least 10 cpd in previous year; Smoked for at least 3 years; Motivate to stop smoking entirely or reduce consumption.</p><p>Exclusion criteria: Past history of serious clinical disease; Attempted to stop smoking in past 12 months by using NRTs.</p><p>Inclusion based on specific population characteristics: no</p><p>…	<p><b>EC: Refillable</b></p><p>Both arms received 50 minute education sessions on smoking cessation and the use of smoking-cessation aids, instructed to visit the medical office each month for evaluation and counselling by a health practitioner who was unaffiliated with the study.</p><p><b>Arm 1:</b> &nbsp;Participants supplied with eGo-CTM EC (nicotine 0.01 mg/mL) from Ovale in 12-wk supply</p><…	<p>12, 24 weeks (in person)</p> <p>Cessation: continuous abstinence from 9 to 24 weeks, exhaled CO &lt; 10 ppm, negative urine cotinine</p> <p>Adverse events and biomarkers: yes, but just note ‘adverse events’</p> <p>Other outcomes measured: 7-day PPA, cigarette reduction</p>	<p>“none”</p>	<p>“none declared”</p>	<p>Study listed as ongoing study KCT0001277 in the 2016 review update</p>
Lucchiari 2022	2020	PUB	24012763			<p>Design: randomized, parallel-assignment, double-blind trial</p> <p>Recruitment: participants enrolled in lung cancer screening programme</p> <p>Setting: early lung cancer detection programme (Cosmos II) at European Institute of Oncology, Italy</p> <p>Study start date: September 2014; study end date: January 2016</p>	<p>Total N: 210</p> <p>N per arm: 70 participants per arm</p> <p>At 12 months: nicotine EC 60; non-nicotine EC 58; support only 60</p> <p>Inclusion criteria:</p> <ul> <li>Participants are involved in the COSMOS II study</li> <li>Participants are 55 years or more and have smoked at least 10 cigarettes a day for the past 10 years</li> <li>Participants wish to reduce tobacco smoking (motivational sc…	<p><b>EC: Cig-a-like</b></p> <p>Both arms received “low intensity counselling” – phone at week 1, 4, 8, and 12, approx. 10 mins each</p> <p><b>Nicotine EC arm</b>: e-cigarette kit and 12 x 10 mL liquid cartridges (8 mg/mL nicotine concentration). During the first week, participants could use the e-cigarette ad libitum. At the end of the first week, asked to use only EC for the next 11 weeks.</p> …	<p>Months 3, 6, and 12&nbsp;</p> <p>Cessation: continuous abstinence for previous month, CO ≤ 7 ppm</p> <p>Adverse events and biomarkers: FOR EC ARMS ONLY:</p> <ul> <li>Exhaled CO</li> <li>Leicester Cough Questionnaire (LCQ)</li> <li>Respiratory symptoms (self-report)</li> <li>Side effects using checklist</li> </ul> <p>Other outcomes measured:</p> <ul> <li>Motivational questionnaire</li> <li>HADS…	<p>This study was supported by a grant from Fondazione Umberto Veronesi (FUV).</p>	<p>The authors declared no conflicts of interest.</p>	<p>Listed as ongoing study Lucchiari 2016 (NCT02422914) in 2016 review; new for 2020 update, relabelled from Lucchiari 2020 to Lucchiari 2022 at 2023 update.</p>
Martinez 2021	2021	PUB	18539503			<p>Design: RCT</p> <p>Recruitment: participants were recruited throughout the USA through Facebook and multimedia advertisements (newspapers, radio, TV, e-cigarette forums, and so on) for a study measuring attitudes and behaviours about cigarettes and e-cigarettes.</p> <p>Setting: USA</p> <p>Study start date: 31 March 2015. Study end date 30 June 2019</p>	<p>2896 dual users of nicotine EC and combustible tobacco cigarettes</p><p>Assessment only n = 575; generic smoking cessation booklets n = 1154; targeted booklets n = 1167</p><p>37% female; mean age 29.9&nbsp;</p><p>Mean cpd: 1 to 10, 1663 (57%); 11 to 20, 972 (34%); &gt; 20, 259 (9%). Mean FTND 3.6. E-cigarette use at baseline</p><p>Inclusion criteria: age 18 years or older, smoked 1 or more CC …	<p>EC type: n/a</p> <p>Assessment only (n = 575) &nbsp;</p> <p>Generic smoking cessation self-help booklets previously shown to be efficacious in smokers (n = 1154) (an introductory <i>Stop smoking for good</i> brochure, 10 x <i>Stop smoking for good </i>didactic booklets, and 9 <i>How I quit smoking </i>pamphlets)</p> <p>Booklets specifically targetting dual users (n = 1167 (<i>If you vape: a gu…	<p>Full follow-up assessments: 6, 12, 18, and 24 months. Abbreviated assessments: 3, 9, 15, and 21 months after baseline</p><p>7-day PPA at each assessment point. Sustained abstinence: 30-day and 90-day PPA</p><p>Breath CO and saliva samples (for cotinine analysis) were collected at the 12- and 24-month follow-up points for participants who reported abstinence and resided within 100 miles of the …	<p>This work was supported by the National Institute on Drug Abuse of the NIH (R01DA037961). The content is solely the responsibility of the authors and does not necessarily represent the official views of the NIH.</p> <p>This work has also been supported in part by the Biostatistics and Bioinformatics Shared Resource and the Participant Research, Interventions, and Measures Resource at the H Lee…	<p>Quote: "THB has received research support from the US National Institutes of Health (NIH), the American Cancer Society, the Florida Department of Health, and Pfizer; has collaborated on funded research with Voxiva, Optum, and the University of East Anglia (Norwich, UK); spent sabbatical at the Trimbos Institute and Utrecht University (Utrecht, Netherlands); is on the advisory board of, and hol…	<p>Quote: "Participants were compensated US$10–20 for the first eight assessments and $40 for the final one, and they were eligible for $40–60 bonuses for completing at least seven assessments. Participants returning assessments within 1 week were sent inexpensive appreciation gifts."</p> <p>Appendix: "Participants were not aware in advance of the interview that they would be asked for biosamples…
Martner 2019	2019	SOUGHT	14702585			<p>Design: a non-concurrent multiple baseline across participants design. Three phases were included: baseline, EC, and EC + CM. Half the participants received the EC phase following baseline; the other half received EC + CM following baseline.</p> <p>Recruitment: community</p> <p>Setting: set-up meetings occurred at the University of Florida Behavioral Health and Technology Research Clinic, USA<…	<p>Total N: 12</p><p>Inclusion criteria: 18 to 65 years old; smoked ≥ 2 years; smoked ≥ 8 cpd on average; smoked in the past 24 hours; expressed a desire to quit smoking; reliable access to the internet and a computer or smartphone; breath CO ≥ 10 ppm at set-up</p><p>Exclusion criteria: current or previous medical condition that would pose an increased risk to participation; use of benzodiazepine…	<p><b>EC: Refillable</b></p> <p>All participants provided with smokio electronic cigarettes (second-generation ECs) and V2 e-liquid with a concentration of 24 mg/mL (2.4%) of nicotine. Researchers provided participants with a copy of the National Cancer Institute’s brochure <i>Clearing the Air</i> (<a type="EXTERNAL" href="http://smokefree. gov">smokefree. gov</a>). Then researchers and participa…	<p>4 weeks</p> <p>Adverse events and biomarkers: adverse events collected in 4-day smoking behaviour questionnaires; eCO</p> <p>Other outcomes measured: acceptability and use of EC; overall experience of study</p>	<p>"The study was supported in part by crowd-sourced funding enabled by Experiment.com. Preparation of this paper was supported in part by Grant P30DA029926."</p>	<p>"The authors declare no conflicts of interest."</p>	<p>N of 1 (within-participants randomized design, not between groups). New for 2020 update</p>
McRobbie 2015	2014	PUB	2995721			<p>Design: prospective cohort</p> <p>Recruitment: advertisements in free London newspapers</p> <p>Setting: smokers' clinic, East London, UK</p> <p>Study start date: February 2013; study end date: September 2013</p>	<p>Total N: 40</p><p>Inclusion criteria: people who smoke daily who want to quit; aged 18 and older.</p><p>Exclusion criteria: pregnant and breastfeeding women; current serious medical illness; EC use for more than 1 week in the pastc</p><p>45% women, mean age 47 (SD 12), mean cpd 19 (SD 10), mean FTND 5.2 (SD 2.8), 65% in full-time employment</p><p>Motivated to quit: yes</p><p>E-cigarette use at…	<p><b>EC: Cig-a-like</b></p> <p>Participants attended a baseline session 1 week prior to their TQD. On the TQD, participants were provided with an EC (Green Smoke, 1st generation device, 2.4% nicotine cartridges). 2 cartridges a day were supplied initially, with the supply adjusted to actual use later. Attended 4 weekly follow-up sessions and received standard behavioural support.</p>	<p>Cigarette consumption and CO readings collected at each session. Urine sample for cotinine and 3-HPMA analysis collected at baseline and 4 weeks post-TQD.</p><p>Change in urinary 3-HPMA (ng/mg creatinine) at 4 weeks</p><p>Change in urinary cotinine (ng/mg creatinine) at 4 weeks</p><p>Change in CO at 4 weeks</p>	<p>"This study was funded by a grant given to P. Hajek, H. McRobbie, and M.L.Goniewicz from the UK Medicines and Healthcare Products Regulatory Agency (MHRA). The costs of publication of this article were defrayed in part by the payment of page charges. This article must therefore be hereby marked advertisement in accordance with 18 U.S.C. Section 1734 solely to indicate this fact."</p>	<p>"H. McRobbie is Clinical Director at The Dragon Institute; reports receiving commercial research grant from Pfizer; and has received speakers bureau honoraria from Johnson&amp;Johnson and Pfizer. M.L. Goniewicz reports receiving a commercial research grant from Pfizer. P. Hajek has received speakers bureau honoraria from and is a consultant/advisory board member for the manufacturers of stop-s…
Meier 2017	2017	PUB	14702589			<p>Design: randomized, cross-over trial (e-cig vs placebo)</p> <p>Recruitment: via local media outlets</p> <p>Setting: community, USA</p> <p>Study start date/study end date: not specified</p>	<p>Total N: 24</p> <p>Inclusion criteria:</p> <ul> <li>≥ 18+ years</li> <li>People who smoke daily (≥ 10 cpd)</li> <li>Not interested in quitting in the next 30 days</li> <li>English-speaking</li> <li>Interested in using EC</li> </ul> <p>Exclusion criteria:</p> <ul> <li>Using cessation meds</li> <li>Use of ECs in last 6 m</li> <li>Exhaled CO &lt; 6 ppm</li> <li>History of CV trauma or uncontrolle…	<p><b>EC: Cig-a-like</b><br> Smoked “as usual” for 1 week followed by 2 weeks of either placebo or active 1st generation EC BluCig starter kit with up to 7 cartridges (prefilled, with either active 16 mg or 0 mg nicotine solution)</p> <p>Participants were instructed “this e-cig may or may not contain nicotine; we ask that you try it at least once, but use it however you like; smoke regular cigare…	<p>1 week in each condition, in person</p> <p>Adverse events and biomarkers:</p> <ul> <li>Adverse events, not clear how collected</li> <li>Exhaled CO</li> </ul> <p>Other outcomes measured:</p> <ul> <li>Vaping</li> <li>Regular smoking</li> <li>Perceived reward from ECs</li> <li>Intentions/confidence to quit</li> <li>Cotinine</li> <li>Withdrawal symptoms</li> </ul>	<p>“…supported by grants P01 CA138389, P30 CA138313 (Hollings Cancer Center Support Grant) from the National Cancer Institute of the National Institutes of Health and UL1 TR000062 from the National Center for Advancing Translational Science of the National Institutes of Health. BWH was supported by K12DA031794”.</p>	<p>“KMC has received grant funding from Pfizer, Inc., to study the impact of a hospital-based tobacco cessation intervention. He also receives funding as an expert witness in litigation filed against the tobacco industry. We have no other declarations of interests to declare”.</p>	<p>New for 2020 update</p>
Morphett 2022a	2022	UNPUB	22035915			<p>Design: RCT</p> <p>Setting: Australia</p> <p>Recruitment: commercial market research panel and supplemental recruitment by study researchers. An invitation to participate was available to 46 857 I-view panel members, including those with no smoking status recorded. In addition, advertisements to the general public were used to recruit additional participants.&nbsp;</p> <p>Study start date: 201…	<p>Total: N 1712 (table 1 full sample 1562)</p> <p>Arm A [Standard cessation advice &amp; NRT (NRT short-term)] flow diagram 368 (324 received intervention)</p> <p>Arm B [Quit or substitute advice and NRT: advice to use NRT as a longer-term substitute for smoking if required to maintain smoking cessation] flow diagram 671 (620 received intervention)</p> <p>Arm C [Quit or substitute advice and NRT…	<p>EC type: <b>cartridge</b></p> <p>Arm C only: disposable e-cigarette available in two strengths (free-base nicotine 3.0% and 4.5%). A rechargeable version of the same brand with replaceable cartridges (3.0% v/v and 4.5% v/v) was substituted when the disposables were discontinued by the manufacturer (September 2014). The e-cigarettes contained only nicotine, vegetable glycerin, and water, and we…	<p>Baseline, 7 months and 12 months, self-report</p> <ul> <li>Continuous abstinence</li> <li>Self-reported 7-day point prevalence abstinence</li> <li>NRT and EC use</li> <li>Interest in quitting smoking and in quitting NRT</li> <li>Cigarette consumption</li> <li>Product orders and use</li> <li>Quit attempts</li> <li>AEs</li> </ul>	<p>Funding was from the National Health and Medical Research Council, Australia (#GNT1020123). The e-cigarettes supplied in this trial were Vype brand, and were purchased from the manufacturer Nicoventures Trading Ltd., a UK-based company that was a division of British American Tobacco. The other nicotine products were purchased in Australia from various distributors. Participant recruitment and …	<p>No authors have received financial support for the submitted work from any companies with a financial interest in the products under investigation. C.B. has undertaken consultancy for J&amp;J Japan, a manufacturer of nicotine replacement therapy. N.W. and C.B. have completed a smoking cessation trial in which cytisine was supplied by Achieve Life Sciences, and a smoking cessation trial in whic…	<p>New to 2022 update</p>
Morphett 2022b	2022	MIX	22035919			<p>Design: RCT, pragmatic, randomized, partial cross-over&nbsp;</p> <p>Setting: Australia</p> <p>Recruitment: not stated</p> <p>Study start date: recruited in 2018-2019</p>	<p>Total: N 355</p> <p>Arm A: 181&nbsp;</p> <p>Arm B: 174</p> <p>Inclusion criteria:</p> <p>Diagnosed with/treatment for HIV or hepatitis C (HCV) or receiving opioid substitution therapy (OST). Diagnosed with or receiving treatment for priority health conditions in the past 12 months. Referral to Quitline counselling and smoking cessation support programme (standard care) but has not begun quit a…	<p>EC type: <b>refillable</b></p> <p><b>Arm 1) </b>Referral to Quitline telephone smoking cessation counselling + <b>Nicotine patches </b>(15 mg/16-hr) delivered at baseline + <b>refillable nicotine vaporizer device</b> (2 x kits) + nicotine vaporising liquid (in high and low strength - high strength: nicotine 1.8%; low strength: nicotine 0.6%). 1 patch to be applied daily to skin for up to 84 da…	<p>Baseline 6 months, 12 months, 24 months</p> <p>Primary outcomes:</p> <p>Continuous abstinence from smoking from weeks 12 to 26 assessed at 26 weeks from baseline by self-report (bio-confirmed)</p> <p>Secondary outcomes:</p> <p>Continuous abstinence from smoking&nbsp;</p> <p>AEs at 12 weeks and 26 weeks</p> <p>Abstinence is assessed through study-specific survey questions in Module CS. Combusti…	<p>National Health and Medical Research Council</p>	<p>Not reported</p>	<p>Abstract only</p> <p>New to 2022 update</p>
Morris 2022*	2022	PUB	26464853			<p>Design: randomized, cross-over, open-label, 2-part study</p> <p>Recruitment: study participants were recruited from areas surrounding the study sites (Celerion, Lincoln, NE; Frontage, Secaucus, NJ) using standard advertising methods and were compensated for their participation in the study.&nbsp;</p> <p>Setting: 2 clinical research centres USA (Celerion, Lincoln, NE; Frontage, Secaucus, NJ). P…	<p>Total N: 79 (single-arm)</p> <p>Inclusion criteria:</p> <p>Smoking an average of &gt; 10 manufactured combustible cigarettes pd for at least 12 months</p> <p>Exclusion criteria:</p> <p>Relevant illness history; presence of clinically significant mental or physical health conditions; high blood pressure; acute illnesses (e.g. upper respiratory infection, viral infection); relevant medication us…	<p>EC: <b>Pod</b></p> <p>Myblu™ two-piece closed system comprised of a rechargeable 350 mAh battery and disposable pod containing an e-liquid</p> <p>Sixteen commercial disposable liquid pod variants; different flavours; 5 different strengths (12, 24, 25, 36, 40 mg/mL); 2 forms of nicotine: nicotine salt or free-base nicotine</p> <p>The e-liquid mixtures consisted of VG, PG, nicotine, and a propri…	<p>Baseline (-2 day), day 9, day 14</p> <p>15 biomarkers of exposure (BoE) to selected harmful and potentially harmful constituents (HPHCs) associated with tobacco smoking</p> <p>AEs</p>	<p>This work was funded entirely by Fontem US LLC, a subsidiary of Imperial Brands PLC.</p>	<p>This work was funded by Fontem US LLC, a subsidiary of Imperial Brands PLC, and manufacturers of the myblu™ products used in this study. This work was done by Imperial Brands PLC on behalf of Fontem US LLC as a service provider. Work was contracted to Celerion, who conducted the study and analysed the data. At the time of the study and/or writing, PM, SM, FC, TV, XC, MS, JT, NC and GOC were em…	<p>Part 1 study data used only</p> <p>New to 2022 update</p>
Myers-Smith 2022	2022	PUB	22035926			<p>Design: RCT</p> <p>Recruitment: Clients of&nbsp;Queen Mary University of London's community stop-smoking service who did not manage to stop smoking with routine treatment were invited to take part. Also recruited eligible smokers seeking help with quitting via social media.</p> <p>Setting: Queen Mary University of London, community stop-smoking service</p> <p>Study start date: April 2017 to Au…	<p>Total: N = 135</p> <p>N per arm: E-cigarette 68; NRT 67</p> <p>Inclusion criteria:</p> <p>History of failed quit attempts using stop-smoking medications and/or stop-smoking services. Willing to use their allocated harm-reduction strategy for at least 4 weeks. 18+ years&nbsp;</p> <p>Exclusion criteria:</p> <p>Currently using EC or any stop-smoking products. Strong preference to use or not to us…	<p>EC:&nbsp;<b>Refillable</b></p> <p>EC Arm. EC starter pack and instructions to purchase further e-liquids of flavour and strength of their choice (voucher for up to £40). Participants paid for further supplies themselves. They were encouraged to try e-liquids of different strengths and flavours if the initial purchase did not meet their needs. Up to 8 weeks supply. Minimal behaviour support</p>…	<p>Baseline (week 0), week 1, week 4, week 24</p> <p>Primary outcome measure:</p> <p>Cigarette consumption per day, assessed by self-report in the follow-up survey created for the purpose of the study at 1, 4, and 24 weeks post-quit date/preparation date. Those who report ≥ 50% smoking reduction will be validated with a CO reading in the clinic.</p> <p>Secondary outcome measures:</p> <p>1. Use of…	<p>The study was funded by a Tobacco Advisory Group project grant, Cancer Research UK (C6815/A20503).</p>	<p>PH and HM have received research funding from and provided consultancy to Pfizer, a manufacturer of stop-smoking medications. DP has received research funding from Pfizer. All other authors had no conflicts to declare.</p>	<p>Participants invited for CO readings at 4 weeks and 6 months received £10 in compensation for their time and travel at both visits.</p> <p>New to 2022 update</p>
NCT02648178	2016	PUB	4359107			<p>Setting: medical centre, USA</p> <p>Recruitment: people with cancer</p> <p>Design: non-randomized, single-group assignment trial</p> <p>Recruitment: clinical settings, including outpatient clinics and the infusion suite</p> <p>Study start date: June 2016; study end date: May 2018</p>	<p>Total N: 19</p> <p>Inclusion criteria: histological or cytological diagnosis of aerodigestive tract cancers or bladder cancer within the past 5 years (≥ 1 tobacco-related malignancy is allowed); AJCC stages I-IV; daily smoking (≥ 10 CPD for 10 years) and breath CO<sup>2</sup> ≥ 8 ppm; does not wish to quit smoking now (anyone wishing to quit smoking will be referred for smoking cessation couns…	<p><b>EC: Cig-a-like and refillable</b></p> <p>Instructed on the use of EC, and given a supply that is "approximately equivalent to their current nicotine intake". Given Halo Triton EC (leak-proof refillable tank system) or Halo G6 leak-proof prefilled cartomizers. Began participants with 18 mg/mL and moved nicotine content up or down based on participant preference. Choice of flavours, provided …	<p>Weeks 3, 6, 9, 12. Self-report at clinic visits</p> <p>Adverse events and biomarkers:</p> <ul> <li>Adverse events assessed with a checklist for commonly occurring side effects from e-cigarettes and nicotine products</li> <li>Exhaled carbon dioxide</li> <li>Expired carbon monoxide</li> <li>Urine propylene glycol</li> <li>Urine 4- (methylnitrosamino)-1-(-3pyridyl)-1butanol (NNAL) 40 and 1- hydro…	<p>Sponsors Dartmouth-Hitchcock Medical Center</p>	<p>Not reported – data extracted from clinical trial registry record</p>	<p>Study listed as ongoing study in the 2016 review update</p>
NCT02918630		PUB	14702591			<p>Design: RCT</p> <p>Recruitment: clinics</p> <p>Setting: SMI clinics, USA</p> <p>Study start date: October 2016; study end date: August 2017</p>	<p>Total N: 7</p> <p>N per arm: NRT: 4; EC + NRT 3</p> <p>Inclusion criteria: diagnosed with schizophrenia (or other SMI, not clear); be in stable medical condition (DSM-V); report smoking ≥ 10 tobacco cigarettes/day; breath CO ≥ 10 ppm; report wanting to reduce their cigarette smoking; stable living situation</p> <p>Exclusion criteria: pregnant or breastfeeding; report wanting to quit smoking in…	<p><b>EC: Refillable</b></p> <p>Both arms received a nicotine patch 21 mg for 4 weeks.</p> <p><b>EC + NRT</b>: 4 weeks: 1) a 3.3 V, 1000 mAh battery; and 2) a 1.5 Ohm, dual-coil cartomizer (SmokTech; Shenzhen, China). Nicotine concentrations 36 mg/mL. Verbal and written instructions on how to use and maintain the e-cigarettes at week 1 visit. Nicotine patch (21 mg)</p> <p><b>NRT arm:</b> NRT only…	<p>5 weeks</p> <p>Cessation: n/a but “change in smoking”</p> <p>Adverse events and biomarkers:</p> <p>Breath CO, COPD-related symptoms, EC side effects (e-cig side effects questionnaire), AEs, SAEs</p> <p>Other outcomes measured:</p> <p>Urinary cotinine, cpd, tobacco dependence, craving, withdrawal symptoms, desire to quit, confidence to quit, EC dependence, EC use, satisfaction with EC, nicotine…	<p>&nbsp;Sponsors: The University of Texas Health Science Center, Houston</p>	<p>Not reported</p>	<p>New for 2020 update. Information from <a type="EXTERNAL" href="http://clinical trials gov">clinical.trials.gov</a> registry and unpublished protocol; discrepancies between the two in terms of trial methods. Feasibility for future NIH grant application. Intended to recruit 20 participants, but only 7 started and completed.</p>
NCT03113136	2017	PUB	22035987			<p>RCT, randomized interventional clinical trial</p> <p>Setting: Ohio State University Comprehensive Cancer Center, USA</p> <p>Study start date: June 2017. Study completion: January 2022</p>	<p>Total N: 372&nbsp;</p> <p>Usual brand CC = 105; Low wattage EC = 133; High wattage EC = 134</p> <p>62.6% female; mean age 40.33 (11.04 SD); mean CPD 17.28 (8.93 SD)</p> <p>Inclusion criteria: no quit attempt in the prior 3 months and no plan to quit in the next 3 months; smoked ≥ 5 cigarettes per day for the past year; minimal interest in switching to an alternative product; never purchased or…	<p>1. Low-wattage e-cigarette device, provided for 12 weeks. Instructed to vape ad libitum for 12 weeks. Assessed at 6 months and 12 months for continued use of device.</p> <p>2. High-wattage e-cigarette device, provided &nbsp;for 12 weeks. Instructed to vape ad libitum for 12 weeks. Assessed at 6 months and 12 months for continued use of device.</p> <p>3. Usual brand cigarette, provided free for…	<p>Baseline, week 1, week 4, week 8, week 12, week 26, and week 52&nbsp;</p> <p>Complete change from conventional cigarettes.</p> <p>Exhaled carbon monoxide of ≤ 10 ppm.</p> <p>AEs, SAEs.</p> <p>Oral mucosa samples collected 0, 4, and 12 weeks. Damage was quantified by q-PADDA</p> <p>EC dependence; EC preference; biomarkers of exposure NNAL; NNN; TNE; nicotine metabolite ratio; nickel and other r…	<p>NIH/NCI (R01CA204891, Wagener; R01CA242168, Queimado.</p>	<p>Not reported</p>	<p>Moved to new study in 2025 update. Added as ongoing study in 2022 update</p>
Nides 2014*	2014	PUB	26464857			<p>Design: open-label, non-comparative study</p> <p>Recruitment: study site database and community advertisements</p> <p>Setting: Clinical Trials Unit, USA</p> <p>Study start date: April 2013; study end date: 10 July 2013</p>	<p>Total N: 29</p> <p>Inclusion criteria: age 18 to 65 years; good health; BMI 18 to 35; smoking 10+ cpd; CO &gt; 10 ppm</p> <p>Exclusion criteria: pregnancy or breastfeeding; other drug dependency; use of any psychiatric or opioid medications; EC within the previous 14 days; use of NRT in last 30 days' want to reduce or quit smoking within the next 30 days</p> <p>Exclusion criterion: EC within t…	<p><b>EC: Cig-a-like</b></p> <p>Participants attended 3 clinic visits at 1-week intervals</p> <p>Visit 1: baseline</p> <p>Visit 2: Provided with 1st generation type - 'NJOY® King Bold' (NJOY, Inc. Scottsdale, AZ), with 26 mg nicotine. Used ad libitum for 20 minutes in the clinic, then ad libitum use over the next week. Recorded use of regular cigarettes and puffs on EC</p> <p>Visit 3: Participant…	<p>Adverse events</p>	<p>Funding for this study was provided by NJOY, Inc., Scottsdale, AZ.</p>	<p>Dr Nides has received compensation from NJOY, Inc. and GlaxoSmithKline. Dr Leischow has received compensation from GlaxoSmithKline, Pfizer, and Cypress Bioscience. Mr Simmons and Ms Bhatter have no conflict of interest to report.</p>
Okuyemi 2022	2022	PUB	22035931			<p>Design: RCT</p> <p>Recruitment: The study identified African-American current cigarette smokers using the electronic health record in the University of Minnesota Fairview Health system. The authors sent recruitment letters that provided a brief description of the study and invited recipients who were interested in the study to contact study staff. Participants were also invited to refer contac…	<p>Total N: 234</p> <p>Nicotine EC arm: 118</p> <p>Non-nicotine EC arm: 116</p> <p>Inclusion criteria:</p> <p>1) Self-identification as African-American or black, 2) smoked ≥ 5 cigarettes daily for the past year, smoking status confirmed by expired CO ≥ 5 ppm or positive NicAlert screen, 3) willingness to use EC, 4) 18 to 79 years</p> <p>Exclusion criteria:</p> <p>1) Recent unstable or untreated …	<p>EC: <b>Refillable</b>&nbsp;</p> <p>EC with 24 mg of nicotine added. Nicotine EC rechargeable Halo G6 brand 2.4% nicotine (24 mg, equivalent to the nicotine content of combustible cigarettes)</p> <p>EC - No-nicotine EC rechargeable Halo G6 brand 0% nicotine (0 mg)</p> <p>For both groups:</p> <p>A free Halo G6 brand rechargeable EC starter kit with the accessories including the charger, batterie…	<p>Baseline, 2, 6, and 12 weeks (all visits were in-person except week 12, which was a telephone survey)</p> <p>Biomarkers at baseline and 6 weeks. Urinary biomarkers (NNAL, NNK) and total nicotine equivalents (TNE, total nicotine + total cotinine + total 3-hydroxycotinine + nicotine N-oxide). Expired carbon monoxide (CO)&nbsp;</p> <p>Combustible cigarettes self-reported number of cigarettes smok…	<p>ClearWay Minnesota Grant Award #RC-2014-0009</p>	<p>The authors declared that they had no competing interests.</p>	<p>New to 2022 update</p>
Oncken 2015	2014	PUB	4359043			<p>Design: randomized, cross-over study</p> <p>Recruitment: newspaper advertisements, radio announcements, and from local general medicine practices</p> <p>Setting: lab-based study, Connecticut, USA</p> <p>Study start date: October 2012; study end date: June 2015</p>	<p>Total N: 27</p> <p>Inclusion criteria: non-treatment-seeking people who smoke who were willing to try EC for 2 weeks and abstain from conventional cigarette smoking; 18 to 55 years of age who smoked at least 10 cpd</p> <p>Exclusion criteria: pregnant; previous myocardial infarction or stroke; uncontrolled hypertension (blood pressure (BP) &gt; 160/100); insulin-dependent diabetes; COPD or curr…	<p><b>EC: Cig-a-like</b></p> <p>Prescribed Joye eGo-C (<a href="http://www.joyetech" type="EXTERNAL">www.joyetech</a>.com) and e-Juice (18 mg/mL nicotine) procured from American eLiquid (<a href="http://www.americanliquid.com" type="EXTERNAL">www.americanliquid.com</a>) Cross-over study between menthol-flavoured and non-menthol tobacco-flavoured EC. Requested not to smoke their regular cigarettes…	<p>Follow-up at 1 week and 2 weeks</p> <p>BP, heart rate, body plethysmography, static lung volumes and airways resistance (Raw), and specific conductance (sGaw) – taken at lab visits after abstaining from EC for at least 2 hrs, then taken again after inhaling EC and repeated 5 mins later</p> <p>Adverse events also reported but method for measuring not stated</p> <p>Also measured nicotine concent…	<p>This project was supported by Academic Enhancement funds from the Department of Medicine at the University of Connecticut Health Center (to CO) and the Clinical Research Center at the University of Connecticut Health Center.</p>	<p>CO is currently receiving study medication (nicotine inhaler and placebo) from Pfizer pharmaceuticals for an NIH-funded nicotine inhaler for smoking cessation during pregnancy.</p>
Ozga-Hess 2019	2019	PUB	17071991			<p>Design: RCT</p> <p>Recruitment: Cigarette smokers were recruited from the community via fliers, online postings, and word of mouth.</p> <p>Setting: Morgantown, West Virginia, USA</p> <p>Study start date: not reported. Study end date: not reported</p>	<p>Total N: 60; E-cigarette plus own brand = 30. Own brand cigarette (control) = 30</p> <p>38.3% female; mean age completers 35.1 (SD 11) (N = 34), non-completers 36.8 (SD 12.9) (N = 26); mean cpd completers 16.7 (SD 4.9), non-completers 19.6 (SD 6.1); mean FTND completers 5.3 (SD 1.8), non-completers 5.9 (SD 1.9)</p> <p>Inclusion criteria: 18 to 60 years; smoking ≥ 10 cigarettes per day for ≥ 1 …	<p><b>EC: Refillable</b></p> <p><b>E-cigarette</b> (18 mg/mL) plus own brand cigarette. Kanger mini Protank-II, which is a 1.5 mL Pyrex glass tank with a drip tip and atomizer head coils (KangerTech; China), and a 3.3 V constant output, 900 mAh, eGo-T battery (Joyetech; Irvine, CA). The liquid (The Vapor Room, Sky Vapors LLC, Frostburg, MD) was labelled as 70% propylene glycol and 30% vegetable g…	<p>Assessments days 8, 15, 22, and 29. FU 1 month post intervention.</p><p>Daily for salivary cotinine samples. Daily self-monitoring device to log e-cigarette and cigarette use. Collected used cigarette filters</p><p>Weekly CO breath test</p><p>Attended the laboratory weekly for assessments (days 8, 15, 22, and 29). Then completed a follow-up visit 1-month post-intervention</p><p>Self-reported w…	<p>Financial support provided to MDB and GAD by WVU Senate Grant for Research, and to GAD, MDB, and NAT by Cooperative Agreement Number 1-U48-DP-005004 from the Centers for Disease Control and Prevention (CDC) to the West Virginia Prevention Research Center. Support provided to NJF and JEOH by the National Institute of General Medical Sciences (NIGMS T32 GM081741). Additional support provided by …	<p>Author SGF has consulted for various pharmaceutical companies on matters relating to smoking cessation. All other authors declared that they had no conflicts of interest.</p>
Pacifici 2015	2015	PUB	4359046			<p>Design: uncontrolled pre-post pilot study</p> <p>Recruitment: word of mouth</p> <p>Setting: hospital-based smoking cessation clinic, Italy</p> <p>Study start date/end date: not specified</p>	<p>Total N: 34</p> <p>Inclusion criteria: adults who smoke, unwilling to quit smoking tobacco cigarettes and who have never tried a quit-smoking protocol or have refused any smoking cessation treatment, or both</p> <p>Exclusion criteria: none stated</p> <p>Inclusion based on specific population characteristics: no</p> <p>47.1% women, mean age 40.6, mean cpd 21.5</p> <p>No EC use at baseline, not …	<p><b>EC: Refillable</b></p> <p>Participants were given commercially available EC (AVATAR device, Battery 550 mAh/3.9 V, W: 7.8, cartomizer with 2, 2 ohm resistance, tank capacity 1.5 mL, temperature of the aerosol: 55/65 degrees), 2 different chargers for each EC and PUFFIT e-liquids with nicotine content matching the individual nicotine daily intake and tobacco and/or other flavours freely chos…	<p>Follow-up at 1, 4, and 8 m</p> <p>Cessation (measure not defined)</p> <p>Adverse events</p> <p>Exhaled CO, COT, 3-HCOT concentration</p> <p>cpd</p>	<p>The authors thank Renata Solimini, Adele Minutillo, Emilia Marchei and Maria Concetta Rotolo for their technical assistance. This work was supported by the Department of Therapeutic Research and Medicines Evaluation Istituto Superiore di Sanità, Roma, Italy.</p>	<p>The authors declared no conflict of interest.</p>
Pericot-Valverde 2025	2024	PUB	28550194			<p>Single arm pilot study</p> <p>Setting: Patient clinic providing maintenance treatment for OUD, Prisma Health Campus in Greenville, South Carolina, USA.</p> <p>Recruitment: Recruited via &nbsp;medical staff referral, word of mouth, and flyers posted in the Outpatient addiction clinic, &nbsp;approached before or after their routine clinical visits with their providers while waiting in designated…	<p>N= 30</p> <p>50% female; mean age &nbsp;44.5 (SD 10.4); mean CPD 16.2 (SD 8.3); mean FTND 5.4 (SD2.5).&nbsp;</p> <p>Inclusion criteria: 1) age 21 or older, (2) being a current CC smoker, (3) smoking ≥5 CPD for ≥1 year, (4) OUD diagnosis and currently receiving buprenorphine, (5) interested in switching to EC, (6) plan to remain on buprenorphine for the duration of the study, and (7) have a sma…	<p>Single EC arm</p> <p>EC plus 4-week supply of e-liquid &nbsp;liquid equivalent to 150% of their daily smoking rate. This amount was calculated based on self-reported daily smoking rate at baseline&nbsp;</p> <p>RPM 4 EC device (SMOK, China), &nbsp;5 mL refillable pod (dimensions 103 × 25 × 27.9 mm, 102 g, 1650 mAH, 3.3–4.2 V) and adjustable power settings ranging from 5 to 60 W. The EC was supp…	<p>Baseline, &nbsp;1 week, &nbsp;4 weeks, 8 weeks</p> <p>CO</p> <p>EC liquid flavour choice.</p>	<p>This project was supported in part by the Clemson Faculty SUCCEEDS (CU SUCCEEDS) funding program, the Creative Inquiry (CI) program at Clemson University, and the Prisma Health Addiction Medicine Center</p>	<p>None declared.</p>
Piper 2025	2025	PUB	28550197			<p>Design: RCT</p> <p>Setting: USA. University of Wisconsin Center for Tobacco Research and Intervention</p> <p>Recruitment: participants from the greater Madison and Milwaukee, Wisconsin areas will be recruited via media recruitment methods (i.e. television, newspaper, and earned media) that have recruited thousands of smokers. Investigators will also use Internet/Facebook advertisements.</p> <p…	<p>Randomised 209 (160 completed both switch weeks)</p><p>Number analyzed:&nbsp;</p><p>Juul EC + active and placebo patch 54</p><p>VLNC + active and placebo patch 53</p><p>No product + active and placebo patch 53</p><p>60% female; 21.9% African-American; 51.9 (SD 12.1) age; 16.8 (SD 9.3) CPD<br><br>Inclusion criteria: Smoking &gt; 4 cigarettes/day for the previous 6 months, (CO) &gt; 6 ppm; No pl…	<p>EC: pod</p> <p>Juul Electronic cigarette. The Juul e-cigarette pods contain 0.7 mL nicotine by volume/5% nicotine by weight. Tobacco or menthol flavour</p> <p>Very Low Nicotine Cigarettes: These very low nicotine cigarettes (VLNCs) consist of reduced nicotine cigarettes containing 0.03 mg of nicotine; these VLNCs were obtained from the National Institute on Drug Abuse (NIDA's) Drug Supply Prog…	<p>Weeks 1 to 4</p> <p>Weeks 1 through 4, participants will use a smartphone to record, in the moment, each time they use their own cigarettes or any alternative product.&nbsp;</p> <p>Primary outcome:&nbsp;number of conventional cigarettes smoked during each switch week</p> <p>Secondary outcome: number of VLNCs or Juul pods used during each switch week</p> <p>SAE, AE</p>	<p>Sponsors and Collaborators University of Wisconsin, Madison</p> <p>National Cancer Institute (NCI)</p>	<p>Not available; abstract and trial registry only</p>	<p>New to 2023 (previously ongoing) as adverse event data now included in trial registry. However, distribution of AEs across randomised groups is unclear and so data is thus far only included in narrative synthesis and Supplementary Materials. When further information is available, these will be moved to meta-analyses where appropriate.</p>
Polosa 2011*	2011	PUB	26464860			<p>Design: prospective cohort</p> <p>Recruitment: advertisements in local hospital in Catania, Italy</p> <p>Setting: not specified</p> <p>Study start date: February 2010; study end date: June 2010</p>	<p>Total N: 40, hospital staff</p> <p>Inclusion criteria: healthy people who smoke; 18 to 60 years; smoking ≥ 15 cpd for ≥ past 10 years, and not wanting to quit smoking at any time in the next 30 days</p> <p>Exclusion criteria: history of alcohol and illicit drug use; psychiatric illness; recent myocardial infarction; angina pectoris; high blood pressure (BP &gt; 140 mmHg systolic or 90 mmHg dia…	<p><b>EC: Cig-a-like</b></p> <p>Seen at baseline, given EC ('Categoria' brand) with an initial 4-week supply of 7.4 mg nicotine cartridges. Instructed to use ad libitum up to 4 cartridges per day. EC cartridges supplied at months 1, 2, and 3</p> <p>No instruction on cessation or reduction was provided.</p>	<p>Follow-up at 1, 2, 3, 6, 18, and 24 months when cigarette consumption, CO, and AEs were measured, incl. 30-day PP CO-validated abstinence at 6 months and CO-validated abstinence at 18 and 24 months (not otherwise defined)</p> <p>Adverse events</p>	<p>"We wish to thank Arbi Group Srl (Milano, Italy) for the free supplies of ‘Categoria’ e-Cigarette kits and nicotine cartridges as well as their support. We would also like to thank the study participants for all their time and effort and LIAF (Lega Italiana AntiFumo) for the collaboration."</p>	<p>"None of the authors have any competing interests to declare, but RP has received lecture fees from Pfizer and, from Feb 2011, he has been serving as a consultant for Arbi Group Srl.Arbi Group Srl (Milano, Italy), the manufacturer of the e-Cigarette supplied the product, and unrestricted technical and customer support. They were not involved in the study design, running of the study or analysi…	<p>Smoking cessation services provided to those who spontaneously asked for assistance with quitting. These participants were excluded from the study protocol.</p>
Polosa 2014b*	2014	PUB	26464864			<p>Design: prospective cohort study</p> <p>Recruitment: volunteers, leaflets, cessation service kiosk in hospital</p> <p>Setting: smoking cessation clinic, Italy</p> <p>Study start date: January 2013; study end date: November 2013</p>	<p>Total N: 50</p> <p>Inclusion criteria: healthy people who smoke; 18 to 60 years; smoking ≥ 15 conventional cpd ≥ 10 years; unwilling to quit</p> <p>Exclusion criteria: none stated</p> <p>40% women; mean age 41; mean cpd 25; mean FTND 6.0</p> <p>No EC use at baseline, not motivated to quit</p>	<p><b>EC: Refillable</b></p> <p>2nd generation devices (personal vaporisers - PVs): EGO/CE4 model, filled with tobacco aroma e-liquid containing 9 mg/mL nicotine; instructed to use the study products ad libitum (up to a maximum of 5 ml/day; i.e. half vial)</p> <p>Behavioural support:</p> <p>Participants were instructed how to charge, fill, activate and use the EC. Key troubleshooting was addresse…	<p>4, 8, 12, and 24 weeks</p> <p>30-day PP verified by CO ≤ 10 ppm</p> <p>Adverse events</p> <p>Cpd, exhaled CO, reduction rates, product usage, and opinions of the EC products</p>	<p>"The authors wish to thank FlavourArt (Oleggio, NO, Italy; www.flavourart.it). Authors wish to thank LIAF, Lega Italiana Anti Fumo (Italian acronym for Italian Anti Smoking League) for supporting this research".</p>	<p>"RP has received lecture fees and research funding from Pfizer and GlaxoSmithKline, manufacturers of stop-smoking medications. He has also served as a consultant for Pfizer and Arbi Group Srl, an Italian distributor of e-Cigarettes. RP is currently scientific advisor for LIAF, Lega Italiana Anti Fumo (Italian acronym for Italian Anti Smoking League). PC, MM, JBM, and CR have no relevant compet…
Polosa 2015*	2015	PUB	26464867			<p>Design: prospective cohort</p> <p>Recruitment: professional retail staff in participating vape shops</p> <p>Setting: 7 vape shops in Catania province, Italy</p> <p>Study start date/end date: not specified</p>	<p>Total N: 71</p> <p>Inclusion criteria: adults who smoke (≥ 18 years); making first purchase at participating vape shop (definition of smoker not stated)</p> <p>Exclusion criteria: none stated</p> <p>38% women, mean age 41.7, mean cpd 24.9, mean FTND 5</p> <p>No EC use at baseline</p>	<p><b>EC: Refillable</b></p> <p>Instructed how to charge, fill, activate and use EC; key troubleshooting advice provided; phone number available for technical support; “Encouraged to use these products in anticipation of reducing the number of cig/day smoked”</p>	<p>6 and 12 m follow-up</p> <p>30-day PPA via self-report</p> <p>Details of product purchase</p> <p>Sustained 50% and 80% reduction in cpd from baseline</p>	<p>Authors wish to thank the local participating Vape Shops and LIAF, Lega Italiana Anti Fumo (Italian acronym for the Italian Anti-Smoking League) for supporting this research.</p>	<p>Riccardo Polosa has received lecture fees and research funding from Pfizer and GlaxoSmithKline, manufacturers of stop-smoking medications. He has also served as a consultant for Pfizer and Arbi Group Srl, an Italian distributor of e-Cigarettes. Riccardo Polosa is currently scientific advisor for LIAF, Lega Italiana Anti Fumo (Italian acronym for Italian Anti-Smoking League). Jacques Le-Houezec…
Pope 2024	2024	PUB	25455965			<p>RCT</p> <p>Two-arm pragmatic, multicentre, parallel-group, individually randomised controlled trial carried out at 6 UK NHS Emergency Departments &nbsp;</p> <p>Study start date January 2022</p>	<p>People attending the Emergency Department who smoke</p> <p>Total N: 972.</p> <p>Intervention: 484; control: 488</p> <p>Female 38%; mean age 40.5 (SD 13.65); median CPD 15 (IQR 10 to 20). Mean FTND 4.89 (SD 2.31). Motivation to quit score, mean 4.13 (SD 1.60).</p> <p>Inclusion: adults (aged 18 years or older) who reported smoking tobacco daily, attending the ED for medical treatment.</p> <p>Exc…	<p>EC intervention: &nbsp;</p> <p>1) EC starter kit (DotPro, manufactured by Liberty Flights, an independent e-cigarette manufacturer not funded by the tobacco industry) &nbsp;‘pod’ device. The kit included 11 pods (3 tobacco flavoured, 4 berry flavoured and 4 menthol flavoured) of 20mg/mL nicotine strength. &nbsp;Training in use of EC.</p> <p>2) Brief smoking cessation advice.</p> <p>3) Referral…	<p>Baseline, 1, 3, and 6 months</p> <p>Continuous smoking abstinence, 6 months after randomization, CO confirmed</p> <p>Smoking status 1, 3, and 6 months after randomization. Abstinence prevalence, CO validated (≥ 8 ppm)</p> <p>Number of cpd; number of times using an EC per day; self-reported dry cough; mouth or throat irritation; use of GP services; use of smoking cessation services. Quality of …	<p>&nbsp;National Institute of Health Research, Health Technology Assessment (129438)</p>	<p>None declared</p>	<p>Data new to 2024 update</p>
Pratt 2016	2016	PUB	14702597			<p>Design: 0bservational study – uncontrolled experimental study</p> <p>Recruitment: community mental health centre through self-referral and clinician referrals</p> <p>Setting: community mental health centre (USA)</p> <p>Study start date: October 2013; study end date: June 2014</p>	<p>Total N: 19 (21 originally recruited, however 2 participants did not return for any weekly visits so 19 analyzed)</p> <p>Inclusion criteria:</p> <ul> <li>Age ≥ 18 years</li> <li>Primary DSM-IV axis I diagnosis, based on chart review and confirmation by the community mental health centre team psychiatrist, of schizophrenia, schizoaffective disorder, or bipolar disorder</li> <li>SMI defined by a…	<p><b>EC: Cig-a-like</b></p> <p>E-cigarette details: (NJOY brand) based on each participant's level of use of combustible tobacco. Each e-cigarette cartridge was approximately equivalent to 2 packs of combustible cigarettes. Trained research interviewers instructed participants on the proper use of e-cigarettes.</p>	<p>Week 1, 2, 3, 4</p> <p>Adverse events and biomarkers:</p> <ul> <li>Breath CO level</li> <li>Possible side effects</li> </ul> <p>Other outcomes measured:</p> <ul> <li>Use of tobacco products</li> <li>Fagerström nicotine dependence scores</li> <li>Appeal of EC</li> <li>Level of enjoyment of EC</li> <li>Satisfaction with EC compared with usual combustible tobacco</li> <li>Willingness to purchase …	<p>“Financial support to purchase the e-cigarettes and pay small stipends to the participants in this unfunded pilot study came from Dr. Mary Brunette's discretionary reserve account.”</p>	<p>“All authors declare that they have no conflicts of interest”.</p>
Pratt 2022	2022	MIX	22035934			<p>Design: RCT</p> <p>Recruitment: clinician referrals, posters/brochures and mailings. After eligibility confirmation, potential participants were invited for an informational meeting, and interested individuals returned to review the consent form and provide written informed consent.</p> <p>Setting: 2 urban mental health agencies (Kentucky and Massachusetts) serving primarily Medicaid beneficia…	<p>Total: N = 240</p><p>EC = 120; Assessment only = 120</p><p>Inclusion criteria:1) Diagnosis of schizophrenia, schizoaffective disorder, or bipolar disorder, 2) enrolled in services at the research site for a minimum of 3 months, 3) regular smoker (approx. 10 cigarettes for the past 5 years) with a history of at least 1 quit attempt, 4) 18+ years</p><p>Exclusion criteria:1) Regular use of EC in …	<p>EC: <b>Cartridge</b></p> <p>Arm 1: EC&nbsp;</p> <p>The Study Coordinator provided participants with a 2-week supply of e-cigarettes (EC) and instructions on their safe use. Per product packaging, each disposable EC provided up to 300 puffs, roughly the equivalent of 20 cigarettes. Participants were given the opportunity to practice using EC before leaving the appointment to ensure proper use. …	<p>Baseline, 2, 4, 6, 8, 13, and 26 weeks</p> <p>Breath CO was measured by the blinded Research Interviewers at each visit using the Smokerlyzer Breath Carbon Monoxide Monitor (Bedfont Scientific) as a biologic measure of toxin exposure.</p> <p>CO, CPD, nicotine dependence, EC use (EC count), NNAL</p> <p>AEs: Cough, itchy throat, bad throat</p> <p>Stated that the following would be collected in t…	<p>The study was funded by the National Institute on Drug Abuse (NIDA, 1R01DA041416) in the United States.</p>	<p>None declared</p>	<p>New to 2022 update</p>
Price 2022	2022	PUB	24012776			<p>Design: single-arm intervention</p> <p>All CC users offered smoking cessation support and free EC</p> <p>Setting: pharmacy-supported e-cigarette smoking cessation intervention delivered by 6 pharmacies (funded by the local authority) Greater Manchester, Northwest England, UK. Socially deprived area</p> <p>Recruitment: advertising conducted through newspapers and in pharmacies, press release, w…	<p>Total N: 871 (single arm)</p> <p>Inclusion criteria: combustible cigarette smoker</p> <p>Exclusion criteria: not stated</p> <p>57% female</p> <p>Age 18 to 21 (9.3%); 25 to 34 (21.7%); 35 to 44 (17.3%); 45 to 54 (24.8%); 55 to 64 (19%); 65+ (7.9%)</p> <p>Category of smoking: 197/860 lowest (1 to 10); 240/860 medium (1 to 19); 396/860 highest (20+)</p> <p>Motivated to quit: self-presented assume…	<p>EC intervention</p> <p>EC, charger, and fluids. All equipment was sourced from a partner e-cigarette supplier and provided by pharmacies. EC included: bigger Arc Slim variety, which had longer-lasting batteries and adjustable strength</p> <p>Pharmacies gave practical advice and support on smoking cessation and e-cigarette use, which was available throughout the 3-month programme.</p> <p>The ph…	<p>Baseline, 2 weeks and 4 weeks (endpoint), 3 months, 12 months</p> <p>Self-report quit at 12 months. CO confirmed quit 4 weeks.</p> <p>Participants asked to report back to the pharmacy after 4 weeks, 3 months, and 12 months. If happy to be contacted at 3 months service users gave their phone number. After 12 months, the borough council sent text messages to all service users with a valid phone …	<p>Funding for the project was provided by Trafford Metropolitan Borough Council.</p>	<p>The authors stated that they had no competing interests to declare.</p>
Pulvers 2018	2018	PUB	14702599			<p>Design: observational, uncontrolled, experimental study</p> <p>Recruitment: community</p> <p>Setting: visits took place in university labs, USA</p> <p>Study start date: January 2015; Study end date: April 2015</p>	<p>Total N: 40</p> <p>Inclusion criteria: ≥ 18 years; cigarette smoking ≥ 4 days of the past 30 days for at least 1 year; never using EC regularly (less than 25 lifetime uses); not having used EC on ≥ 3 of the past 30 days; willing to switch from smoking regular cigarettes to ECs; fluency in English; regular access to a telephone and transportation to attend appointments; willing to abstain from …	<p><b>EC: Refillable</b></p> <p>2nd generation EC starter kit with 2 e-Go C batteries (3.7 volts/650 MaH), a USB connection cord, an AC adapter, and a carrying case, and a supply of Saturn V4i atomizers (2.4 ohms) filled with liquid in their preferred flavour (28 atomizers total; 2/day). Provided 24 mg/mL dosage vegetable glycerin liquid in a tester sample to all participants. Those who reported …	<p>3 lab visits (baseline, week 2, and week 4) and 2 phone visits (week 1 and week 3). Biological samples were taken at all 3 in-person visits (baseline, week 2, and week 4). However, due to budgetary restrictions, only the baseline and week 4 biological data were analyzed.</p> <p>Adverse events and biomarkers:</p> <ul> <li>Biochemical measures only: breath samples were taken with a Micro + (Bedf…	<p>“This study was funded by the University of Minnesota (JSA), P30 DA012393 (NLB), P50 CA180890 (NLB), and California State University San Marcos (KP).”</p>	<p>“Benowitz is a consultant to pharmaceutical companies that market smoking cessation medications and has been an expert witness in litigation against tobacco companies. The other authors have no conflicts of interest.”</p>	<p>New for 2020 update</p>
Pulvers 2020	2020	MIX	17071993			<p>Design: RCT, unblinded, 2:1 ratio</p> <p>Recruitment: Participants were recruited from the San Diego, California, and Kansas City, Missouri and Kansas, metropolitan areas.</p> <p>Setting: USA</p> <p>Study start date: May 2018. Study end date: May 2019</p>	<p>Total N = 186; Electronic cigarettes = 125. Own brand cigarette = 61</p> <p>40.3% female; mean age 43.3 (SD 12.5); mean cpd 12.1 (SD 7.2). E-cigarettes use at baseline: 0.05 (0.3%)</p> <p>Inclusion criteria: &gt; 21 years of age; smoked cigarettes on &gt; 25 of past 30 days; smoked &gt; 5 cpd on days smoked; smoked cigarettes &gt; 6 months; carbon monoxide &gt; 5 PPM at baseline; systolic BP o…	<p><b>EC: pod</b></p> <p><b>Electronic-cigarettes</b>: JUUL (5% nicotine); choice of flavours (Menthol, Mango, Cool Mint, Virginia Tobacco); given 1 pod per pack of cigarettes; given a 2-week supply at baseline and then a further 4-week supply at week-2 visit. At each follow-up appointment (week 1, telephone call; week 2, in-person visit; and week 4, telephone call), barriers and benefits of swit…	<p>Baseline, week 2 and week 6. Telephone survey at 6 months</p> <p>Change in past 7-day combustible cigarette use measured by 7-day timeline follow-back interview</p> <p>30-day point prevalence at 6 months (EC group only)</p> <ul> <li>Reduction in toxicant exposure, as measured by NNAL excretion</li> <li>Cotinine</li> <li>CO</li> </ul> <p>Lung function; pulmonary function test of small airway di…	<p>Drs Pulvers and Nollen and Ms Rice were supported by grant No. 5SC3GM122628 from the National Institutes of Health (NIH). Drs Schmid and Ahluwalia were supported in part by grant No. P20GM130414, from the NIH-funded Center of Biomedical Research Excellence (COBRE). Dr Schmid was partially supported by Institutional Development Award No. U54GM115677 from the National Institute of General Medica…	<p>Dr Schmid reported serving as a consultant for legal firms representing Eli Lilly, Boehringer-Ingelheim, and Gilead outside the submitted work. Dr Benowitz reported receiving personal fees from Pfizer and Achieve Life Sciences and serving as a consultant to pharmaceutical companies that market smoking cessation medications and as an expert witness in litigation against tobacco companies outsid…	<p>Additional data provided by the authors</p>
Rabenstein 2024	2024	PUB	28550218			<p>Prospective, open-label, non-randomised design</p> <p>Setting: Department for Psychiatry and Institute and Outpatient Clinic for Occupational, Social and Environmental Medicine at the Ludwig Maximilian University of Munich, Germany</p> <p>Study start date Oct 2015 - Study end date July 2018.</p> <p>Recruitment: “subjects were recruited in a real-life setting”</p> <p>EC group: selected EC shops…	<p>N=80</p> <p>EC =60. CBT supervised smoking cessation = 20</p> <p>Mean age: EC: 43.7 (SD 12.7); Control 48.4 (SD 11.9). Mean CPD: EC group 19.7 (10.7); Control 17.5 (7.0). Mean FTND: EC 3.5 (1.9); Control 4.1 (1.5).</p> <p>Inclusion: 18 years of age and legally competent to give consent. They had to consume cigarettes for a minimum of 5 years, with a daily consumption of 10 cigarettes. EC group…	<p>EC group: participants planned to completely switch from conventional tobacco cigarettes to e-cigarettes. The participants were free to choose any model, liquid type, and strength of their liking. EC and liquids had to be bought by the participants.</p><p>Control group cognitive-behavioural smoking cessation programme + NRT. Use of more than one type of NRT was encouraged. Participants offered…	<p>Trial visits at baseline, 3 mths. Questionnaire at baseline, 1, 2, 3 mths.</p><p>AE. Lung function (reference not cited correctly, contacted authors no response).</p>	<p>There were no funding sources for this study.</p>	<p>D.N. and T.R. are members of the Pfizer Advisory Board on smoking cessation issues.</p>	<p>New to 2025 update.</p>
Rose 2023*	2023	PUB	26464869			<p>Design: randomized 2 × 2 factorial design; 'switching study'</p> <p>Design changed mid-study to: nicotine EC + nicotine skin patch vs no nicotine EC + nicotine skin patch</p> <p>Recruitment: "Participants were recruited from North Carolina"</p> <p>Setting: North Carolina, USA</p>	<p>Total N: 94</p> <p>Placebo pod/Placebo patch arm n = 13; Nicotine pod/Placebo patch arm n = 9; Placebo pod/Nicotine patch arm n = 25; Nicotine pod/Nicotine patch arm n = 29</p> <p>Study changed to 2 arms: Nicotine EC + nicotine skin patch vs No Nicotine EC + nicotine skin patch</p> <p>Inclusion criteria: having smoked for the past year; currently smoking at least 10 cigarettes/day; age of 21 t…	<p>At start of study 4 groups: ENDS (with vs without nicotine); skin patch (with vs without nicotine). Later in the study, all participants were provided with nicotine skin patches and randomized to ENDS with vs without nicotine.</p> <p>Arms after study change (all participants were provided with nicotine skin patch)</p> <p>Arm 1: Nicotine EC + nicotine skin patch</p> <p>JUUL e-cigarette, a breat…	<p>Baseline 2, 4, 6, and 8 weeks</p> <p>CO measured (in the laboratory, or, after the study went remote, by shipping Bedfont coVita CO breathalyzers to participants with direct observation of CO breath testing through remote televisit (via secure Zoom Videoconference Platform)).</p> <p>Cessation to 8 weeks</p> <p>6 SAEs reported, all determined by medical review to be unrelated to treatment.</p>	<p>This study was supported by grant 5P50DA027840 from the National Institute on Drug Abuse (NIDA).</p>	<p>JER discloses research support from Foundation for a Smoke-Free World, Philip Morris International, Altria, Embera Neuro Therapeutics, Inc., Otsuka Pharmaceutical, JUUL Labs, consulting with Revive pharmaceuticals, and consulting and patent purchase agreements with Philip Morris International. JMD discloses fnancial support from Predictably Human Inc., including funding for research, consultin…	<p>Study renamed from NCT03492463 to Rose 2023 in 2024 update</p>
Russell 2021*	2021	MIX	28550220			<p>Design: RCT</p> <p>Setting: London, UK</p>	<p>426, 53% M</p> <p>NRT = 141; Myblu plus NSPs group = 145; Myblu plus FBNPs group = 140</p> <p>Inclusion criteria: established daily cigarette smokers aged 18 years and older were recruited in London, UK</p>	<p>EC type: pod</p> <p>3 arms: NRT; mybluTM containing nicotine salt e-liquid pods (NSPs); myblu plus freebase nicotine e-liquid pods (FBNPs)</p> <p>NRT: over-the-counter nicotine replacement therapies (NRTs). Free for 3 months</p> <p>Myblu plus NSPs group: a closed system pod e-vapour product (mybluTM) containing nicotine salt e-liquid pods (NSPs). Free for 3 months<b>&nbsp;</b></p> <p>Myblu plu…	<p>Online surveys, administered at study enrolment and then at 1, 2, 3, and 6-months post-enrolment, assessed self-reported past 30-day consumption of conventional cigarettes and use of NRTs and assigned e-vapour products.</p> <p>Self-reported 6-month past 30-day cigarette abstinence rate</p> <p>Reduction in smoking&nbsp;</p>	<p>E-cigarette/alternative nicotine products industry</p>	<p>NS</p>	<p>Conference abstract</p>
Scheibein 2020	2020	MIX	17071995			<p>Design: non-randomized, single-arm</p> <p>Recruitment: from supported temporary accommodation service; project workers and support staff identified potential study participants who smoked and wished to quit</p> <p>Setting: Dublin Simon Community, Ireland</p> <p>Study start date: recruitment February 2019 (overall trial start date March 2018). Study end date: June 2019</p>	<p>Total N: 23 but only report baseline for the 9 that completed the study. % female 8.7% (2/23) at baseline, (22.2% 2/9) completed and reported; mean age 43.89 (SD 7.36); mean cpd 25.22 (SD 7.77); mean FTND 7.89 (SD 1.2); mean CO 21.89 (SD 14.4 corresp)</p> <p>E-cigarettes use at baseline: no</p> <p>Motivated to quit: yes</p> <p>Inclusion criteria: &gt; 5 CO ppm (carbon monoxide); active smoking…	<p><b>EC: Refillable</b></p> <p>Electronic-cigarette: Endura T22e Electronic Nicotine Delivery System and 2 10 mL bottles of fluid strengths (0, 6, 11, 18, and 20 mg/mL) and flavours ('Purple Berry', 'Ice Menthol', 'Regular Blend', and 'American Tobacco')</p>	<p>Baseline (‘week 1’), week 4, week 8, week 12: CO, adverse events</p> <p>Also number of cigarettes smoked; Fagerström Test Scores</p>	<p>This study was completed as part of a Tobacco Harm Reduction Scholarship funded by Knowledge Action Change.</p>	<p>FS was a recipient of a Tobacco Harm Reduction Scholarship provided by Knowledge Action Change. He is currently the recipient of an Enhanced Scholarship from the same organization. AM and KM acted as mentors for both the Tobacco Harm Reduction Scholarship and Enhanced Scholarship.</p> <p>AM is an associate of New Nicotine Alliance.</p> <p>KM is a recipient of a grant from the Foundation for a …
Sifat 2024	2024	PUB	28550222			<p>RCT</p> <p>Setting: Homeless Alliance day shelter in Oklahoma City, OK, USA</p> <p>Recruitment: face to face. Participants were recruited by study staff at the Homeless Alliance day shelter in open space area.</p> <p>Study start: 14 Sept 2022. Study completion: 1 March 2023</p>	<p>Total 60</p> <p>EC switching = 30</p> <p>EC switching + financial incentives = 30</p> <p>25% female ( EC=23.3; EC + FI = 26.7%). Mean age: 48.77 (SD 10.98). Mean CPD: 16.00 (SD 11.53)</p> <p>76.7% currently experiencing homelessness. (EC group 80.0%; EC + FI = 73.3%.)</p> <p>Inclusion criteria: ≥21 years of age; Expired CO level ≥8 ppm suggestive of current smoking; reported smoking ≥5 cigaret…	<p>EC vs EC + financial incentives</p> <p>Study EC: Vuse pod-based e-cigarette device in their preferred flavor (Menthol or Golden Tobacco, 5 % nicotine concentration).</p> <p>Both groups had the same number of visits and study assessments</p> <p>1) EC switching (device + pods). At baseline offered 3 refill pods. Encouraged to practice in the week before switching. Participants were advised to co…	<p>Baseline, 4 weeks, 8 weeks.</p> <p>Expired CO at 4 weeks and 8 weeks</p> <p>[CC abstinence to 8 weeks as &lt; 6 mths not included in this review.]</p>	<p>This research was supported by Oklahoma Tobacco Settlement Endowment Trust (TSET) grant R23- 02 and Grants P30CA225520 (Stephenson Cancer Center) and P30CA056036 (Sidney Kimmel Cancer Center). J. S. Ahluwalia was funded in part by P20GM130414, a NIH funded Center of Biomedical Research Excellence (COBRE). Manuscript preparation was additionally supported by the National Institute on Minority H…	<p>Munjireen S. Sifat, Adam C. Alexander, Michael S. Businelle, Summer G. Frank-Pearce, Laili Kharazi Boozary, and Theodore L. Wagener have nothing to disclose.</p> <p>Dr. Kendzor is a member of the Scientific Advisory Board of Qnovia. Inc., which is a drug development company focused on inhaled therapies including prescription inhaled nicotine replacement therapy for smok ing cessation (not used…	<p>New to 2025 update.</p>
Skelton 2022	2022	PUB	22035947			<p>Design: RCT</p> <p>Recruitment: clients of AOD (alcohol or drug) centre. Informed of study and given PIS. Interested clients were telephoned by RA.</p> <p>Setting: 2 AOD clinical programmes, an opiate agonist treatment (i.e. methadone or buprenorphine) programme and cannabis clinic (behavioural treatment for cannabis misuse and cannabis use disorder) located within one local health district se…	<p>Total N: 66 (67 in flow diagram)</p> <p>EC abrupt CC cessation = 30 (flow diagram 32)</p> <p>EC gradual CC cessation = 30 (flow diagram 35)</p> <p>Inclusion criteria: 1) Client of participating HNELHD Alcohol Or Drug (AOD) programme, 2) 18+ years, 3) daily tobacco smoker, 4) interested in making a serious quit attempt in the next 30 days, 5) has not used an END containing nicotine in past mont…	<p>EC: <b>Refillable</b></p> <p>For both arms:</p> <p>All study participants received T22 and T18 starter kits (both Innokin Endura®). The T22 kit had a 1.5 O atomizer, 2000 mAh battery, and 4.1 mL tank. The T18 kit had a 1.5 O atomizer, 1000 mAh battery, and 2.5 mL tank. Both kits included an additional atomizer and micro USB cable. An additional 5 atomizers were provided with the starter kits a…	<p>Baseline. Training day. 6 weeks post-training day. 12 weeks post-training day</p> <p>Continuous abstinence&nbsp;</p> <p>Seven-day point prevalence abstinence, biochemically verified by CO breath test: ≤ 8 ppm</p> <p>Feasibility outcomes – acceptability, quit type preference, adherence, CPD</p> <p>Safety: not reported</p>	<p>We acknowledge HMRI and Hunter New England Local Health District for the present funding, as well as the participating trial sites staff who notified present clients about the study.</p>	<p>The authors declared that they had no known competing financial interests or personal relationships that could have appeared to influence the work reported in this paper.</p>	<p>Safety data not reported. No outcomes to extract</p> <p>New to 2022 update</p>
Smith 2020	2019	MIX	14702601			<p>Design: double-blind randomized controlled trial</p> <p>Recruitment: recruited from the local area via advertising on Craigs List social media</p> <p>Setting: laboratory and electronic diaries, USA</p> <p>Study start date/Study end date: not specified</p>	<p>Total N: 30</p> <p>N per arm: PG/VG ratio 70/30 = NR; PG/VG ratio 50/50 = NR; PG/VG ratio 0/100 = NR</p> <p>Inclusion criteria: adults aged ≥ 18 years who have been smoking at least 5 cigarettes daily for the past year (expired CO &gt; 8); usual brand is non-menthol; use of ENDS on 5 or fewer lifetime occasions; regular use of email or smartphone ownership with capacity to receive SMS text and…	<p><b>EC: Cig-a-like</b></p> <p>EC provided for 1 week. All aspects of the ENDS device and e-liquid were held constant between groups with the exception of PG/VG ratio:</p> <p><b>PG/VG ratio 70/30; PG/VG ratio 50/50; PG/VG ratio 0/100. </b>Ego-T 1100 mAh battery and disposable cartomizers (510 Smoketech, 1.5-Ω dual coil). E-liquid was tobacco-flavoured (Classic Tobacco, American E-liquid) and con…	<p>1 week; 2 lab visits pre and post and participant diaries</p> <p>Adverse events and biomarkers: participants provided a CO sample at each visit</p> <p>Other outcomes measured: cpd, ENDS puffs</p>	<p>Funding for this project was provided by pilot funding from the National Cancer Institute (P01CA200512 to K.M.C.). Salary support provided by the National Institute on Drug Abuse (K12DA031794 to T.T.S., K23DA041616 to B.W.H.)</p>	<p>M.J.C. has received consulting honoraria from Pfizer. K.M.C. has received payment as a consultant to Pfizer, Inc., for service on an external advisory panel to assess ways to improve smoking cessation delivery in healthcare settings. He also has served as paid expert witness in litigation filed against the tobacco industry.</p>	<p>Additional data provided from authors. New for 2020 update</p>
Smith 2025	2022	MIX	28550224			<p>Design: Randomized parallel assignment</p><p>Setting: USA</p>	<p>N = 30</p> <p>EC = 20, NRT = 10</p> <p>56.7% female. Mean age 50.4 (11.9 SD). Mean CPD: EC arm 21 (6 SD); NRT arm 22 (9 SD).&nbsp;</p> <p>Inclusion criteria: at least 21 years old; smoking at least 5 cigarettes per day for 1 year; a quit attempt using an FDA-approved pharmacotherapy in the past year that resulted in abstinence of at least 24 hours; intention to quit smoking within the next mon…	<p>EC vs &nbsp;NRT (nicotine patch/nicotine lozenge)</p> <p>EC arm: 5-week supply of EC. 2 NJOY Ace e-cigarettes and 36 NJOY Ace pods with 5% nicotine. Participants were provided with classic tobacco flavor or menthol flavor pods, matched for their usual brand cigarette flavor.&nbsp;</p> <p>NRT arm: 5-week supply of combination NRT (transdermal nicotine patch and short-acting nicotine lozenge)(on…	<p>Baseline, weeks 1, 2, 3 &amp; &nbsp;4. Baseline to day 35 (5 weeks)&nbsp;</p> <p>Study assessments were completed remotely each week, and participants returned to the lab 4 weeks after their switch or quit date to provide a breath carbon monoxide sample</p> <p>Percentage of participants who report daily use of e-cigarettes or NRT and no cigarette use (time frame: day 0 through day 35), daily u…	<p>Funding for this pilot project was provided by an Institutional Research Grant from the American Cancer Society to the Hollings Cancer Center awarded internally to TS (IRG-19-137-20).</p>	<p>Drs. Cummings and Toll both report testifying as expert witnesses on behalf of plaintiffs who have filed litigation against cigarette manufacturers. Dr. Toll also reports testifying as an expert witness on behalf of plaintiffs who have filed litigation against Juul Labs. MJC serves as a paid expert consultant in litigation involving trade disputes involving e-cigarette manufacturers. All other…	<p>Smith 2025 moved new to 2025 update. NCT05525078 added as ongoing to 2023 update</p>
Stein 2016	2016	PUB	14702603			<p>Design: non-controlled, open-label, experimental study</p> <p>Recruitment: a flyer posted at a large methadone maintenance treatment programme</p> <p>Setting: methadone maintenance treatment programme, USA</p> <p>Study start date: April 2015; study end date: not specified</p>	<p>Total N: 12</p> <p>Inclusion criteria: current moderate or heavy cigarette use (10+ cpd for at least 12 months prior to enrolment); current MMT for at least 3 months; ready to make a smoking quit attempt in the next 14 days; plan to remain on MMT for at least 12 weeks</p> <p>Exclusion criteria: used EC on ≥ 2 of the past 30 days; currently used medications that may reduce smoking (bupropion, v…	<p><b>EC: Cig-a-like</b></p> <p>2-week supply of NJOY e-cigarettes at week 1 (quit day), consisting of 5 packs of NJOY e-cigarettes (15 in total). Participants could request an additional 5 packs (20 in total) for the following 2-week study period, if they ran out before a study visit. Participants instructed to use EC exclusively for a total of 6 weeks (end of treatment). They were referred to t…	<p>Participants quit and received e-cigs at week 1. Assessments were carried out at week 3, 5, 7, and 9.</p> <p>Adverse events and biomarkers:</p> <ul> <li>“Side effects” of e-cigarettes were recorded. Side effects were rated none, slight, mild, moderate, and severe at every assessment visit. An adverse effect possibly related to e-cigarette use was defined as positive if the value at baseline wa…	<p>“MDS is a recipient of National Institute on Drug Abuse Award K24 DA000512. This award funded the project described here.”</p>	<p>“None declared”</p>
Strasser 2016	2016	PUB	14702605			<p>Design: randomized, factorial trial (participants were randomized to one of the 5 brands of e-cigarettes – although only 4 brands analyzed)</p> <p>Recruitment: media ads</p> <p>Setting: recruitment from the community; study took place at university, USA</p> <p>Study start date/study end date: not specified</p>	<p>Total N: analysis based on 24 (28 originally recruited, but the first 4 participants enrolled experienced malfunctioning NJOY e-cigs and withdrew – the project was removed from the market before the 5th participant was randomized).</p> <p>N per arm: Blu: 6; Green Smoke: 6; V2: 6; White Cloud: 6</p> <p>Inclusion criteria: age 18 to 65 and self-reported smoking at least 10 cigarettes per day</p>…	<p><b>EC: Cig-a-like</b></p> <p>All participants received nicotine EC and were instructed to use them exclusively for 9 days.</p> <p>The 5 brands selected, including brand-reported nicotine levels, were: (1) NJOY (18 mg nicotine) – this brand was discontinued and not analyzed as the e-cigs provided malfunctioned; (2) V2, 18 mg nicotine; (3) Green Smoke, 18.9 to 20.7 mg nicotine; (4) Blu, 20 to 24…	<p>Day 10 was the only testing point of interest for this review, but participants were also tested at days 1 and 5.</p> <p>Adverse events and biomarkers:</p> <ul> <li>Breath CO</li> <li>Direct effects of nicotine (e.g. dizziness, nausea, headache) - visual analogue scale with a single word scored from 0 (not at all) to 100 (extremely). Total scores were summed such that higher scores indicated n…	<p>“National Cancer Institute (NCI) of the National Institutes of Health (NIH) and FDA Center for Tobacco Products (CTP) under Award Number P50CA179546, as well as grants from the National Cancer Institute (P50 CA143187, P30 CA16520, and P30 DA12393)”</p>	<p>“Dr Benowitz has served on scientific advisory boards for Pfizer and GlaxoSmithKline related to smoking cessation medications and has been an expert witness in litigation against tobacco companies. Dr Schnoll receives medication and placebo free of charge from Pfizer and has provided consultation to Pfizer and GlaxoSmithKline. These companies had no involvement in this study. Dr Strasser has r…
Tattan-Birch 2023	2023	PUB	24012780			<p>Design: RCT</p> <p>Recruitment: stop-smoking services in England, free access for smokers trying to quit. Services recruited participants and delivered the intervention during one-to-one in-person counselling sessions with trained stop-smoking advisors.</p> <p>Setting: 6 stop-smoking services, England, UK</p> <p>Study start date: April 2019. Study end date: November 2021</p>	<p>Total: N 92</p> <p>Arm 1: E-cigarette-varenicline group 48</p> <p>Arm 2: Varenicline-only group 44</p> <p>Inclusion criteria: 1) aged 18+ years, 2) smoker, 3) attending SSS one-to-one specialist support in London Local Authorities, 4) firm target quit date, 5) elect to use varenicline to support quit attempt, 6) willing to try e-cigarettes</p> <p>Exclusion criteria: pregnancy or breastfeeding<…	<p>EC <b>refillable</b></p> <p>Arm 1: EC + varenicline</p> <p>EC: a nicotine e-cigarette starter-kit, Aspire PockeX e-cigarette e-liquid to last for approximately 4 weeks, and an information booklet. Participants could choose a total of eight 10 mL e-liquid bottles (from Aspire or Totally Wicked) in any combination from a selection of 3 flavours (fruit, menthol, and tobacco) and 3 nicotine concen…	<p>Baseline, 9 to 12 weeks</p> <p>Smoking abstinence, self-reported between weeks 9 and 12 from the target quit date and validated by an expired air CO concentration of below 10 ppm at week 12</p> <p>Adherence to varenicline</p> <p>During each session, advisors recorded smoking status, exhaled CO, adherence, adverse events, and respiratory symptoms using existing software (QuitManager or PharmOut…	<p>This project was funded by the Global Research Awards for Nicotine Dependence (GRAND) unrestricted research grant programme supported by Pfizer. Additional funding was provided by Cancer Research UK (PRCRPG-Nov21\100002). All authors are members of the UK Centre for Tobacco and Alcohol Studies (UKCTAS), funded under the auspices of the UK Clinical Research Collaboration (MR/K023195/1).</p>	<p>LS has received a research grant and honoraria for a talk and travel expenses from manufacturers of smoking cessation medications (Pfizer and Johnson &amp; Johnson). JB has received unrestricted research funding from Pfizer to study smoking cessation. RW has received travel funds and hospitality from, and undertaken research and consultancy for, pharmaceutical companies that manufacture or res…	<p>“The trial was stopped early due to COVID-19 restrictions and a varenicline recall (92/1266 participants used).”</p> <p>“The evidence is tentative because our sample size was smaller than planned — caused by Coronavirus Disease 2019 (COVID-19) restrictions and a manufacturing recall. This meant our effect estimates were imprecise, and additional evidence is needed to confirm that providing e-c…
Tseng 2016	2015	PUB	14702607			<p>Design: 2-arm; double-blind, placebo-controlled RCT</p> <p>Recruitment: advertisements placed in Craigslist as well as flyers distributed on the street and placed in New York City venues with details for how to contact study staff</p> <p>Setting: community, USA</p> <p>Study start date: July 2014 to 2015 (month unclear); study end date: not specified</p>	<p>Total N: 99 (100 were randomized, but 1 participant randomized to the control arm was found to be ineligible between randomization and baseline)</p> <p>N per arm: nicotine EC: 50; placebo EC: 49</p> <p>Inclusion criteria: age 21 to 35; daily smoker; smoked ≥ 10 cigarettes a day (verified by a CO level of ≥ 8 ppm); interested in reducing cigarette consumption; able to provide consent; had a cel…	<p><b>EC: Cig-a-like</b></p> <p>E-cigarette details:</p> <p>3 weeks of disposable 4.5% nicotine NJOY, King Bold (NJOY, Inc, Scottsdale, AZ) which resemble conventional cigarettes. NJOY also manufactured the non-nicotine placebo EC. Both nicotine and placebo ECs were tobacco-flavoured. The products were purchased by the investigators and provided to the participants free of charge.</p> <p>Other st…	<p>Week 1, 3</p> <p>Cessation: not applicable</p> <p>Adverse events and biomarkers: adverse events and symptoms related to EC use</p> <p>Other outcomes measured:</p> <ul> <li>Self-reported reduction of at least 50% in the number of cpd</li> <li>Percentage reduction in number of cpd</li> <li>Use of ECs</li> <li>Satisfaction with ECs</li> </ul>	<p>“This work was supported by the National Center for Advancing Translational Sciences at the National Institutes of Health (grant number UL1TR000038).”</p>	<p>“None declared”</p>	<p>Study listed as ongoing study NCT02628964 in the 2016 review update</p>
Tuisku 2024	2024	PUB	28550228			<p>RCT (placebo controlled)</p> <p>Setting: Northern Finland</p> <p>Recruitment: Re-contacted previously recruited study participants who were still smoking and willing to quit [2003 to 2009 via local newspaper announcements.] Also recruited other participants via local newspapers announcements in the same area.</p>	<p>N=458</p> <p>By study arm: EC= 152; Vareniciline = 153; Placebo = 153</p> <p>56% female. Mean age 51 (11.6 SD). Mean FTND: EC 5.6 (SD 1.7); Varenicline 5.7 (DS 1.7); Placebo 5.5 (SD 1.8).</p> <p>Inclusion criteria: aged 25 to 75 years); smoking daily &gt;10years; minimum of 10 cigarettes per day for at least the previous 5 years; exhaled CO level of 15 ppm or greater at the baseline visit; mod…	<p>1. Nicotine EC + placebo varenicline tablets</p> <p>2-mL top-fill tank and universal serial bus cable with wall adapter (output DC5V) plus 6 10-mL refills containing 18 mg/mL of nicotine. Use ECs ad libitum during the 12 weeks after the quit day they had chosen on the second week. &nbsp;All ECs cigarette-like flavour.</p> <p>Placebo tablets: advised to take placebo tablets at 0.5mg once daily …	<p>Baseline, 12 weeks, 26 weeks, 52 weeks.</p> <p>Cessation, CO confirmed. (7-day point prevalence verified by exhaled-CO&lt;10ppm). We used an exhaled CO level of less than 10 parts per million as the cut off value to confirm abstinence from cigarette smoking.</p> <p>AEs, SAEs.</p>	<p>The trial was funded by GRAND with financial support from Pfizer. The award selection process is independent of Pfizer and was supervised by an independent GRAND committee comprising international researchers in the field. Electronic cigarettes were purchased with the grant from a local commercial enterprise. Varenicline and placebo tablets were provided by Pfizer for this trial.</p>	<p>Dr Tuisku received a personal grant from Lapland Central Hospital. Dr Rahkola received grants from the Finnish Medical Foundation and from the Research Foundation of the Pulmonary Diseases.No other disclosures were reported.</p>	<p>New to 2025 update.</p>
Valentine 2018	2018	PUB	14702610			<p>Design: open-label prospective cohort study</p> <p>Recruitment: recruited from within the Department of Veterans Affairs (VA) Connecticut Healthcare System by word of mouth</p> <p>Setting: receiving psychiatric services from Department of Veterans Affairs healthcare system, USA</p> <p>Study start date/study end date: not specified</p>	<p>Total N: 50 (sample analyzed for primary outcomes on week 1 completers – N = 43)</p> <p>Inclusion criteria: no immediate intention to stop smoking; smoking history of ≥ 5 CPD for the past year</p> <p>Exclusion criteria: current untreated medical or psychiatric or substance use disorders, or both, as determined by a review of the veteran’s electronic medical record; current use of nicotine repl…	<p><b>EC: Refillable</b></p> <p>All given eVic Supreme (Joyetech), "a commercial, variable-power, tank-type device". 6.5 mL tank (Delta 23, Joyetech) and a C3 triple coil atomizer head (Joyetech) with a total resistance of 1.8 ohms. Participants could choose flavour (menthol or tobacco) and nicotine concentration (12 or 24 mg/mL).</p> <p>Participants taught how to use EC, with additional material…	<p>Week 1, 2, 3, 4, 8 (weekly lab visits and 1-month follow-up)</p> <p>Adverse events and biomarkers: Alveolar (breath) CO levels (ppm)</p> <p>Other outcomes measured:</p> <ul> <li>Number of cpd</li> <li>The frequency of e-cigarette use (mean days/week)</li> <li>The amount of money spent on combustible cigarettes (US dollars/week)</li> <li>Fagerström Test of Nicotine Dependence</li> <li>Contempla…	<p>"This research was supported by the New England Mental Illness Research, Education and Clinical Center and the U.S. Department of Veterans Affairs. Statistical analyses, biochemical assays, and analyses of e-cigarette solutions were supported by the Administrative and Laboratory cores of P50DA036151 (Yale TCORS) from the National Institutes of Health and the U.S. Food and Drug Administration C…	<p>"Ralitza Gueorguivea, PhD, discloses consulting fees for Palo Alto Health Sciences and Mathematica Policy Research and a provisional patent submission by Yale University: Chekroud, A. M., Gueorguieva, R., &amp; Krystal, K. H. “Treatment Selection for Major Depressive Disorder” (filing date June 3, 2016, USPTO docket number Y0087.70116US00). The authors report no other financial relationships w…	<p>New for 2020 update</p>
Van Staden 2013*	2013	PUB	26464872			<p>Design: single-group, within-subject design</p> <p>Recruitment: participants from a military hospital in South Africa</p> <p>Setting: South Africa</p> <p>Study start date/end date: not specified</p>	<p>Total N: 15, mean age 38 years, smoked 20 cpd (range 10 to 30), for an average of 17 years (range 5 to 27)</p> <p>Total N: 13 completed the study (5 women)</p> <p>Inclusion criteria: adults who smoke daily, ≥ 10 cpd</p> <p>Exclusion criteria: history of lung disease</p> <p>Inclusion based on specific population characteristics: no</p> <p>Motivated to quit: not specified</p> <p>E-cigarette use …	<p><b>EC: Cig-a-like</b></p> <p>Participants were asked to use an EC only for 2 weeks (i.e. no cigarettes).</p> <p>EC: 'Twisp eGo' cartridge 0.8 mL containing 0.0144 mg of nicotine</p>	<p>The following measurements were taken at baseline and 2-week follow-up:</p> <ul> <li>Blood pressure and pulse</li> <li>Arterial and venous COHb and blood oxygen saturation</li> </ul>	<p>"We are grateful for the sponsorship of the eGo e-cigarette packs by Twisp and also for the valuable advice and laboratory assistance given by Col. (Dr) J Lubbe, Chemical Pathologist, 1 Military Hospital, Pretoria with regard to the measurement of the cotinine levels. We also wish to acknowledge Professor Martin Veller for his insightful contributions during the preparation of this manuscript …	<p>"The sponsor of the Twisp e-cigarette had no role in the design and conduction; the collection, analysis and interpretation of the study; or in the preparation, review or approval of the manuscript."</p>	<p>Dropouts (N = 2) were due to illness (headache and fever) and undertaking a military course associated with high stress and exposure to others' smoking, making it difficult to abstain from cigarettes.</p> <p>The paper stated that the EC cartridge contained 0.8 mL of solution with 0.0144 mg of nicotine. This would be an unusually low concentration of nicotine, and we have assumed an error in un…
Vickerman 2022	2022	PUB	22035955			<p>Design: RCT</p> <p>Recruitment: Participants were recruited from incoming callers to the Oklahoma Tobacco Helpline (OTH) between November 2018 and March 2020 who were smoking and had used e-cigarettes in the past 30 days. The OTH is a free, public health resource offering tobacco cessation services via phone, web, text, and/ or print materials, as well as NRT.</p> <p>Setting: Seattle, Washingt…	<p>Total: N = 110</p> <p>55 in arm 1: enhanced e-cigarette coaching (EEC)&nbsp;</p> <p>54 in arm 2: quitline treatment-as-usual (TAU)&nbsp;</p> <p>Dual users of EC and combustible cigarettes</p> <p>Inclusion criteria: 1) Requested quitline coaching services and enrolled in 5-call Oklahoma Tobacco Helpline (OKHL) programme, smoked at ≥ 1 cigarette per day (CPD), 2) using EC or planning to use EC, …	<p>No EC intervention. Advice only</p> <p>Arm 1: Enhanced e-cigarette coaching (EEC) [Quitline (NRT available) + EC advice (no EC intervention)]</p> <p>The EEC protocol added 4 intervention components to standard evidence-based quitline treatment: EC education, a shared decision-making model (SDM) for quit plan development (offering selection of NRT, EC, both NRT and EC, or no nicotine replacemen…	<p>Cessation 3 months (CO confirmed)</p> <p>AEs</p> <p>Continued EC use</p>	<p>This work was supported by the National Institute on Drug Abuse (R21DA042960 to KAV) and used the InsightTM mHealth Platform and Android smartphone app, which was supported by the National Cancer Institute Cancer Center Support Grant P30CA225520 awarded to the University of Oklahoma Stephenson Cancer Center. The content is solely the responsibility of the authors and does not necessarily repre…	<p>KAV, KMC, LNM, JMH, and KAW are employees of Optum, the provider of quitline services for the Oklahoma Helpline in this study. THB is on the Advisory Board of Hava Health, Inc., a start-up (with no connections to the tobacco industry) that is developing a therapeutic e-cigarette. All other authors declared no conflicts of interest.</p>	<p>New to 2022 update</p>
Vojjala 2025	2025	PUB	28550231			<p>RCT</p> <p>Setting: USA</p>	<p>121 participants randomised</p><p>EC intervention = 63; NRT standard of care =58</p><p>54% female; mean age 58; average 18 CPD (+/- 10)</p><p>59% had COPD, 33% had asthma, and 24% had CAD/PAD, with 16% having a combination of two or more conditions.</p><p>Motivated to quit smoking: yes. On a scale of 1–10, mean ± SD motivation to quit smoking among participants was 9 ± 2 and confidence to quit…	<p>EC: NJOY daily e-cigarettes</p> <p>Arm 1: EC + Counselling</p> <p>E-cigarette (EC). NJOY daily e-cigarettes are self-contained and non-refillable. Each DAILY provides approximately 300 puffs, comparable to a full pack of cigarettes.</p> <p>Behavioural: Smoking harm reduction counselling sessions</p> <p>Both study arms received six counseling sessions delivered by telephone with a licensed ment…	<p>Baseline, 3 months, 6 months</p><p>Primary outcome measures:</p><p>Number of participants who achieve 50% reduction in cigarettes per day (cpd)&nbsp;</p><p>Average change in score on the mMRC Dyspnoea Scale</p><p>Secondary outcome measures:</p><p>Change in score of COPD Assessment Test&nbsp;</p><p>Change in score of Clinical COPD Questionnaire&nbsp;</p><p>Number of participants who reported sa…	<p>Funding was received from internal funds provided to Dr. Scott Sherman by New York University (NYU) Grossman School of Medicine. The study sponsor had no role in the study design; collection, analysis, and interpretation of data; writing the report; or the decision to submit the report for publication. The NYU Langone Health IRB approved the study (#s20-00839).</p>	<p>The authors have no conflicts of interest to declare. The study sponsor had no role in the study design; collection, analysis, and interpretation of data; writing the report; or the decision to submit the report for publication.</p>	<p>NCT04465318 new to 2022 update.</p> <p>Moved from &nbsp;ongoing to included (Vojjala 2024) in 2025</p>
Wadia 2016	2016	PUB	14702616			<p>Design: uncontrolled experimental study</p> <p>Recruitment: dental hospital staff were recruited – not specified how</p> <p>Setting: dental hospital, UK</p> <p>Study start date: April 2015; study end date: December 2015</p>	<p>Total N: 20 (18 of the 20 attended the reassessment visit)</p> <p>Inclusion criteria: 18 to 65 years; systemically healthy; smoked ≥ 10 CPD for at least 5 years; ≥ 24 natural teeth (excluding third molars) and had no probing pocket depths over 4 mm at any site; did not wish to quit</p> <p>Exclusion criteria: systemic condition known to exacerbate or modulate periodontitis (for example, diabete…	<p><b>EC: Refillable</b></p> <p>Participants provided with a blu PROTM e-cigarette kit (Electric Tobacconist<sup>®</sup>), an extra bottle of blu PRO Tobacco™ e-Liquid (Electric Tobacconist) and written instructions. The e-Liquid was Classic Tobacco-flavoured and contained 18 mg of nicotine (medium strength). The participants agreed to substitute their regular smoking habits with the use of e-cig…	<p>2 weeks</p> <p>Adverse events and biomarkers: adverse effects</p> <p>Other outcomes measured:</p> <ul> <li>Cigarette use</li> <li>Dental outcomes</li> </ul>	<p>Not specified</p>	<p>Not specified</p>
Wagener 2023	2023	PUB	24012783			<p>Design: RCT</p><p>Setting: Ohio State University Comprehensive Cancer Center, USA</p><p>Recruitment: recruit and enrol recent smoking cessation treatment failures from a state QL</p><p>Study start date: 15 October 2020. Primary completion date: 31 January 2023.</p>	<p>N = 350</p><p>EC = 175</p><p>Quitline treatment as usual (NRT) = 175</p><p>Participants: Quitline recent treatment failure</p><p>% female 61.3; age 54.72; CPD 17.10 (8.18)</p><p>Predominately serves priority populations (e.g. low socioeconomic status, high levels of mental health conditions)</p><p>Inclusion criteria: smoke ≥ 5 cigarettes per day for the past year; report at least minimal inter…	<p>EC: JUUL pod</p> <p>Experimental: E-cigarette. 5% nicotine JUUL e-cigarette (tobacco or menthol flavour). Will also receive counselling</p> <p>Active comparator: Quitline Treatment-As-Usual. NRT consisting of nicotine patches and lozenges along with standard assessments. Will also receive counselling.</p> <p>All participants will receive 3 calls from QL coaches and EC and NRT will be provided …	<p>Baseline, 12 weeks</p> <p>Smoking behaviour, product use patterns and continued use, and carbon monoxide, AEs, SAEs.</p> <p>Self-reported 7-day point prevalence abstinence from cigarettes (time frame: daily for 12 weeks), carbon monoxide validated</p> <p>At 12 weeks:&nbsp;</p> <p>Minnesota Nicotine Withdrawal Scale</p> <p>Tiffany-Drobes Questionnaire of Smoking Urges: Brief Form (QSU)</p> <p>C…	<p>Ohio State University Comprehensive Cancer Center</p> <p>National Institute on Drug Abuse (NIDA)</p>
Walele 2018*	2013	PUB	26464874			<p>Design: RCT (short-term, Cravo 2016) followed by cohort study (Walele 2018*) in which all participants were given nicotine EC</p> <p>Recruitment: community</p> <p>Setting: 2 centres in the UK (Covance Clinical Research Unit Ltd, Leeds and Simbec Research Ltd, Wales)</p> <p>Study start date: December 2013; study end date: December 2016</p>	<p>Two study phases.</p><p>Inclusion criteria differ per study phase:</p><p>Cravo 2016 (short-term RCT), inclusion: 21 to 65 years; BMI 18 to 35 kg/m<sup>2</sup>; 5 to 30 CPD for ≥ 1 year (self-reported); in good health (determined by medical history, a physical examination, a 12-lead ECG, lung function tests and clinical laboratory evaluations); people who smoke (urinary cotinine ≥ 3 and exhaled…	<p><b>EC: Cig-a-like</b></p> <p><b>Cravo 2016</b></p> <p><b>EC</b>: EVP prototype (2.0% nicotine), developed by Fontem Ventures B.V. (Amsterdam, the Netherlands). Instructed to only use EVP for study period. It consisted of a rechargeable battery (voltage range of 3.0e4.2 V), an atomiser and a capsule (small cartridge) containing e-liquid. The capsules were replaceable and the battery and atomise…	<p><b>Cravo 2016:</b> weeks 1, 2, 4, 6, 8, 10, and 12</p> <p><b>Walele 2018: </b>starting on the last day of the previous trial: months 1, 2, 3, 6, 9, 12, 15, 18, 21, and 24</p> <p>Study centre visits for assessments</p> <p>Adverse events and biomarkers:</p> <ul> <li>“adverse events” (coded using Medical Dictionary for Regulatory Activities version 16.1, 2013, collected via diary cards and questi…	<p><b>Cravo 2016</b></p> <p>"This work was funded and supported by Fontem Ventures B.V. Imperial Brands plc is the parent company of Fontem Ventures B.V. the manufacturer of the EVP prototype used in this study".</p> <p><b>Walele 2018</b></p> <p>"This work was funded and supported by Fontem Ventures B.V. Imperial Brands Group plc is the parent company of Fontem Ventures B.V., the manufacturer of …	<p><b>Cravo 2016</b></p> <p>"Dr. Cravo has nothing to disclose. Mrs Martin reports personal fees from Fontem Ventures B.V. during the conduct of the study; personal fees from tobacco and pharmaceutical industries outside the submitted work. Dr. Sharma reports others from Fontem Ventures B.V. during the conduct of the study. Dr. Bush reports others from Fontem Ventures B.V. during the conduct of t…	<p>Sponsor: Imperial Tobacco Group PLC</p> <p>Study listed as ongoing studies NCT02029196 and NCT02143310 in 2016 review update. Treated as single study in this review due to including the same participants, and no time lag between studies.</p> <p>"The same subjects who participated in our previous clinical trial (ClinicalTrials.gov, #NCT02029196) conducted in the same centres, with another EVP (…
Walker 2020	2015	PUB	14702623			<p>Design: RCT</p> <p>Recruitment: national media advertising</p> <p>Setting: community-based, New Zealand</p> <p>Study start date: recruitment between March 2016; study end date: Aug 2018</p>	<p>Total N: 1,124. N per arm: patches-only group: 125; patches plus nicotine e-cigarette group: 500; patches plus nicotine-free e-cigarette group: 499</p><p>Inclusion criteria: living in New Zealand; 18 years or older; smoked tobacco (amount not specified); motivated to quit in the next 2 weeks; able to provide verbal consent; prepared to use any of the trial treatments; access to a telephone</p>…	<p><b>EC: Refillable</b></p> <p>Moderate-intensity behavioural support was available for all participants immediately after randomization, then once a week for 6 weeks. This support consisted of 10 to 15 mins of withdrawal-oriented behavioural support and advice on using their allocated treatment, delivered proactively over the phone by researchers who had received standardized training in delive…	<p>Quit date, 1, 3, 6, and 12 months</p> <p>Continuous abstinence at 6 months with CO validation</p> <p>Adverse events and biomarkers: known side effects associated with e-cigarette use and nicotine patch use; SAEs</p> <p>Other outcomes measured:</p> <ul> <li>Relapse</li> <li>Self-reported treatment adherence</li> <li>Tobacco withdrawal symptoms and urge to smoke</li> <li>Urge to vape</li> <li>Se…	<p>Funding: Health Research Council of New Zealand. "The sponsor of the study had no role in the study design, data collection, data analysis, data interpretation, or writing of the report. The corresponding author had full access to all the data in the study and had final responsibility for the decision to submit for publication."</p>	<p>NW, CB, MV, GL, ML, and VP report grants from the Health Research Council of New Zealand, during the conduct of the study. NW, CB, MV, and VP report grants from Pfizer, outside the submitted work. GL chairs the organization End Smoking New Zealand, which advocates for harm-reduction approaches to tobacco control. E-cigarettes were purchased from a New Zealand e-cigarette online retailer (NZVAP…	<p>Study listed as ongoing study NCT02521662 in the 2016 review update</p>
White 2022	2022	MIX	28550237			<p>Design: RCT (2 x 2 x 2 factorial design)</p> <p>Recruitment:&nbsp;</p> <p>Setting: Winston-Salem, NC, Philadelphia, PA and the respective surrounding areas, USA</p> <p>Study start date: 6 August 2018. Study end date: 13 March 2020</p>	<p>Total study N: 50</p> <p>50 were randomized, 32 completed study</p> <p>Inclusion criteria:</p> <p>Self-reported smoking 5 to 50 cpd, CO and urinary cotinine confirmed</p> <p>Reported vaping on at least 2 separate occasions, without an allergic or otherwise adverse experience</p> <p>18+ years</p> <p>Exclusion criteria:</p> <p>Self-reporting frequent use of e-cigarettes (&gt; 15 days in the past…	<p>EC type: <b>refillable</b></p> <p>EC: Halo Triton (3.7 V battery; 650 mAh) vape pen and compatible Triton 2.4 mL refillable tanks with 2.2-2.4 ohm coils. E-liquid, sourced from Syndicate Distribution (Westchase, Florida, US) in 10 mL bottles; had a base of 70% propylene glycol and 30% vegetable glycerin</p> <p>Combustible cigarettes: participants received Spectrum research cigarettes matched t…	<p>Week 1, 2, 3, 4, 6, 8, 10, 12</p> <p>CPD during week 12 was the primary outcome.&nbsp;</p> <p>CO up to 12 weeks. Measure of cigarette smoke exposure using data on expired breath CO. CO (ppm) was captured using Covita Smokelyzer devices and standard exhalation procedures.&nbsp;</p> <p>TCD</p> <p>N-acetyl-S-(2-cyanoethyl) cysteine (CEMA), the mercapturic acid metabolite of acrylonitrile, which s…	<p>The research reported in this paper was funded by the National Institute on Drug Abuse and the U.S. Food and Drug Administration (FDA) Center for Tobacco Products (U54DA031659, ECD &amp; DKH). Research reported in this publication was supported by National Institutes of Health (NIH) grant P30 CA77598 utilizing the Biostatistics and Bioinformatics Core shared resource of the Masonic Cancer Cent…	<p>Pre-print. NR</p>	<p>Study recruitment ended early due to concerns about pending regulations and the availability/relevance of the study vaping products.</p> <p>New to 2022 review</p>
Xu 2023*	2023	PUB	26464879			<p>Design: "open-label randomized trial"</p> <p>Recruitment: random sampling from a specially constructed panel assembled using probabilistic address-based sampling (i.e. by inviting a stratified random sample of all US residential addresses drawn from the US Postal Service’s master file)</p> <p>Setting: general population, USA</p> <p>Study start date September 2018. Study end date October 2019</…	<p>Total N: 837</p> <p>285 – JUUL Virginia tobacco; 281 – JUUL flavour choice; 271 – quit advice group</p> <p>50.2% female; mean age 45.99 (SD 11.48); mean CPD 18.76 (SD 7.86)</p> <p>Not motivated to quit.</p> <p>EC use at baseline: lifetime ENDS ever use 62.4%, 63.8%, 62.8%. Ever-used ENDS fairly regularly 15.6%.</p> <p>Inclusion criteria: (a) age 21 to 65 years; (b) smoked ≥ 100 cigarettes in l…	<p>EC arms: JUUL products were provided to JUUL group participants for up to 6 months; a 12-month follow-up was completed 6 months later.&nbsp;</p> <p>Participants in the JUUL groups initially received two JUUL devices, a Universal Serial Bus charging dock and the instructions for use included with purchase, as well as 2 to 5 packs of pods (4 pods per pack, 5.0% nicotine by weight (59 mg/mL)), ba…	<p>Baseline, 1, 3, 6, 12 months</p> <p>Cessation at 6 and 12 months</p> <p>AEs and SAEs were not assessed by a medical monitor in this study and were not reported.</p> <p>EC use at FU</p> <p>Flavour use in past 30 days</p>	<p>This study was funded by Juul Labs, Inc.</p>	<p>Yingying Xu was a full-time employee of Juul Labs, Inc. when the article was drafted. Nicholas I. Goldenson is a full-time employee of Juul Labs, Inc. Shivaani Prakash was a full-time employee of Juul Labs, Inc. when the article was drafted. Erik M. Augustson was a full-time employee of Juul Labs, Inc. when the article was drafted. Saul Shiffman is a senior advisor to PinneyAssociates, Inc, th…	<p>New to 2024 update</p>
Yingst 2020	2020	PUB	17071998			<p>Design: cross-over study</p> <p>Recruitment: Participants were recruited from people living with HIV/AIDS (PLWHA) (who smoked) seeking care at the Penn State Health HIV Comprehensive Care Program.</p> <p>Setting: USA</p> <p>Study start date: not reported</p>	<p>Total N: 17; 41.2% female; mean age 49.1 (SD 8.8); mean cpd 16.9 (SD 7.9); mean CO 22.4 (13.1)</p> <p>E-cigarettes use at baseline: not reported</p> <p>Motivated to quit: no</p> <p>Inclusion criteria: adult (age ≥ 18 years); smokers (≥ 10 cigarettes daily); not planning to quit smoking; documented history of a positive HIV status</p> <p>Exclusion criteria: not reported</p>	<p><b>EC: Cig-a-like; Refillable</b></p> <p><b>Cig-a-like device</b> (Blu), nicotine concentration 24 mg/mL. Propylene glycol/ vegetable glycerin ratio 70/30. Nicotine delivery 4.56 ng/mL after 20 puffs in 10 minutes</p> <p><b>Button-operated device</b> (eGO), nicotine concentration 36 mg/mL. Propylene glycol/ vegetable glycerin ratio 70/30. Nicotine delivery 6.9 ng/ml after 10 puffs in 5 minutes…	<p>Visits: baseline, day 7, day 14, day 21</p> <p>CO measured (day 0, 7, 14, 21); adverse events (nausea, dizziness)</p> <p>Also: number of tobacco cigarettes smoked per day (self-report); EC puffs per day (self-report)</p>	<p>This study was supported by the National Institute on Drug Abuse of the National Institutes of Health under Award Number P50DA036107 and the Center for Tobacco Products of the U.S. Food and Drug Administration. JY is also funded by the Penn State Cancer Institute (PSCI) and TE is also supported by U54DA036105. The content is solely the responsibility of the authors and does not necessarily rep…	<p>JF has done paid consulting for pharmaceutical companies involved in producing smoking cessation medications, including GSK, Pfizer, Novartis, J&amp;J, and Cypress Bioscience. TE is a paid consultant in litigation against the tobacco industry and the electronic cigarette industry and is named on a patent application for a device that measures the puffing behaviour of electronic cigarette users…
