# Supplementary material for: Electronic cigarettes for smoking cessation
Source: Cochrane Database Syst Rev. 2025 Nov 10;2025(11):CD010216. doi: 10.1002/14651858.CD010216.pub10 (PMC12599494; doi:10.1002/14651858.CD010216.pub10)
Supplement: Supplementary file 7 — Supplementary material 7 Data package [file CD010216-SUP-07-dataPackage.zip › CD010216-study-data/CD010216-risk-of-bias.csv]

Study	Domain (judgement): Random sequence generation (selection bias)	Domain (support): Random sequence generation (selection bias)	Domain (judgement): Allocation concealment (selection bias)	Domain (support): Allocation concealment (selection bias)	Domain (judgement): Blinding of participants and personnel (performance bias): All outcomes	Domain (support): Blinding of participants and personnel (performance bias): All outcomes	Domain (judgement): Blinding of outcome assessment (detection bias): All outcomes	Domain (support): Blinding of outcome assessment (detection bias): All outcomes	Domain (judgement): Incomplete outcome data (attrition bias): All outcomes	Domain (support): Incomplete outcome data (attrition bias): All outcomes	Domain (judgement): Selective reporting (reporting bias)	Domain (support): Selective reporting (reporting bias)	Domain (judgement): Other bias	Domain (support): Other bias
Adriaens 2014	Low risk	<p>Block randomization was performed by using a randomization tool available on the website <a type="EXTERNAL" href="http://www.randomizer.org">www.randomizer.org</a>.</p>	Unclear risk	<p>Not specified</p>	Low risk	<p>Unblinded but as this review only included data on objective measurements and not cessation, judged unlikely to affect outcomes</p>	Low risk	<p>Unblinded but as this review only included data on objective measurements and not cessation, judged unlikely to affect outcomes</p>	Low risk	<p>36 out of 48 completed follow-up (11/16 in EC1 group, 12/17 in EC2 group, 13/17 in control group)</p>	Unclear risk	<p>Outcome reporting somewhat non-traditional; for example, collecting complaints but not explicitly adverse events, and incidence of AEs not reported. Unable to find prospectively registered protocol</p>	Not applicable
Auer 2024	Low risk	<p>An automated, centralized, online randomization system in a protected environment at the Clinical Trials Unit in Bern, Switzerland, then generated randomization sequences in a 1:1 ratio.</p>	Low risk	<p>An automated, centralized, online randomization system in a protected environment at the Clinical Trials Unit in Bern, Switzerland, then generated randomization sequences in a 1:1 ratio.</p>	High risk	<p>Blinding was not possible as a placebo was not provided in the comparator group</p>	Low risk	<p>Cessation biochemically verified</p>	Low risk	<p>Data on smoking status and serious adverse events at 6 months were available for 90.8% of participants. Less than 20% difference and less than 50% attrition&nbsp;</p>	Low risk	<p>Outcomes reported</p>	Not applicable
Avila 2024	Low risk	<p>“Participants were randomized using a computer-generated randomization program stratified by sex and age”</p>	Low risk	<p>“Randomization was conducted by the same re search assistants who enrolled participants in the study, and both participants and research assistants were not blinded to the study condition.”</p>	Low risk	<p>2 arms received equally intensive interventions (EC or pouch). Control arm not equally intensive. &nbsp;</p>	Low risk	<p>CO - “assessed via Smokerlyzer”</p>	Low risk	<p>Low at 8 weeks: EC 14/18= 77.8%; ONP 12/18 = 66.7%; CC 7/9 = 77.8%. Data is at 8 weeks. &nbsp;[Would be high for ONP at 16 weeks]</p>	High risk	<p>Urine and blood samples were not analysed.</p>	Not applicable
Baldassarri 2018	Low risk	<p>Quote: “Participants were randomized using a random number generator with 1:1 blocked randomization (block size n = 8).”</p>	Unclear risk	<p>Both groups received standard care (nicotine patch and counselling) and were randomized to: nicotine EC or non-nicotine EC (no further detail given).</p>	Low risk	<p>Quote: “Treatment assignment was blinded to both the investigators and participants”.</p>	Low risk	<p>CO biochemically validated</p>	High risk	<p>Quote: “The study had a modest loss to follow-up (20%) at week 24.”</p> <p>Number lost to follow-up in each group was not reported in the paper.</p> <p>Week 24 retention rate: Nicotine EC group: 19/20 (95%); non-nicotine EC group: 13/20 (65%); &gt; 20% difference between groups</p>	Low risk	<p>Outcomes reported align with those listed in the <a type="EXTERNAL" href="http://clinicaltrials.gov">clinicaltrials.gov</a> record (registered 2015; prior to study completion in 2016).</p>	Not applicable
Begh 2021	Low risk	<p>Quote: "Participants were randomised to intervention or control with a 1:1 allocation ratio. A randomisation list was generated by the trial statistician using the current version of Stata and validated by a second statistician within the Primary Care Clinical Trials Unit (PC-CTU). The randomisation was stratified by practice and used varying block sizes to ensure allocation concealment."</p>	Low risk	<p>Quote: "The randomisation list was passed to someone independent of the trial who created the randomisation envelopes. The trial statisticians were blinded to the treatment allocation during analyses."</p>	High risk	<p>Due to the nature of the trial, GPs and practice nurses were aware of the participant’s treatment allocation to ensure that the correct intervention was given. Therefore, practitioners who delivered the intervention could not be blinded to treatment.</p> <p>While participants knew whether they had been offered support to cut down by using an e-cigarette or not by their GP or nurse, the partici…	Low risk	<p>Quote: “7-day point-prevalence abstinence from smoked tobacco at two months, defined as complete self-reported abstinence from smoking – not even a puff – in the past seven days, accompanied by a salivary anabasine concentration of &lt; 1 ng/mL” or&nbsp;exhaled CO as verification of abstinence (CO &lt; 10 ppm)"&nbsp;</p>	Low risk	<p>At 8 months: control 144/161; intervention 148/164</p>	Low risk	<p>Used CO above anabasine, but reported both</p> <p>(Deviation from Statistical Analysis Plan: CO used due to imprecision of values for anabasine)</p> <p>All predefined outcomes listed in the published protocol and clinical trial register were reported.</p>	Not applicable
Bonafont Reyes 2022	Unclear risk	<p>No detail: “We randomized participants to EC or nicotine replacement therapy (NRT) for switching from CC.”</p>	Unclear risk	<p>No detail</p>	Unclear risk	<p>Two active interventions. No detail</p>	Unclear risk	<p>No detail</p>	Unclear risk	<p>Still collecting data. Outcome data not reported. Numbers not reported</p>	Unclear risk	<p>Still collecting data</p>	Not applicable
Bonevski 2021	Low risk	<p>Quote: “Upon completing the baseline survey, participants were randomised 1:1 to an intervention via a computer-sequenced 4–6 block randomisation embedded in the tablet device software.”</p>	Low risk	<p>Quote: “At the end of the baseline survey, participants will be randomised 1:1 to an intervention via a computer-sequenced 4–6 block randomisation embedded in the iPad.”</p>	High risk	<p>Quote: “Participants were informed of their intervention group by the RA and provided with a training session of up to one hour.”</p> <p>“Due to the nature of the intervention, neither participants nor staff can be blinded to allocation. However, the data safety monitoring committee and the statistician responsible for the data analysis will be blinded.”</p>	High risk	<p>No biochemical validation, self-report data</p>	Low risk	<p>Quote: “At 6 and 12-weeks, 63 participants (63%) and 50 participants (50%) were followed up, respectively. While slightly higher retention rates were evidenced in the VNP group at 6-weeks (68% vs 58% in NRT group; P = 0.30), there were no differences between groups at 12-weeks (25 re-contacted in both arms; i.e. 50%).”</p>	Low risk	<p>Unpublished findings provided by authors reported on all outcomes mentioned in the protocol.</p>	Not applicable
Bullen 2013	Low risk	<p>Computerized block randomization</p>	Low risk	<p>Computerized via study statistician</p>	Low risk	<p>NEC and PEC were blind to treatment condition in relation to one another. No blinding for NEC/PEC vs PATCH conditions, but as NEC and PATCH were both active treatments, performance bias judged unlikely</p>	Low risk	<p>Biochemical validation used</p>	Low risk	<p>22% lost to follow-up (all considered to be smoking). Patch group had a higher loss to follow-up and withdrawal than EC (loss to follow-up 17% NEC, 27% patches, 22% PEC). However, minimal differences in per-protocol and ITT analyses</p>	Low risk	<p>All prespecified outcomes reported</p>	Not applicable
Caponnetto 2013a*	Low risk	<p>Computer-generated, block size 15 (5:5:5 ratio)</p>	Low risk	<p>Randomization carried out by pharmacy, which did not have direct contact with the participants</p>	Low risk	<p>Double-blind</p> <p>Quote: “Blinding was ensured by the identical external appearance of the cartridges. The hospital pharmacy was in charge of randomization and packaging of the cigarettes”.</p>	Low risk	<p>Biochemical validation used</p>	Low risk	<p>211 (70.3%) and 183 (61%) attended 6- and 12-month follow-up (at 12 m, 35% lost in 7.2 group; 37% lost in 5.4 group; 45% lost in no-nicotine group).</p>	Unclear risk	<p>Unclear if original intention was to combine groups A + B or not. In sample size calculation, they compared A + B with C, but results were not always reported in this way.</p>	Not applicable
Caponnetto 2013b*	High risk	<p>Prospective cohort; no randomization</p>	High risk	<p>Not randomized</p>	Not applicable		Not applicable		Low risk	<p>0/14 lost to follow-up</p>	Unclear risk	<p>Unable to determine prespecified outcomes</p>	Not applicable
Caponnetto 2021*	High risk	<p>Single-arm, open-label</p>	High risk	<p>Single-arm, open-label</p>	Not applicable		Not applicable		Low risk	<p>Quote: 37 (92.5%) participants completed all study visits and attended their follow-up visit.</p>	Unclear risk	<p>No detail</p>	Not applicable
Caponnetto 2023*	Low risk	<p>NCT record: The randomization sequence will be computer-generated by using blocks size of 5, with an allocation ratio of 1:1 for each of the study products (IQOS, JustFog-EC). This was not reported in the paper.</p>	Low risk	<p>From Caponnetto 2020: “assignment to one of the two groups must be made on the basis of a simple list. The “dummy” randomization list will be generated by the statistician through an SAS program (Statistical Analysis System Version 9.4). The randomization list will consist of 220 numbers of 3 digits in the form nnn (where “nnn” is a sequential number from 001 to 220). In derogation from the pr…	High risk	<p>“Obviously, product assignment could not be blinded, and strong product preference (IQOS-HTP vs JustFog-EC) could have introduced an allocation bias.” Authors aware of a strong product preference</p>	Low risk	<p>Self-reported AEs. VO2 max measured by the Chester step test. eCO measured</p>	Low risk	<p>EC 101/110 12 weeks; 94/110 at 24 weeks</p>	High risk	<p>Study completed in May 2020 but 24-week outcome data not reported in publication or in the trial register record in which 12-week outcomes were reported</p>	Not applicable
Carpenter 2017	Unclear risk	<p>Quote: “Randomization to group was stratified by motivation to quit in the next 30 days (0–6 vs. 7–10 on a VAS scale) but proportioned 2:1 (ENDS:control) to increase precision estimates for e-cigarette uptake and usage.”</p>	Unclear risk	<p>Not specified</p>	High risk	<p>Not blinded and included non-active control</p>	High risk	<p>CO biochemically verified, but abstinence not used as outcome in this review, so rated based on adverse event reporting. Self-report, no blinding of participants</p>	Low risk	<p>Retention rate:</p> <p>Week 4: control:19/22 (86%); ENDS 16 mg: 23/25 (92%); ENDS 24 mg: 20/21 (95%)</p> <p>Week 16: control: 16/22 (73%); ENDS 16 mg: 19/25 (76%); ENDS 24 mg: 15/21 (71%)</p>	Unclear risk	<p>Not specified</p>	Low risk	<p>Midway through the study, the manufacturer of Blu altered the product and discontinued availability of the device, replaced with BluPlusþ, with 24 mg/mL nicotine, again offered in both tobacco and menthol flavourings, and with improved battery duration (4-watt battery for both devices). In all, 25 participants (54%) received the Blu Starter Pack (16 mg), and 21 participants (46%) received BluP…
Carpenter 2023	Low risk	<p>"Randomization occurred via stratified, mixed block design, stratifying on local vs. national enrollment and on desire to quit smoking: 0–6 vs. 7–10 on a VAS scale."</p>	Low risk	<p>Allocation was uploaded into REDCap meaning the research team were blinded to the sequence.</p>	High risk	<p>Open-label with comparator group with minimal control. Randomization did not include any masking.</p>	High risk	<p>Self-reported.</p>	Low risk	<p>EC: 292/427 (68%)</p> <p>Control: 163/211 (77%)</p>	Low risk	<p>&nbsp;All relevant prespecified outcomes provided by authors</p>	Not applicable
Cobb 2021	Low risk	<p>"The study statistician (M-SY) prepared site-specific randomisation lists using the sample function in R version 3.2.0 (blocks of eight).&nbsp;These lists were uploaded onto a study-specific website that interfaced with the data collection and management system (REDCap)."</p>	Low risk	<p>“Once a participant has been confirmed eligible for randomization, a computer procedure will assign the participant to the next condition on the list automatically.” "Only unmasked researchers at each site with no participant contact accessed their list to prepare cartomisers for dispensing."</p>	Low risk	<p>Not blinded for non-EC arms but, given similar level of support/product, performance bias judged unlikely</p>	Low risk	<p>Not blinded for non-EC arms but, given similar level of support/product, differential misreport judged unlikely</p>	Low risk	<p>"188 (36%) of 520 participants were lost to follow-up by week 24; attrition did not differ by group (39 [30%] of 130 in the cigarette substitute group, 56 [43%] of 130 in the ENDS with 0 mg/mL nicotine group, 49 [38%] of 130 in the ENDS with 8 mg/mL nicotine group, and 44 [34%] of 130 in the ENDS with 36 mg/mL nicotine group; P = 0·15)."</p>	Low risk	<p>All specified outcomes available or being written up&nbsp;</p>	Not applicable
Coffey 2020	High risk	<p>Not randomized</p>	High risk	<p>No allocation concealment, single arm</p> <p>Uncontrolled study</p>	Not applicable	<p>No blinding, single arm</p>	Not applicable	<p>No blinding, single arm</p>	Low risk	<p>614/1022 (60%) overall LOW RISK</p> <p>Pharmacy: 167/362 (46.2% HIGH RISK)</p> <p>Community: 447/660 (67.85 LOW RISK)</p> <p>CO reading at 4 weeks 567/1022 = 55.5%</p>	Unclear risk	<p>No protocol/clinical record. Analysis of secondary data</p>	Not applicable
Czoli 2019	Unclear risk	<p>No details of randomization method given</p>	High risk	<p>No blinding</p>	High risk	<p>No blinding</p>	Unclear risk	<p>Not reported</p>	Low risk	<p>All followed up</p>	Low risk	<p>No evidence of selective reporting</p>	Not applicable
Dawkins 2020	High risk	<p>Intention was to randomize but were unable to due to practical constraints</p> <p>Quote: “Thus the actual allocation of centres to each arm was a pragmatic decision based on centre readiness and staff/researcher availability though we balanced potential confounders and differences in environment by ensuring each cluster (EC and UC) contained one day centre and one residential unit.”</p>	Unclear risk	<p>Quote: “Participants joined after cluster randomisation… Allocation was concealed to participants until after the baseline assessment.”<br> Comment: But unclear if allocation was concealed for those recruiting, and allocation would have been known to new participants</p>	High risk	<p>Not blinded and different levels of support between arms, so performance bias cannot be ruled out</p>	Low risk	<p>Cessation (primary outcome) biochemically validated</p>	High risk	<p>13/48 (27.1%) lost to follow-up in the intervention arm and 20/32 (62.5%) lost to follow-up in the control arm at 24 weeks</p>	Low risk	<p>All anticipated outcomes reported</p>	Not applicable
Edmiston 2022*	Unclear risk	<p>Randomised – no further information in paper or supplementary materials</p>	Unclear risk	<p>No detail provided</p>	High risk	<p>Open-label</p>	Unclear risk	<p>No detail provided</p>	Low risk	<p>&lt; 50% attrition</p>	Low risk	<p>Outcomes reported</p>	Not applicable
Edwards 2023	High risk	<p>Uncontrolled study</p>	High risk	<p>Uncontrolled study</p>	Not applicable		Not applicable		Low risk	<p>Quote: “At week 24, 26 of the 30 participants who enrolled in the study were followed up.” (confirmed by authors)</p>	Low risk	<p>Study not published at time of data extraction, but study protocol published</p>	Not applicable
Eisenberg 2020	Low risk	<p>Eligible participants were randomized via an online central randomization system. The system used a computer-generated randomization list containing permuted blocks of 6 and 9, stratified by centre.</p>	Low risk	<p>Participants, investigators, and study personnel were blinded to nicotine content in the e-cigarette groups. Quote: "Eligible participants were randomized via an online central randomization system. The system used a computer-generated randomization list containing permuted blocks of 6 and 9, stratified by center."</p>	Low risk	<p>Participants, investigators, and study personnel were blinded to nicotine content in the e-cigarette groups.</p>	Low risk	<p>Participants, investigators, and study personnel were blinded to nicotine content in the e-cigarette groups.</p>	Low risk	<p>Low numbers lost to follow-up, treated as ITT</p>	Low risk	<p>Due to a prolonged and unforeseen delay in e-cigarette manufacturing, enrolment was paused on 27 September 2019, and then terminated on 14 November 2019. Given reduced power, the timing of the primary endpoint was changed from 52 weeks to 12 weeks on 04 December 2019. No 12-month follow-up but this was for manufacturing reasons and was reported</p>	Not applicable
Eisenhofer 2015	Unclear risk	<p>Quote: “Veterans were randomized to either NRT (16 mg patch; N = 7) or E-cigs (16 mgcartridge; N = 4).” No further information provided&nbsp;</p>	Unclear risk	<p>No information provided&nbsp;</p>	Low risk	<p>No blinding, but active interventions provided to both arms</p>	Low risk	<p>Quote: "CO levels and salivary cotinine were recorded during each visit.' 'Self-reports of cigarettes smoked in last 24 h, and this was confirmed by significant reductions of breath CO levels by NRT (t = 3.7, P = 0.01) and E-cigs (t = 3.9, P = .03)."</p>	Unclear risk	<p>No information provided&nbsp;</p>	Unclear risk	<p>No protocol or clinical trial record available to determine whether all prespecified outcomes were reported&nbsp;</p>	Not applicable
Elling 2023	Unclear risk	<p>Stated randomized, but the process was not described in the paper, protocol, or record</p>	Unclear risk	<p>Not reported</p>	Unclear risk	<p>Online, so participants would be unlikely to be aware of other participants</p>	High risk	<p>Self-reported abstinence</p>	Low risk	<p>139/157 intervention</p> <p>138/174 control</p>	Low risk	<p>Stated investigating the hypothesis of whether intervention arm smokeless at 6 months</p>	Not applicable
Ely 2013	High risk	<p>Prospective cohort</p>	High risk	<p>Not randomized</p>	Not applicable		Not applicable		Low risk	<p>4/48 lost to follow-up</p>	Unclear risk	<p>Unable to determine prespecified outcomes</p>	Unclear risk	<p>No definition of abstinence provided</p> <p>Not clear if 'completed programme' was at 6 months</p>
Felicione 2019	Unclear risk	<p>Quote: “Using a mixed factorial, simple randomization, double-blind study design, participants were assigned to one of two ECIG conditions…” (No further details given)</p>	Unclear risk	<p>No details on allocation given</p>	Unclear risk	<p>Quote: “double-blind study design”, no further detail given</p>	Unclear risk	<p>Quote: “double-blind study design”, no further details given</p>	Low risk	<p>Quote: “…80.6% completed the two-week intervention (n = 14 active; n = 11 placebo), and 70.9% also completed the follow-up session (n = 13 active; n = 9 placebo).”</p> <p>Active follow-up completion rate: 13/14 = 93%; placebo follow-up completion rate: 9/11= 82%</p> <p>N.B. 6 participants were disqualified post-randomization:<br> Quote: “Of those individuals who were screened for the study, 93…	Unclear risk	<p>All measures listed were reported: self-reported cigarette use, text message-based cigarette use, e-cig use, expired air CO, readiness to quit ladder, withdrawal/side effects</p> <p>No study protocol or clinical trial record available to confirm all intended outcome measures were reported.</p>	Not applicable
George 2019	Low risk	<p>Consented participants who were willing to quit smoking were randomized to one of the EC arms in a 1:1 fashion using a centrally controlled web-based good clinical practices– compliant randomization system to either: 1) EC containing 16 mg nicotine; or 2) nicotine-free EC plus nicotine flavouring because it was considered by the institutional ethics committee as ethically unacceptable to rando…	Low risk	<p>Central randomization</p>	Unclear risk	<p>Not specified</p>	High risk	<p>Not blinded and AE/SAE data are self-report only. For other outcomes, low risk as objectively measured:</p> <p>Quote: “Patients fasted overnight and measurements were conducted at baseline and 1 month according to the International Brachial Artery Reactivity Task Force guidelines (19) by a single operator (M.H.) blinded to study allocation at a single site.”</p> <p>“Pulse wave velocity and aug…	Unclear risk	<p>Number randomized not provided per group</p> <p>Quote: “A total of 145 patients were recruited into the trial. A final number of 114 patients (40 TC, 37 EC-nicotine, 37 EC-nicotine-free) completed both visits.”</p>	Low risk	<p>Clinical trial record lists: change in FMD; change in oxidized LDL; change in PAI-1; change in hs-CRP; change in pulse wave velocity; change in tissue plasminogen activator; change in augmentation index @ 75 bpm</p> <p>All reported in the paper</p>	Not applicable
Goniewicz 2017	High risk	<p>Not randomized</p>	High risk	<p>Not randomized</p>	Not applicable		Not applicable		Low risk	<p>2 dropouts – 1 for nausea, 1 could not complete clinic visits. Analysis based on 20 completers</p>	Low risk	<p>All outcomes reported</p>	Not applicable
Hajek 2015a	High risk	<p>Not randomized</p>	High risk	<p>Not randomized</p>	Not applicable		Not applicable		Unclear risk	<p>26% lost in EC group; dropout rate in EC decliners not reported. Reasons for dropout not stated</p>	Unclear risk	<p>Unclear which outcomes authors set out to collect, no protocol available</p>	Not applicable
Hajek 2019	Low risk	<p>Quote: “Randomization took place on the quit date to limit differential dropout. Randomization sequences (1:1 ratio in permuted blocks of 20, stratified according to trial site) were generated with the use of a pseudorandom number generator in Stata software and were embedded into an application that only revealed the next treatment assignment once a participant had been entered into the datab…	Low risk	<p>Refer to 'Random sequence generation'</p>	Low risk	<p>Not blinded, but as both arms contained active interventions, performance bias judged unlikely</p>	Low risk	<p>Biochemical validation used</p>	Low risk	<p>At 12 months:</p> <p>EC arm: 356/439</p> <p>NRT arm: 342/447</p>	Low risk	<p>All prespecified outcomes reported</p>	Not applicable
Hajek 2022	Low risk	<p>Quote: "An independent statistician developed the randomization sequence using permuted block randomization with a block size of at least 6 and a maximum of 12".</p>	Low risk	<p>Quote: "The randomization list was accessible only to the independent statistician, on a secure server. Researchers conducting randomization used the database application to inform the participants of their study arm allocation. Researchers conducting follow-up calls were blind to treatment allocation until the follow-up contact was made".</p>	Low risk	<p>Participants received equally intensive interventions.&nbsp;</p>	Low risk	<p>Quote: "Researchers conducting follow-up calls were blind to treatment allocation until the follow-up contact was made. Once contact was made and the trial application was opened, condition-specific questions were visible on the computer screen. The trial statistician was blind to participant allocation until the analysis of the primary and secondary outcomes was complete. This was achieved by…	Low risk	<p>EC arm 515/571; NRT arm 495/569</p>	Low risk	<p>Analysis prespecified</p>	Not applicable
Halpern 2018	Unclear risk	<p>Not specified</p>	Unclear risk	<p>Not specified</p>	High risk	<p>Not blinded and different amounts of support given to each group</p>	Low risk	<p>Biochemical validation</p>	High risk	<p>At 12 months, very low numbers completed biochemical validation. Submitted a sample n = CG: 1, free e-cigs; 4, free cessation: 5, rewards: 14, deposits: 16</p>	Low risk	<p>Expected outcomes reported and checked with trial registration</p>	Not applicable
Hatsukami 2020	Unclear risk	<p>Not specified</p>	Unclear risk	<p>Not specified</p>	Unclear risk	<p>Not blinded and some interventions contained different levels of support</p>	Low risk	<p>Not blinded but all relevant outcomes for our analyses were objective</p>	Low risk	<p>Quote: “There was a significant difference in dropout rates across groups following study entry (P = 0.04), with the highest dropout rates observed in the complete substitution groups, particularly in the NRT group…”</p> <p>AD-E: week 1 = 73/76; week 2 = 73/76; week 4 = 69/76; week 6 = 66/76; week 8 = 65/76 = 85%</p> <p>CS-E: week 1 =69/76; week 2 = 67/76; week 4 = 66/76; week 6 = 61/76; week …	Low risk	<p>Table in the supplementary section notes that heart rate, blood pressure, and oxygen levels were measured, but findings not reported in paper; however, provided by authors upon request</p>	Not applicable
Hickling 2019	High risk	<p>Uncontrolled study</p>	High risk	<p>Uncontrolled study</p>	Not applicable		Not applicable		Low risk	<p>Follow-up: week 6: 46/50; week 10: 42/50; week 24: 40/50</p>	Low risk	<p>Reported all outcomes listed on <a type="EXTERNAL" href="http://clinical trials.gov">clinical trials.gov</a> except NNAL. Authors confirmed that they had intended to test for NNAL but had major issues with the assays.</p>	Not applicable
Higgins 2024	Unclear risk	<p>“Participants were allocated equally across 1 of 4 experimental conditions using block randomization, stratified by study site and menthol cigarette preference:”</p>	Low risk	<p>Protocol: “The Administrative Core will maintain the randomization schedule and the link between the alphabetic code and treatment assignment securely. A second sealed copy will be secured in a separate building to protect against loss related to fire or other unforeseen events. The University of Vermont will be responsible for removing all identifying information from cigarettes received from…	Low risk	<p>Arms were equally intensive.</p> <p>Cigarettes and e-cigarettes were studied under double-blind and open-label conditions, respectively.</p> <p>“The nicotine doses will be identified by letter code and only Administrative Core personnel with no participant contact will have the link between thestatistician’s letter code and dose assignments. There will be no blinding of e-cigarette conditions.…	Low risk	<p>Measured (CO), Urine analysis for NNAL and anatabine</p>	Low risk	<p>At 16 weeks: NNC = 67/83; VLNC = 66/85; VLNC + EC (TF) = 57/74; VLNC + EC (PF) = 70/84</p>	Low risk	<p>Reported CPD, cessation (to 16 weeks), SAE, AE, CO, NNAL, anatabine. Authors are working on a publication that will include the other measures ( heart rate and BP measures)</p>	Unclear risk	<p>3 different populations</p>
Hoeppner 2024	High risk	<p>Only used data from one arm so study treated as non-randomised</p>	Not applicable		Not applicable		Low risk	<p>Expired breath carbon monoxide was assessed with a Bedfont piCO+ Smokerlyzer. Cotinine was assessed via saliva samples collected with cotton dental rolls (SalivaBio OralSwabs) placed inside the cheek.</p>	Low risk	<p>Non-EMA 15/29 (51.7%) at 3 months.&nbsp;</p>	Unclear risk	<p>The protocol /clinical record number is not included in the paper</p>	Low risk	<p>None for the EC only arm.</p>
Holliday 2019	Low risk	<p>Randomization was performed using a secure password-protected web-based system.</p>	Low risk	<p>Quote: "The randomisation allocation schedule will be generated by a statistician with no other involvement in the study to achieve concealment of allocation."</p>	High risk	<p>Nature of study precluded blinding; different levels of support across intervention arms</p>	Low risk	<p>Biochemical validation</p>	Low risk	<p>Attrition &lt; 50%</p>	Low risk	<p>All prespecified outcomes were reported.</p>	Not applicable
Humair 2014	High risk	<p>Prospective cohort</p>	High risk	<p>Not randomized</p>	Not applicable		Not applicable		Unclear risk	<p>Numbers lost to follow-up not reported</p>	Unclear risk	<p>Unable to determine prespecified outcomes</p>	Not applicable
Ikonomidis 2018	Unclear risk	<p>Not specified</p>	Unclear risk	<p>Not specified</p>	High risk	<p>Not blinded and differential levels of support given</p>	Unclear risk	<p>Objective measures used for all outcomes reported</p>	Low risk	<p>70 participants and 20 controls recruited – no dropout</p>	Unclear risk	<p>NCT record stated that chronic endothelial integrity, platelet aggregation and high-shear stress-dependent platelet function would be assessed but these outcomes were not reported in this research letter.</p>	Unclear risk	<p>Few details – written as commentary. Trial registration suggests this is an ongoing study.</p>
Ikonomidis 2020a	Low risk	<p>Table of random numbers as reproduced from the online randomization software <a href="http://www.graphpad.com/quickcalcs/index" type="EXTERNAL">www.graphpad.com/quickcalcs/index</a></p>	Unclear risk	<p>Not specified</p>	Unclear risk	<p>Not possible</p>	Low risk	<p>Only CO outcomes used here, which were objectively measured</p>	Low risk	<p>All followed up (confirmed via contact with authors)</p>	Unclear risk	<p>No protocol or clinical trial record available to confirm whether all prespecified criteria were reported</p>	Not applicable
Ikonomidis 2020b	Unclear risk	<p>No detail given</p> <p>Quote: "40 current smokers (mean age 48 years±5) without cardiovascular disease were randomized to smoke either a conventional cigarette (conv-cig) or an electronic cigarette (e-cig) (electronic cigarette fluid with nicotine concentration of 12 mg/dL) for one month."</p>	Unclear risk	<p>NS</p>	High risk	<p>No blinding</p>	Unclear risk	<p>NS</p>	Unclear risk	<p>NS</p>	High risk	<p>Results reported in summary form, not fully, with only some significant changes reported. Information taken from a conference abstract only</p>	Not applicable
Ikonomidis 2024	Unclear risk	<p>State that study is randomised but no detail is provided.</p>	Unclear risk	<p>Not reported.</p>	Low risk	<p>EC &amp; heat not burn cigarettes equally intensive.&nbsp;</p>	Low risk	<p>Concentration of exhaled carbon monoxide [(e CO) (ppm), was measured by Bedfont Scientific, Maidstone, Kent UK].</p>	Unclear risk	<p>Not reported.</p>	Unclear risk	<p>Reported as stated in abstract. No clinical record or protocol.</p>	Not applicable
Ioakeimidis 2018	Unclear risk	<p>Not specified</p>	Unclear risk	<p>Not specified</p>	Low risk	<p>Not specified but equal amounts of contact and support between arms so performance bias judged unlikely</p>	Low risk	<p>Self-report only but equal amounts of contact between arms; no reason to suspect differential misreport</p>	Unclear risk	<p>Not specified</p>	Unclear risk	<p>Abstract/poster only so not able to judge</p>	High risk	<p>Abstract and poster only. Two different figures presented for quit rate in EC arm (no difference in those presented in varenicline arm) between abstract and poster. Poster percentage aligns with figure, so using that (16.5%) as opposed to abstract figure (32.5%). Contacted authors but no reply. Calculated n quit based on percentages but unclear what denominators were; EC calculates back to who…
Kale 2025	Low risk	<p>“intervention allocation was determined by computer block-randomisation”</p>	Low risk	<p>“Randomisation occurred after consent to take part in the study had been obtained via opening of consecutively numbered opaque envelopes containing information about allocation.”&nbsp;</p> <p>“Allocation was concealed until after completion of the baseline questionnaire.”</p>	High risk	<p>Interventions were not equally intensive . &nbsp;“Participants and researchers and clinical staff administering the intervention could not be blinded due to the nature of the intervention and study design. As follow-up questionnaires differed for intervention and control groups, outcome assessment was only blinded to researchers for questionnaires self-completed online rather than over the pho…	Low risk	<p>AEs &amp; SAEs &nbsp;are used in this review, self-reported is usual for these measures. Other data collected by questionnaire - high.</p>	Low risk	<p>At 4 weeks, both &lt;50%: EC = 15/21; Control = 12/22</p>	Low risk	<p>Outcomes reported.</p>	Not applicable
Kanobe 2022*	Low risk	<p>&nbsp;A computer software program was used by the statistician at the CRO to generate the randomization sequences.&nbsp;</p>	Low risk	<p>&nbsp;A computer software program was used by the statistician at the CRO to generate the randomization sequences.&nbsp;</p>	High risk	<p>“The study was unblinded by necessity due to the very different visual appearances of the study products”</p>	Low risk	<p>Relevant outcomes are biomarkers, which are objectively measured</p>	Low risk	<p>Vuse solo group 35/35; Vuse Vibe group 33/37; Vuse Ciro group 35/37.</p>	High risk	<p>The NCT record stated that some biomarkers would be measured at 5 days. Extra biomarkers have been reported at 7 days follow-up.</p>	Not applicable
Katz 2025	Unclear risk	<p>Conference abstract, minimal detail</p>	Unclear risk	<p>Conference abstract, minimal detail</p>	Unclear risk	<p>Conference abstract, minimal detail</p>	Low risk	<p>All outcomes measured objectively</p>	Unclear risk	<p>Conference abstract, minimal detail</p>	Unclear risk	<p>Only conference abstract published so far</p>	Not applicable
Kerr 2020	Low risk	<p>Quote: "Using a secure website (Sealed Envelope Ltd, 2016), participants were randomised in a 1:1 fashion, to either the e-cigarettes combined with behavioural support or nicotine replacement patch group combined with behavioural support. Using a permuted block design with a computer random number generator, block randomisation with block sizes of 4, 6 and 8 was used to reduce bias and achieve…	Low risk	<p>Quote: “Secure website (Sealed Envelope Ltd, 2016) participants randomised in a 1:1 fashion, ……Using a permuted block design with a computer random number generator, etc.”</p>	Low risk	<p>Not blinded, but as both arms contained active interventions, performance bias judged unlikely</p>	Low risk	<p>BP, heart rate, and oxygen saturation measured. Abstinence at 12 weeks, self-report was CO validated.</p>	Low risk	<p>31/55 (56.3%)</p> <p>EC arm 18/28; NRT arm 14/27</p>	Low risk	<p>Reported outcomes ‘per protocol’&nbsp;</p>	Not applicable
Kimber 2021	Low risk	<p>Participants were randomly allocated (using SPSS).</p>	Unclear risk	<p>No detail</p>	Low risk	<p>Intervention arms received equally intensive interventions.</p>	Low risk	<p>CO measured</p>	High risk	<p>There was a &gt; 20% difference in FU between arms at 2 weeks. Overall, 50/70 = 71.43%. Cig-a-like 11/24 = 45%. Tank6 19/23 = 82.61%. Tank18 20/23 = 86.96%</p>	High risk	<p>Reported on AEs but excluded those who had reported AEs (as they did not complete all sessions (due to AEs)</p>	Not applicable
Klonizakis 2022	Low risk	<p>“Randomized remotely into three groups by an independent statistician using a computer-generated (nQuery Advisor 6.0, Statistical Solutions, Ireland) block randomization stratifed by gender and “pack-years” (number of packs (20 cigarettes per pack) per day times number of years smoked)</p> <p>Unique trial number for each participant for the study duration”</p>	Low risk	<p>“Outcome assessors were blinded to group allocation and participants were reminded regularly not to share their group allocation with assessors or those providing behavioural support. The study statistician/health economist was blinded to group allocation.”</p>	Low risk	<p>Interventions equally intensive&nbsp;</p>	Low risk	<p>Outcome assessors were blinded to group allocation and participants were reminded regularly not to share their group allocation with assessors or those providing behavioural support. The study statistician/health economist was blinded to group allocation. Those delivering the intervention were only blinded in relation to which e-cigarette group the participants belonged to as the NRT group was…	Low risk	<p>Nic EC 66/84 at 6 months</p> <p>Non-Nic EC 64/82</p> <p>NRT 72/82</p>	Unclear risk	<p>Not all secondary outcomes reported in this paper, but more publications likely to follow</p>	Not applicable
Kouroutzoglou 2024	Unclear risk	<p>‘Randomised’ no detail provided.&nbsp;</p>	Unclear risk	<p>Not reported.</p>	Low risk	<p>Equally intensive</p>	Unclear risk	<p>Not reported.</p>	Unclear risk	<p>Not reported.</p>	Unclear risk	<p>No clinical record or full publication. Numbers at FU not reported.&nbsp;</p>	Not applicable
Kumral 2016	Unclear risk	<p>Quote: “Patients participating in the study were randomly divided into two groups; EC smokers (group 1) and non-EC smokers (group 2).”</p> <p>No further detail provided</p>	Unclear risk	<p>No information given</p>	High risk	<p>Participants were not blinded. The trial is described as single-blinded and outcome assessors were blinded. No placebo used</p>	High risk	<p>Self-reported outcome data, participants not blinded and unequal amounts of support between arms</p>	Unclear risk	<p>Dropout rate not clear. Only analyzed people who quit</p>	Low risk	<p>All expected outcomes reported</p>	Not applicable
Lee 2018	Low risk	<p>Quote: “Randomization was computer-generated, with randomly permuted block sizes of 3 or 6, in a 2:1 ratio using the ralloc program”.</p>	Low risk	<p>Quote: “Allocation was concealed by consecutively numbered, sealed, opaque envelopes”.</p>	Low risk	<p>Not blinded but both interventions active with equal amounts of support so performance bias judged unlikely</p>	Low risk	<p>Self-report only at 6 months and participants not blinded to condition, but similar level of support given to both groups so differential misreport judged unlikely</p>	Low risk	<p>1 NRT and 1 ENDs loss to follow-up at 6 months</p>	Low risk	<p>All expected outcomes reported</p>	Not applicable
Lee 2019	Low risk	<p>Quote: “computer-generated randomization sequence with a block size of 2”</p>	Low risk	<p>Quote: “The enrolment and assignment of all subjects were performed by a clinical research coordinator not involved in the study”.</p>	Low risk	<p>Not blinded but both interventions active with equal amounts of support, so performance bias judged unlikely</p>	Low risk	<p>Participants not blinded but results biochemically validated</p>	Low risk	<p>61/75 NRT and 71/75 EC FU at 24 weeks</p>	Low risk	<p>All prespecified outcomes reported</p>	Not applicable
Lucchiari 2022	Low risk	<p>Quote: “A randomization list using a permuted block design (40 blocks of 6 subjects randomly assigned to 1 of the 3 treatment arms) had been previously prepared by independent personnel.”</p>	Low risk	<p>Double-blind, active and placebo e-cigarettes labelled by independent personnel; researcher and participants blind</p>	Low risk	<p>“double blind” for nicotine vs no nicotine EC but limited info given; however, as similar levels of support across arms performance bias judged unlikely</p>	Low risk	<p>Biochemical validation used</p>	Low risk	<p>Approx. 73% followed up in each group at 6 months, very little difference between groups</p> <p>At 12 months &gt; 70% FU&nbsp;</p>	High risk	<p>Papers stated CO collected but data not presented</p>	Not applicable
Martinez 2021	Low risk	<p>Quote: "We used computer generated randomisation with balanced permuted blocks (block size 10, with 2-4-4 ratio) to allocate participants to assessment only (ASSESS group), generic smoking cessation self-help booklets (GENERIC group), or booklets targeting dual users (eTARGET group)."</p>	Low risk	<p>Computer-generated (see above)</p>	Low risk	<p>Tailored versus generic booklet judged low risk as similar intensity; this is the comparison used in the meta-analysis.</p> <p>Tailored versus no support would be high risk due to differential levels of support provided and no blinding.</p>	Low risk	<p>As above, tailored versus generic similar intensity so judged to be low risk of differential misreport (self-reported cessation only)</p>	Low risk	<p>All &gt; 50% at 24 months&nbsp;</p> <p>ASSESS: 361/575*100 = 62.8%</p> <p>GENERIC: 619/1154*100 = 53.6%</p> <p>eTARGET: 642/1167*100 = 55%</p>	Low risk	<p>All prespecified outcomes reported in the trial register reported in the publication</p>	Not applicable
Martner 2019	High risk	<p>Not randomized</p>	High risk	<p>Not randomized</p>	Not applicable		Not applicable		Unclear risk	<p>No details provided.</p>	Unclear risk	<p>AEs measured in behavioural change questionnaire but not reported</p>	Not applicable
McRobbie 2015	High risk	<p>Prospective cohort</p>	High risk	<p>Not randomized</p>	Not applicable		Not applicable		Low risk	<p>7/40 participants were lost to follow-up.</p>	Low risk	<p>All predefined outcomes reported</p>	Not applicable
Meier 2017	Unclear risk	<p>Quote: “Participants were randomized to receive either an active or placebo EC first”; no further information provided</p>	Unclear risk	<p>Refer to 'random sequence generation'.</p>	Low risk	<p>Quote: “Participants and research staff conducting sessions were blinded to dose. All cartridges were pre-loaded by the manufacturer. Labeling was removed by a research team member not involved in participant contact to mask placebo versus active ECs. We restricted flavour options to regular tobacco flavour or menthol to most closely match usual cigarette brand flavour profile and reduce unwan…	Low risk	<p>Quote: “Participants and research staff conducting sessions were blinded to dose. All cartridges were pre-loaded by the manufacturer. Labeling was removed by a research team member not involved in participant contact to mask placebo versus active ECs. We restricted flavour options to regular tobacco flavour or menthol to most closely match usual cigarette brand flavour profile and reduce unwan…	Unclear risk	<p>Not specified</p>	Low risk	<p>All expected outcomes reported</p>	Not applicable
Morphett 2022a	Low risk	<p>Quote: "After completing the baseline survey, participants were block randomized in a 1:2:2 ratio to one of the three conditions by a computer generated random number sequence".</p>	Low risk	<p>Quote: "Participants and researchers were not blind to the allocated treatment; however, participants were not advised that there were different treatment conditions".</p>	Low risk	<p>Quote: "Participants and researchers were not blind to the allocated treatment; however, participants were not advised that there were different treatment conditions".</p>	High risk	<p>Self-report</p>	Low risk	<p>Quote: "72.5% of participants who received the allocated intervention in Condition A completed the 7-month survey, compared with 74.4% of Condition B and 72.9% of Condition C".</p> <p>At 12 months: arm A 233/324; arm B 457/671; arm C 448/673</p>	Low risk	<p>Specified outcomes reported</p>	Not applicable
Morphett 2022b	Unclear risk	<p>No detail</p>	Unclear risk	<p>No detail</p>	Low risk	<p>Intervention arms both received interventions.</p>	Low risk	<p>Participants that self-report abstinence from smoking will be asked for a urine specimen for bio-confirmation.</p>	Unclear risk	<p>No detail in conference abstract</p>	Unclear risk	<p>Conference abstract. Outcomes may be reported more fully at a later date.</p>	Not applicable
Morris 2022*	High risk	<p>Study randomized, though for our analyses we treat as single-arm. Quote from protocol: “Subjects who complete the study screening assessments and meet all the eligibility criteria and are randomized will be assigned a unique randomization identification number on day 1 for part 1 and on day 10 for part 2, and will receive study products according to the randomization scheme generated by Celeri…	Unclear risk	<p>No detail</p>	Not applicable		Not applicable		Low risk	<p>Quote: “Seventy-two subjects completed the study and met the conditions for inclusion in the data analysis (out of a total of 79 recruited).”</p>	High risk	<p>FEV1 and FVC clinical trial registry outcomes not included in paper&nbsp;</p>	Not applicable
Myers-Smith 2022	Low risk	<p>Quote: “Randomisation sequences (1:1 ratio in permuted blocks of 20) were produced by an independent statistician using computer generated randomisation codes.“</p>	Low risk	<p>Quote: “Codes were sealed in opaque envelopes and marked with a unique randomisation number. Study staff allocated randomisation numbers sequentially. Staff opened the next envelope and entered the allocation onto the clinical record form (CRF) and randomisation log.”</p>	Low risk	<p>Quote: “Data analysis was completed blind by an independent statistician.”</p> <p>Both arms active intervention</p>	Low risk	<p>Quote: “Data analysis was completed blind by an independent statistician.”</p>	Low risk	<p>Quote: “Follow-up rates were 85% and 88% at 4 weeks and 88% and 70% at 6 months in the EC and NRT group, respectively.”</p>	Low risk	<p>Outcomes registered were all reported.</p>	Not applicable
NCT02648178	High risk	<p>Not randomized, single-group assignment</p>	High risk	<p>Not randomized, single-group assignment</p>	Not applicable		Not applicable		Low risk	<p>19 enrolled; 10 participants followed up at 12 weeks</p>	Unclear risk	<p>The following measures were not reported: exhaled carbon dioxide; urine propylene glycol; urine nicotine, cotinine, NNAL and 1- hydroxy naphthalene (1-HOP), and Timeline Follow-Back Questionnaire (TLFB). Data at 6, 12 months also not reported</p>	Not applicable
NCT02918630	Unclear risk	<p>Not reported</p>	Unclear risk	<p>Not reported</p>	Unclear risk	<p>“double-blind” but “open-label” elsewhere, no further info given</p>	Unclear risk	<p>Not reported</p>	Unclear risk	<p>Not reported</p>	High risk	<p>Schizophrenia and COPD outcomes not reported</p>	Unclear risk	<p>Some discrepancies between clinical trials record and protocol linked to from record, including when NRT started and inclusion criteria (just schizophrenia or all SMI). Target sample size was 20 but only 7 people recruited</p>
NCT03113136	Low risk	<p>“Randomization will occur using a stratified block-randomization procedure with small, random-sized blocks."</p>	Unclear risk	<p>No detail</p>	Low risk	<p>2 EC arms equally intensive.</p>	Low risk	<p>Biochemically validated complete switch from CC to EC.</p>	High risk	<p>High at 12 months: UC = 78/105 = 74.3%; Low wattage EC = 67/133 =50.4%; High wattage EC = 65/134 = 47.0%. [Low at week 26: CC 77/105 = 73%; Low wattage EC: 69/133 = 52%; High wattage EC: 73/134 = 54.5%.]</p>	Unclear risk	<p>Some data available on NCT record / abstract other outcome data may be reported later.&nbsp;</p>	Not applicable
Nides 2014*	High risk	<p>Prospective cohort</p>	High risk	<p>Not randomized</p>	Not applicable		Not applicable		Low risk	<p>2 participants dropped out between visits 1 and 2.</p>	Low risk	<p>Planned comparisons reported</p>	Not applicable
Okuyemi 2022	Unclear risk	<p>Quote: "To ensure balance in the number of intervention assignments between the study groups, randomization was blocked (block size unknown to staff or investigators) by nicotine versus no nicotine e-cigarettes." No other information given</p>	Unclear risk	<p>No information given</p>	Low risk	<p>Single-blind. Interventions equally intensive</p>	Low risk	<p>Biomarkers measured</p>	Low risk	<p>Nicotine EC arm: 109/118</p> <p>Non-nicotine EC arm: 106/116</p>	Low risk	<p>Reported outcomes in NCT record</p>	Not applicable
Oncken 2015	Unclear risk	<p>Method not stated</p> <p>Quote: "Subjects were then randomly assigned to use the menthol or plain e-cigarette cartridge for one week, switching to the other cartridge for the second week".</p>	Unclear risk	<p>No detail given</p>	Low risk	<p>No detail given on blinding but equal levels of support between arms, so performance bias judged unlikely</p>	Low risk	<p>Some subjective outcomes but equal levels of support between arms, so differential misreport judged unlikely</p>	Low risk	<p>20/27 followed up</p>	Unclear risk	<p>Unable to determine prespecified outcomes</p>	Not applicable
Ozga-Hess 2019	Unclear risk	<p>Quote: "Using a simple randomized design"</p> <p>Comment: not adequately explained</p>	Unclear risk	<p>Not adequately described in the paper</p>	High risk	<p>Participants and investigators were not blind.</p>	Low risk	<p>Biochemical validation</p>	High risk	<p>40% retention, but no difference between groups</p>	Low risk	<p>All outcomes reported</p>	Not applicable
Pacifici 2015	High risk	<p>Not controlled</p>	High risk	<p>Not controlled</p>	Not applicable		Not applicable		Low risk	<p>All participants followed up</p>	High risk	<p>AEs measured but not reported</p>	Not applicable
Pericot-Valverde 2025	High risk	<p>Single arm, not randomised</p>	Not applicable		Not applicable		Low risk	<p>Biological samples included saliva-based toxicology screens and CO samples (iCO Smokelyzer, Bedfont Scientific Ltd), which were collected at baseline, during each remote weekly visit, and at the in-person visits for weeks 4 and 8).</p>	Low risk	<p>“On average 74.1% (2.9/4) of remote weekly visits were completed, and 80% (24/30) and 76.6% (23/30) of participants completed the week 4 and week 8 visits, respectively. Most of the CO (76.2% or 160/210) and drug screen (78.6% or 165/210) assessments were completed, with 23.3% (7/30) of participants lost to follow-up at week 8. On average, 17.4 (SD = 8.8) or 61.4% (SD = 31.4) of daily diary as…	Unclear risk	<p>NCT record does not include CO.</p> <p>CO measurement was ad-hoc secondary analysis.</p>	Not applicable
Piper 2025	Low risk	<p>Electronic randomization using trial database</p>	Unclear risk	<p>Not described</p>	High risk	<p>No placebo e-cigarette</p>	High risk	<p>Different intensities of interventions. AEs self-reported</p>	Low risk	<p>160/209, 76.5%</p>	Low risk	<p>Results posted on NCT record</p>	Not applicable
Polosa 2011*	High risk	<p>Prospective cohort</p>	High risk	<p>Not randomized</p>	Not applicable		Not applicable		Low risk	<p>13/40 were lost to follow-up, but used ITT analysis</p>	Unclear risk	<p>Unable to determine prespecified outcomes</p>	Not applicable
Polosa 2014b*	High risk	<p>Not controlled</p>	High risk	<p>Not controlled</p>	Not applicable		Not applicable		Low risk	<p>76% followed up, ITT analysis used, no significant differences in baseline characteristics between completers and those lost to follow-up</p>	Unclear risk	<p>Unable to determine prespecified outcomes</p>	Not applicable
Polosa 2015*	High risk	<p>Not controlled</p>	High risk	<p>Not controlled</p>	Not applicable		Not applicable		Low risk	<p>69% follow-up at 12 m. Participants lost to follow-up considered as continuing smokers</p>	Unclear risk	<p>Unable to determine prespecified outcomes</p>	Not applicable
Pope 2024	Low risk	<p>Computer-generated randomization employed varying block sizes and stratified by the recruitment sites, which allowed for concealment of allocation</p>	Low risk	<p>Computer-generated randomization allowed for concealment of allocation</p>	High risk	<p>Due to the participatory nature of the intervention, it was not feasible to blind participants or those delivering the intervention to group allocation</p> <p>Interventions not equally intensive</p>	Low risk	<p>CO measured</p>	Low risk	<p>EC 351/484 = 72.5%</p> <p>Control 317/488 = 65%</p>	Low risk	<p>Reported as pre-specified. Cessation and AEs</p>	Not applicable
Pratt 2016	High risk	<p>Not randomized</p>	High risk	<p>Not randomized</p>	Not applicable		Not applicable		Low risk	<p>2 dropouts (9.5%) failed to return to clinic. Analysis based on 19 participants</p>	Low risk	<p>All expected outcomes reported</p>	Not applicable
Pratt 2022	Low risk	<p>Quote: “Unblinded Study Coordinator randomly assigned participants within site using an automated program that stratified by diagnosis (schizophrenia vs. bipolar disorder) and amount of daily smoking (&gt; 20 vs. ≤ 20 cigarettes), in blocks of four to assure balance between arms (1:1 ratio).”</p>	Low risk	<p>As above, automated programme</p>	High risk	<p>Interventions of different intensity. &nbsp;EC vs assessment only (control)</p>	Low risk	<p>Quote: "Blinded Research Interviewers”</p>	Low risk	<p>240 randomized participants. Amongst those participants, 210 (87.5%) were assessed at 8 weeks, and 214 (89.2%) were assessed at 26 weeks.</p>	Unclear risk	<p>Some outcomes not reported here</p>	Not applicable
Price 2022	High risk	<p>Not randomized</p>	High risk	<p>Uncontrolled</p>	Not applicable	<p>Not applicable as single arm study</p>	Not applicable	<p>Not relevant as single arm study</p>	High risk	<p>77/871 at 12-month follow-up</p>	Unclear risk	<p>No protocol/clinical record</p>	Not applicable
Pulvers 2018	High risk	<p>Not randomized</p>	High risk	<p>Not randomized</p>	Not applicable		Not applicable		Low risk	<p>37/40 provided follow-up data.</p>	Low risk	<p>All outcomes reported</p>	Not applicable
Pulvers 2020	Low risk	<p>Randomization sequence was generated with an Excel (Microsoft) random number formula applied to each site (2:1 ratio).</p>	Low risk	<p>Allocation was placed into sealed individual envelopes labelled with participant identification numbers for each site, retrieved from a locked cabinet monitored by the project manager, and opened individually following consent of each participant.</p>	High risk	<p>Could not be blinded</p>	Low risk	<p>Carbon monoxide validation</p>	Low risk	<p>E-cig: 115/126</p> <p>Own brand: 54/61</p>	Low risk	<p>Per-protocol reporting</p>	Not applicable
Rabenstein 2024	High risk	<p>Not randomised. 2 groups recruited from different places. “The study has some limitations. The design could not fully exclude the possibility of a selection bias of recruitment into the two groups or regarding the comparability between these groups”</p>	Not applicable		Not applicable		Unclear risk	<p>AE data not fully reported</p>	Unclear risk	<p>No information provided.&nbsp;</p>	High risk	<p>Reference for lung function not cited correctly ’20. Anonymized’.</p>	Not applicable
Rose 2023*	Unclear risk	<p>No detail about randomization process: “participants randomly assigned to receive nicotine vs. placebo pods to use in their ENDS devices, and nicotine vs. placebo skin patches”</p>	Unclear risk	<p>As above</p>	Low risk	<p>Equally intensive</p>	Low risk	<p>CO measured</p>	Low risk	<p>62/76 at 8 week FU</p>	Low risk	<p>All expected outcomes are reported</p>	Low risk	<p>Study design changed midway due to COVID-19 and recruitment issues prioritised two arms, therefore participants were not evenly split between the 2x2 design</p>
Russell 2021*	Unclear risk	<p>No information provided</p>	Unclear risk	<p>No information provided</p>	Low risk	<p>Unclear if participants were blinded (conference abstract only) but all participants received active interventions, so performance bias judged unlikely</p>	Low risk	<p>Self-report only but all participants received active interventions, so differential misreport judged unlikely</p>	Low risk	<p>The 6-month retention rate was 85.8% in the NRT group, 85.5% in the myblu plus NSPs group, and 73.6% in the myblu plus FBNPs group.</p>	Unclear risk	<p>No protocol or clinical trial record available to determine whether all prespecified outcomes were reported</p>	Not applicable
Scheibein 2020	High risk	<p>Only 1 arm</p>	High risk	<p>Not randomized</p>	High risk	<p>Not randomized</p>	High risk	<p>Self-reported adverse events</p>	High risk	<p>9/23 completed. Reason was many people moved away so not linked to unacceptability of the study. Incomplete paperwork to enable it to be followed</p>	Unclear risk	<p>Protocol published afterwards</p>	Not applicable
Sifat 2024	Unclear risk	<p>No detail provided. “A total of 60 adults were randomly assigned to one of two e-cigarette switching interventions”</p>	Unclear risk	<p>No detail provided. No &nbsp;detail of whether it was concealed or not “The staff provided information about the study, answered questions, and screened/enrolled interested individuals in an adjacent private office space.”</p>	Low risk	<p>Equally intensive. Both arms received ECs. EC arm was yoked to EC + financial incentives.</p>	Low risk	<p>“Expired CO was assessed (via Vitalograph CO ecolyzer, Vitalograph Inc.) weekly from baseline (pre-switch) through 4 weeks post-switch, and at 8-weeks post- switch.”</p>	High risk	<p>At 8 weeks: EC 14/30 = 46.7%; EC + FI 13/30 = 43.3%.</p>	Low risk	<p>All reported, NCT record</p>	Not applicable
Skelton 2022	Low risk	<p>Quote: “The randomisation sequence (1:1 in blocks of 4 or 6, stratified by AOD program) was generated by the study statistician using SAS software”.</p>	Low risk	<p>Quote: "generated by the study statistician using SAS software and were uploaded into REDcap"</p>	Low risk	<p>Both arms received the intervention.</p>	Low risk	<p>Quote: “investigators will be blinded for outcome assessments”.</p>	Low risk	<p>Arm 1: 25/31. Arm 2: 27/35</p>	High risk	<p>Not all protocol-defined outcomes reported</p>	Not applicable
Smith 2020	Unclear risk	<p>Quote: “At the conclusion of the lab visit, participants were randomized and assigned to take home one of the three e-liquids to use at home for a 1-week sampling period (10 participants/ratio).”</p> <p>Quote: “Participants were randomly assigned to receive one e-liquid to take home for 1 week.” (no further detail given).</p>	Unclear risk	<p>Not specified</p>	Low risk	<p>Quote: “PG/VG ratio was blinded from participant and staff members who conducted experimental sessions.”</p>	Low risk	<p>Biochemical validation</p>	Low risk	<p>Number of participants at follow-up not reported, but this may be due to the 1-week follow-up, and it seems that all participants (excluding 1 participant who was not randomized) were followed up.</p>	Unclear risk	<p>No protocol. Few details for CO measurements, just percentage change for each group, but mean CO data provided by author on request</p>	Not applicable
Smith 2025	Unclear risk	<p>“Eligible participants completed additional baseline measures and were randomized in a 2:1 fashion.” No further detail about randomisation process.</p>	Unclear risk	<p>No information provided</p>	Low risk	<p>Randomised groups are not blinded but &nbsp;of equal intensity.</p>	Low risk	<p>CO measured. (Respiratory symptoms self-reported)</p>	Low risk	<p>EC 18/20; NRT 10/10</p>	Low risk	<p>AEs &amp; SAEs reported in NCT record, not in paper. CO reported in paper, not in NCT record. Data is reported.</p>	Not applicable
Stein 2016	High risk	<p>No randomization</p>	High risk	<p>No randomization</p>	Not applicable		Not applicable		Low risk	<p>Quote: “One individual dropped out after week 3 and did not return; another completed all follow-up assessments except week 7.”</p>	Low risk	<p>All expected outcomes reported</p>	Not applicable
Strasser 2016	Unclear risk	<p>Although participants were randomized to different brands of EC, no description on how randomization was carried out</p>	Unclear risk	<p>Not specified</p>	Unclear risk	<p>No description of whether groups were blind to other conditions, but given similar levels of support between arms, so performance bias judged unlikely</p>	Low risk	<p>Unclear whether any blinding took place, some outcomes were measured using objective measures and there was no difference in contact between arms.</p>	High risk	<p>For blu, Green Smoke, and V2 groups, 83% of participants completed the 10-day study; only 33% of participants randomized to White Cloud completed the 10-day study; meaning loss to follow-up was considerably higher in this group.</p>	Low risk	<p>All expected outcomes reported</p>	Not applicable
Tattan-Birch 2023	Low risk	<p>Quote: "Participants were randomised [by] 1:1 ratio in blocks of 6 or 8 participants, stratified by service, using a computer-generated random sequence with allocation concealed within opaque envelopes. Due to the nature of the intervention, participants and advisors could not be blinded to treatment assignment."</p>	Low risk	<p>Quote: "with allocation concealed within opaque envelopes"</p>	Low risk	<p>2 active interventions</p>	Low risk	<p>CO-validated smoking abstinence at 6 months following the target quit-date was measured. Trial stopped at 12 weeks</p>	High risk	<p>EC + varenicline: 26/48</p> <p>Varenicline only: 20/44</p>	Low risk	<p>Preregistered and all expected outcomes reported (some outcomes not reported, but that was judged due to early termination)</p>	Not applicable
Tseng 2016	Low risk	<p>Quote: “computer generated”</p>	Unclear risk	<p>Quote: “…was concealed from research assistants. Blinding of the allocation of nicotine or placebo EC was ensured by the identical appearance of the ECs”. However, not enough information given on how allocation was concealed at the point of randomization</p>	Low risk	<p>Quote: “Blinding of the allocation of nicotine or placebo EC was ensured by the identical appearance of the ECs”.</p>	Low risk	<p>Quote: "Blinding of the allocation of nicotine or placebo EC was ensured by the identical appearance of the ECs”.</p>	Low risk	<p>Nicotine EC lost to follow-up: 10/50; placebo EC lost to follow-up: 10/49</p>	Low risk	<p>All expected outcomes reported</p>	Not applicable
Tuisku 2024	Low risk	<p>"Before the first participant’s enrollment, an external statistician from the Medical Informatics and Statistics Research Group in the University of Oulu generated a sequential list of randomized group assignments in a 1:1:1 ratio, with a block size of 9."</p>	Low risk	<p>"The participants, the 2 nurses making personal contact with them and providing the interventions, and the researchers assessing the outcomes and analyzing the data were all masked to group assignment."</p>	Low risk	<p>"The participants, the 2 nurses making personal contact with them and providing the interventions, and the researchers assessing the outcomes and analyzing the data were all masked to group assignment. The varenicline and placebo tablets in this trial appeared identical. Nicotine containing EC and nicotine-free ECs had a cigarette-like flavor and an identical appearance, and EC refills were ma…	Low risk	<p>“The researchers assessing the outcomes and analyzing the data were all masked to group assignment.” The Intensity of the interventions was similar across groups.</p>	Low risk	<p>Retention to 52 weeks: 111/152 (73%); 120/153 (78.4%); 120/153 (78.4%)</p>	Low risk	<p>Reported as set out in NCT record.</p>	Not applicable
Valentine 2018	High risk	<p>Uncontrolled cohort study</p>	High risk	<p>Uncontrolled cohort study</p>	Not applicable		Not applicable		Unclear risk	<p>Follow-up: 31/50 at week 8</p>	Unclear risk	<p>No protocol or clinical trial record</p>	Not applicable
Van Staden 2013*	High risk	<p>Prospective cohort</p>	High risk	<p>Not randomized</p>	Not applicable		Not applicable		Low risk	<p>2/15 lost to follow-up</p>	Unclear risk	<p>Unable to determine prespecified outcomes</p>	Not applicable
Vickerman 2022	Low risk	<p>Quote: “participants were then randomized to receive quitline treatment as usual (TAU) or EEC, using blocked randomization stratified by gender (male vs female; other response options for gender were not included for the quitline at the time of this trial, but have since been added) with an allocation ratio of 1:1. The quitline participant record software accessed a randomization table to auto…	Low risk	<p>As above</p>	Unclear risk	<p>No detail</p>	Low risk	<p>CO measured</p>	Low risk	<p>EEC: 34/55 (46)</p> <p>TAU: 32/54 (50)&nbsp;</p>	Low risk	<p>Outcomes from NCT record reported</p>	Not applicable
Vojjala 2025	Low risk	<p>Participants were randomized into one of two study arms, counseling with standard care (NRT) or counseling with inter vention (EC), using a minimization strategy.&nbsp;</p>	High risk	<p>Not reported for study staff “Participants were not blinded to their randomization allocation.” “open-label RCT pilot”&nbsp;</p>	Low risk	<p>Equally intensive.</p>	High risk	<p>Abstinence self-reported</p>	Low risk	<p>EC arm 40/63 at 6 mths = 63%; NRT arm 31/58 at 6 mths &nbsp;= 53.5%</p>	Low risk	<p>Measures in NCT record reported: COPD (CAT), CPD, Asthma severity.</p>	Not applicable
Wadia 2016	High risk	<p>No randomization</p>	High risk	<p>No randomization</p>	Not applicable		Not applicable		Low risk	<p>2 lost to follow-up</p>	Low risk	<p>All expected outcomes reported</p>	Not applicable
Wagener 2023	Unclear risk	<p>NCT record and SRNT abstract - no detail provided</p>	Unclear risk	<p>NCT record and SRNT abstract - no detail provided</p>	Unclear risk	<p>NCT record and SRNT abstract - no detail provided</p>	Unclear risk	<p>NCT record and SRNT abstract - no detail provided</p>	Unclear risk	<p>NCT record and SRNT abstract - no detail provided</p>	Unclear risk	<p>NCT record and SRNT abstract - no detail provided</p>	Unclear risk	<p>NCT record and SRNT abstract - no detail provided</p>
Walele 2018*	Low risk	<p>Quote: “Randomisation was performed using an Interactive Web Response System (IWRS; Almac Clinical Technologies)”.</p>	Low risk	<p>Quote: "Randomisation was performed using an Interactive Web Response System (IWRS; Almac Clinical Technologies)”.</p>	High risk	<p>Open-label, no blinding, differential levels of support/product use so performance bias cannot be ruled out.</p>	High risk	<p>Open-label, no blinding, with differential levels of support/product use and subjective outcomes</p>	Low risk	<p>Cravo: 286/306 int and 101/102 control completed study but all who received product included in analysis. In EVP group, 14 withdrew consent, 2 experienced AEs, 1 death, 3 “other”. CC group 1 AE</p> <p>Walele 2018*: High</p> <p>209/387 enrolled for study&nbsp;Walele 2018*. A total of 102 participants (48.8%; EVP: 75/145 (51%); CC: 27/61 (43.5%)) completed the study.</p>	Low risk	<p>Cravo 2016: low</p> <p>All anticipated outcomes reported (study registered prior to study completion)</p> <p>Walele 2018*: low</p> <p>All anticipated outcomes reported (study registered prior to study completion)</p>	Not applicable
Walker 2020	Low risk	<p>Computer-generated randomization sequence</p>	Low risk	<p>Quote: “We ensured allocation concealment because the statistician who generated the random allocation was not the person randomising participants.”</p>	High risk	<p>Quote: “Participants and researchers collecting outcome data were masked to the nicotine content of the e-liquid” but those allocated to patch only would be aware they did not have an E-cigarette.</p> <p>Quote: “Third, while we attempted to minimise detection bias by masking the nicotine content of the e-liquid, we were only 30% successful, and thus some bias in favour of nicotine e-cigarettes…	Low risk	<p>Biochemical validation</p>	Low risk	<p>&lt; 50% lost to follow-up, similar rates of attrition between groups (within 20%)</p>	Unclear risk	<p>CO-verified abstinence at 12 months stated as a secondary outcome, but data were not reported in the main text. However, stated in the appendix that too few people in each group were followed up to 12 months (36/1124), so no data were presented for this time point</p>	Not applicable
White 2022	Unclear risk	<p>No detail on how randomization was carried out</p>	Unclear risk	<p>No detail</p>	Low risk	<p>Cigarette nicotine content was masked to participants and researchers.</p>	Low risk	<p>CO measured</p>	High risk	<p>&gt; 50% dropout in 2 arms</p> <p>At FU: 4/5; 2/6; 4/5; 7/10; 4/7; 5/6; 2/5; 4/6</p>	High risk	<p>Outcomes not all reported</p>	Not applicable
Xu 2023*	Low risk	<p>Participants were randomized in equal numbers to the 3 study groups (JUUL Virginia Tobacco vs JUUL flavour choice vs Quit Advice) via a blocked randomization scheme (within 36 strata defined by age, gender, race/ethnicity, and educational attainment, to ensure balanced allocation) using a random number generator in Statistical Package for the Social Sciences.</p>	Low risk	<p>Neither participants nor study staff knew the allocation in advance.</p>	High risk	<p>Interventions were not equally intensive</p>	High risk	<p>Self-reported</p>	Low risk	<p>Among randomized participants, 84.7%, 91.8%, 93.0%, and 92.2% completed the 1-, 3-, 6-, and 12-month FU.</p>	Unclear risk	<p>Study not pre-registered. In the main publication, the study does not break down abstinence data by flavour arm. However, the study authors provided these data to us upon request.</p>	Not applicable
Yingst 2020	Unclear risk	<p>Used 2 ENDS in a random order – not enough information</p>	Unclear risk	<p>Not reported</p>	Low risk	<p>Unable to blind, but interventions judged equally intensive</p>	Low risk	<p>Objective outcome - CO monitoring (CO &lt; 10 ppm)</p>	Low risk	<p>No loss to follow-up</p>	Unclear risk	<p>Unclear what outcomes were prespecified</p>	Not applicable
