# Supplementary material for: Electronic cigarettes for smoking cessation
Source: Cochrane Database Syst Rev. 2025 Nov 10;2025(11):CD010216. doi: 10.1002/14651858.CD010216.pub10 (PMC12599494; doi:10.1002/14651858.CD010216.pub10)
Supplement: Supplementary file 7 — Supplementary material 7 Data package [file CD010216-SUP-07-dataPackage.zip › CD010216-study-data/CD010216.json]

{"$schema":"https:\/\/assets.cochrane.org\/schema\/v1\/studies.schema.json","review-level-concepts":{"characteristic-definitions":[{"name":"Methods"},{"name":"Participants"},{"name":"Interventions"},{"name":"Outcomes"},{"name":"Notes"},{"name":"Study funding"},{"name":"Author declarations"}],"covariate-definitions":[],"interventions":[],"outcomes":[],"risk-of-bias-domains":[{"name":"Random sequence generation (selection bias)","study-level":true},{"name":"Allocation concealment (selection bias)","study-level":true},{"name":"Blinding of participants and personnel (performance bias)","study-level":false,"groups":["All outcomes"]},{"name":"Blinding of outcome assessment (detection bias)","study-level":false,"groups":["All outcomes"]},{"name":"Incomplete outcome data (attrition bias)","study-level":false,"groups":["All outcomes"]},{"name":"Selective reporting (reporting bias)","study-level":true},{"name":"Other bias","study-level":true}]},"studies":[{"name":"Adriaens 2014","year":"2014","data-source":"PUB","identifiers":[{"name":"CRS","value":"4359022"}],"references":[{"reference-type":"JOURNAL_ARTICLE","primary":false,"authors":"Adriaens K, Van Gucht D, Declerck P, Baeyens F","title":"Effectiveness of the electronic cigarette: an eight-week Flemish study with six-month follow-up on smoking reduction, craving and experienced benefits and complaints","original-title":"","source":"International Journal of Environmental Research and Public Health","publication-date":"2014","volume":"11","issue":"11","pages":"11220-48","edition":"","editors":"","publisher":"","city":"","medium":"","identifiers":[{"name":"CRS","value":"4359023"}]}],"characteristics":[{"name":"Methods","value":"<p>Design: 3-armed RCT; with all participants then assigned to nicotine EC (treated as cohort in this review)<\/p>\n<p>Recruitment: advertisement on university website, flyers on university campuses, emails to personnel, and advertisement in local newspaper<\/p>\n<p>Setting: community and laboratory, Belgium<\/p>\n<p>Study start date\/end date: not stated<\/p>"},{"name":"Participants","value":"<p>Total N: 48 provided data<\/p>\n<p>Randomized to: EC1 16; EC2 17; control 17<\/p>\n<p>Inclusion criteria: smoke ≥ 3 yrs; ≥ 10 cpd; not intending to quit in the near future but willing to try a less unhealthy alternative<\/p>\n<p>Exclusion criteria: diabetes; severe allergies; asthma or other respiratory diseases; psychiatric problems; dependence on chemicals other than nicotine; pregnancy; breastfeeding; hypertension; CV disease; currently using any kind of smoking cessation therapy; prior use of EC<\/p>\n<p>56% women, mean age 44, mean cpd 19, mean FTCD 5.79, all unwilling to quit with no baseline EC use<\/p>"},{"name":"Interventions","value":"<p><b>EC: Refillable<\/b><\/p>\n<p><b>Intervention: <\/b>2 intervention groups (EC1 and EC2) provided with EC and instructed to use EC or smoke ad libitum (EC1 group provided with Joyetech eGO-C, EC2 group provided with Kanger T2-CC) and provided guidance on EC use. For both types, provided 30 mL bottles of tobacco-flavoured e-liquid (Dekang “Turkish Blend”), containing 18 mg\/mL of nicotine. 4 bottles at baseline replenished at 4 weeks, keep any remaining after 8 weeks<\/p>\n<p><b>Control: <\/b>6 bottles for 2 months at week 8 (half offered EC1, half offered EC2); no guidance on use<\/p>"},{"name":"Outcomes","value":"<p>3 lab sessions over 2 months (weeks 1, 4, and 8), plus online questionnaires, further follow-up at 3 and 6 m after last lab session<\/p>\n<p>Cessation: measured but definition not provided, validated with eCO 5 ppm or less<\/p>\n<p>Adverse events and biomarkers: eCO, salivary cotinine measured during lab sessions. Also collected craving and withdrawal symptoms via lab sessions, “benefits and complaints”, mood, EC usage<\/p>"},{"name":"Notes","value":"<p>Randomization was for short-term outcomes only.<\/p>\n<p>Additional data provided from authors<\/p>"},{"name":"Study funding","value":"<p>\"No external funding for this study was obtained. Electronic cigarettes and e-liquids were purchased at E-cig4U (`t Rond 10, 4285 DE Woudrichem, The Netherlands; http:\/\/www.e-cig4u.nL) with balances of previous research funds obtained by Frank Baeyens.\"<\/p>"},{"name":"Author declarations","value":"<p>The authors declare no conflict of interest.<\/p>"}],"covariates":[],"arms":[],"results":[],"risk-of-bias":[{"domain":"Random sequence generation (selection bias)","judgement":"LOW_RISK","support-for-judgement":"<p>Block randomization was performed by using a randomization tool available on the website <a type=\"EXTERNAL\" href=\"http:\/\/www.randomizer.org\">www.randomizer.org<\/a>.<\/p>"},{"domain":"Allocation concealment (selection bias)","judgement":"UNCLEAR_RISK","support-for-judgement":"<p>Not specified<\/p>"},{"domain":"Selective reporting (reporting bias)","judgement":"UNCLEAR_RISK","support-for-judgement":"<p>Outcome reporting somewhat non-traditional; for example, collecting complaints but not explicitly adverse events, and incidence of AEs not reported. Unable to find prospectively registered protocol<\/p>"},{"domain":"Other bias","judgement":"NOT_APPLICABLE","support-for-judgement":""},{"domain":"Blinding of participants and personnel (performance bias)","group":"All outcomes","judgement":"LOW_RISK","support-for-judgement":"<p>Unblinded but as this review only included data on objective measurements and not cessation, judged unlikely to affect outcomes<\/p>"},{"domain":"Blinding of outcome assessment (detection bias)","group":"All outcomes","judgement":"LOW_RISK","support-for-judgement":"<p>Unblinded but as this review only included data on objective measurements and not cessation, judged unlikely to affect outcomes<\/p>"},{"domain":"Incomplete outcome data (attrition bias)","group":"All outcomes","judgement":"LOW_RISK","support-for-judgement":"<p>36 out of 48 completed follow-up (11\/16 in EC1 group, 12\/17 in EC2 group, 13\/17 in control group)<\/p>"}]},{"name":"Auer 2024","year":"2024","data-source":"PUB","identifiers":[{"name":"CRS","value":"25455940"}],"references":[{"reference-type":"JOURNAL_ARTICLE","primary":true,"authors":"Auer R, Schoeni A, Humair J-P, Jacot-Sadowski I, Berlin I, Stuber MJ, et al","title":"Electronic nicotine-delivery systems for smoking cessation","original-title":"","source":"New England Journal of Medicine","publication-date":"2024","volume":"390","issue":"7","pages":"601-10","edition":"","editors":"","publisher":"","city":"","medium":"","identifiers":[{"name":"CRS","value":"25455941"},{"name":"DOI","value":"10.1056\/NEJMoa2308815"}]},{"reference-type":"CONFERENCE_PROC","primary":false,"authors":"Scharf T, Rihs 1, Schoeni A, Maire M, Tal K, Jakob J, et al","title":"Effect of electronic nicotine delivery systems for smoking cessation on sleep quality: secondary analysis of a randomised controlled trial","original-title":"","source":"Society for Research on Nicotine and Tobacco (SRNT) 20-23 March 2024 Edinburgh UK. POS4-66","publication-date":"2024","volume":"","issue":"","pages":"","edition":"","editors":"","publisher":"","city":"","medium":"","identifiers":[{"name":"CRS","value":"28550154"}]},{"reference-type":"JOURNAL_ARTICLE","primary":false,"authors":"Nyilas S, Bauman G, Korten I, Pusterla O, Singer F, Ith M","title":"MRI shows lung perfusion changes after vaping and smoking","original-title":"","source":"Radiology","publication-date":"2022","volume":"304","issue":"1","pages":"195-204","edition":"","editors":"","publisher":"","city":"","medium":"","identifiers":[{"name":"CRS","value":"25455958"},{"name":"DOI","value":"10.1148\/radiol.211327"},{"name":"NCT03589989","value":""}]},{"reference-type":"CONFERENCE_PROC","primary":false,"authors":"Jakob J, Schoeni A, Tal K, Jacot-Sadowski I, Clair C, Humair JP, et al","title":"Effects of electronic nicotine delivery systems (ENDS) for smoking cessation on changes in weight- secondary analysis of the ESTXENDS trial","original-title":"","source":"SRNT 29th Annual Meeting; 2023 Mar 1-4; San Antonio (TX), USA","publication-date":"2023","volume":"","issue":"","pages":"POS3-8","edition":"","editors":"","publisher":"","city":"","medium":"","identifiers":[{"name":"CRS","value":"28550150"}]},{"reference-type":"CONFERENCE_PROC","primary":false,"authors":"Baggio S, Schoeni A, Abolhassani N, Tal K, Pohle S, Vetsch J, et al","title":"Efficacy of electronic nicotine delivery systems (ENDS) for smoking cessation in populations with psychiatric and substance use problems: secondary analysis of a randomized controlled trial","original-title":"","source":"SRNT 30th Annual Meeting, March 2024, Edinburgh UK","publication-date":"2024","volume":"","issue":"","pages":"PPS24-1","edition":"","editors":"","publisher":"","city":"","medium":"","identifiers":[{"name":"CRS","value":"28550149"}]},{"reference-type":"CONFERENCE_PROC","primary":false,"authors":"Auer R, Schoeni A, Humair JP, Jacot-Sadowski I, Berlin I, Stuber M, et al","title":"Efficacy, safety and toxicology of electronic nicotine delivery systema (ESTXENDS) as an aid for smoking cessation, a randomised controlled trial","original-title":"","source":"SRNT 29th Annual Meeting; 2023 Mar 1-4; San Antonio (TX), USA","publication-date":"2023","volume":"","issue":"","pages":"POS3-5","edition":"","editors":"","publisher":"","city":"","medium":"","identifiers":[{"name":"CRS","value":"28550147"},{"name":"NCT03603340","value":""}]},{"reference-type":"JOURNAL_ARTICLE","primary":false,"authors":"Mosimann AF, Guttinger EM, Tal K, Schoeni A, Baggio S, Sambiagio N, et al","title":"E-liquid flavors and nicotine concentration choices over 6 months after a smoking cessation attempt with ENDS: secondary analyses of a randomized controlled trial","original-title":"","source":"Tobacco Prevention & Cessation","publication-date":"2025","volume":"11","issue":"","pages":"101693412","edition":"","editors":"","publisher":"","city":"","medium":"","identifiers":[{"name":"CRS","value":"28550151"},{"name":"DOI","value":"10.18332\/tpc\/196136"}]},{"reference-type":"JOURNAL_ARTICLE","primary":false,"authors":"Rihs A, Schoeni A, Scharf T, Jakob J, Tal K, Jacot-Sadowski I, et al","title":"Effect of e-cigarettes for smoking cessation on depressive and anxiety symptoms: secondary analysis of a randomized controlled trial","original-title":"","source":"General Hospital Psychiatry","publication-date":"2025","volume":"93","issue":"","pages":"67-72","edition":"","editors":"","publisher":"","city":"","medium":"","identifiers":[{"name":"CRS","value":"28550153"},{"name":"DOI","value":"10.1016\/j.genhosppsych.2025.01.011"}]},{"reference-type":"CONFERENCE_PROC","primary":false,"authors":"Schoeni A, Baggio S, Jakob J, Humair J-P, Jacot-Sadowski I, Berlin I, et al","title":"Long-term efficacy outcomes of electronic nicotine delivery systems (ENDS) for smoking cessation: 12- and 24-months follow-up of the efficacy, safety and toxicology of ENDS (ESTxENDS) randomized controlled trial","original-title":"","source":"Society for Research on Nicotine and Tobacco (SRNT) 20-23 March 2024 Edinburgh UK. PPS25-1","publication-date":"2024","volume":"","issue":"","pages":"","edition":"","editors":"","publisher":"","city":"","medium":"","identifiers":[{"name":"CRS","value":"28550156"}]},{"reference-type":"OTHER","primary":false,"authors":"NCT04236791","title":"The ESTxENDS trial - electronic nicotine delivery systems as an aid for smoking cessation - extension of follow-up","original-title":"","source":"clinicaltrials.gov\/show\/NCT04236791","publication-date":"(first received 22 January 2020)","volume":"","issue":"","pages":"","edition":"","editors":"","publisher":"","city":"","medium":"","identifiers":[{"name":"CRS","value":"25455955"}]},{"reference-type":"OTHER","primary":false,"authors":"NCT03612336","title":"The ESTxENDS trial - metabolic effects of using Electronic Nicotine Delivery Systems (ENDS\/Vaporizer\/E-cig) (ESTxENDS)","original-title":"","source":"clinicaltrials.gov\/show\/NCT03612336","publication-date":"(first received 2 August 2018)","volume":"","issue":"","pages":"","edition":"","editors":"","publisher":"","city":"","medium":"","identifiers":[{"name":"CRS","value":"25455949"}]},{"reference-type":"OTHER","primary":false,"authors":"NCT03589989","title":"The ESTxENDS trial - electronic nicotine delivery systems (ENDS\/vaporizer\/e-cigarette) as an aid for smoking cessation (ESTxENDS)","original-title":"","source":"clinicaltrials.gov\/ct2\/show\/record\/NCT03589989","publication-date":"(first received 18 July 2018)","volume":"","issue":"","pages":"","edition":"","editors":"","publisher":"","city":"","medium":"","identifiers":[{"name":"CRS","value":"25455946"}]},{"reference-type":"OTHER","primary":false,"authors":"NCT03612544","title":"The ESTxENDS trial - toxins from using Electronic Nicotine Delivery Systems (ENDS\/Vaporizer\/E-cig) (ESTxENDS)","original-title":"","source":"clinicaltrials.gov\/show\/NCT03612544","publication-date":"(first received 2 August 2018)","volume":"","issue":"","pages":"","edition":"","editors":"","publisher":"","city":"","medium":"","identifiers":[{"name":"CRS","value":"25455952"}]},{"reference-type":"OTHER","primary":false,"authors":"NCT03938298","title":"The ESTxENDS trial: pulmonary function substudy (PulmENDS)","original-title":"","source":"clinicaltrials.gov\/ct2\/show\/nct03938298","publication-date":"(first received 6 May 2019)","volume":"","issue":"","pages":"","edition":"","editors":"","publisher":"","city":"","medium":"","identifiers":[{"name":"CRS","value":"25455954"}]},{"reference-type":"OTHER","primary":false,"authors":"NCT03603340","title":"The ESTxENDS trial - effects of using Electronic Nicotine Delivery Systems (ENDS\/Vaporizer\/E-cig) on depression (ESTxENDS)","original-title":"","source":"clinicaltrials.gov\/show\/NCT03603340","publication-date":"(first received 27 July 2018)","volume":"","issue":"","pages":"","edition":"","editors":"","publisher":"","city":"","medium":"","identifiers":[{"name":"CRS","value":"25455947"}]},{"reference-type":"OTHER","primary":false,"authors":"NCT03603353","title":"The ESTxENDS trial - effects of using Electronic Nicotine Delivery Systems (ENDS\/Vaporizer\/E-cig) on sleep quality (ESTxENDS)","original-title":"","source":"clinicaltrials.gov\/show\/NCT03603353","publication-date":"(first received 27 July 2018)","volume":"","issue":"","pages":"","edition":"","editors":"","publisher":"","city":"","medium":"","identifiers":[{"name":"CRS","value":"25455948"}]},{"reference-type":"OTHER","primary":false,"authors":"NCT03612375","title":"ESTxENDS trial - oxidative stress induced by Electronic Nicotine Delivery Systems (ENDS\/Vaporizer\/E-cig) measured in urine (ESTxENDS)","original-title":"","source":"clinicaltrials.gov\/show\/NCT03612375","publication-date":"(first received 2 August 2018)","volume":"","issue":"","pages":"","edition":"","editors":"","publisher":"","city":"","medium":"","identifiers":[{"name":"CRS","value":"25455950"}]},{"reference-type":"OTHER","primary":false,"authors":"NCT03612453","title":"ESTxENDS Trial - oxidative stress induced by Electronic Nicotine Delivery Systems (ENDS\/Vaporizer\/E-cig) measured in EBC (ESTxENDS)","original-title":"","source":"clinicaltrials.gov\/show\/NCT03612453","publication-date":"(first received 2 August 2018)","volume":"","issue":"","pages":"","edition":"","editors":"","publisher":"","city":"","medium":"","identifiers":[{"name":"CRS","value":"25455951"}]},{"reference-type":"OTHER","primary":false,"authors":"NCT03632421","title":"The ESTxENDS trial - effects of using Electronic Nicotine Delivery Systems (ENDS\/Vaporizer\/E-cig) on respiratory symptoms (ESTxENDS)","original-title":"","source":"clinicaltrials.gov\/show\/NCT03632421","publication-date":"(first received 15 August 2018)","volume":"","issue":"","pages":"","edition":"","editors":"","publisher":"","city":"","medium":"","identifiers":[{"name":"CRS","value":"25455953"}]},{"reference-type":"OTHER","primary":false,"authors":"NCT04244773","title":"ESTxENDS trial: MN substudy - micronuclei in buccal epithelium, a surrogate measure of future cancer risk, induced by Electronic Nicotine Delivery Systems (ENDS\/Vaporizer\/E-cig)","original-title":"","source":"clinicaltrials.gov\/show\/NCT04244773","publication-date":"(first received 28 January 2020)","volume":"","issue":"","pages":"","edition":"","editors":"","publisher":"","city":"","medium":"","identifiers":[{"name":"CRS","value":"25455956"}]},{"reference-type":"OTHER","primary":false,"authors":"NCT04617444","title":"The ESTxENDS trial - effects of using Electronic Nicotine Delivery Systems (ENDS\/Vaporizer\/E-cig) on olfactory function","original-title":"","source":"clinicaltrials.gov\/show\/NCT04617444","publication-date":"(first received 05 November 2020)","volume":"","issue":"","pages":"","edition":"","editors":"","publisher":"","city":"","medium":"","identifiers":[{"name":"CRS","value":"25455957"}]},{"reference-type":"CONFERENCE_PROC","primary":false,"authors":"Mosimann AF, Güttinger EM, Tal K, Baggio S, Schoeni A, Jacot-Sadowski I, et al","title":"Change in e-liquids flavor use and nicotine concentration over 6 months in participants of a smoking cessation trial with electronic nicotine delivery systems (ENDS): the ESTxENDS Trial","original-title":"","source":"SRNT 29th Annual Meeting; 2023 Mar 1-4; San Antonio (TX), USA","publication-date":"2023","volume":"","issue":"","pages":"46 (PPS10-5)","edition":"","editors":"","publisher":"","city":"","medium":"","identifiers":[{"name":"CRS","value":"25455945"}]},{"reference-type":"CONFERENCE_PROC","primary":false,"authors":"Güttinger E, Mosimann A, Tal K, Schoeni A, Jacot-Sadowski I, Humair JP, et al","title":"Prevalence of vaping-associated symptoms over six months among participants of a randomized controlled trial on smoking cessation with electronic nicotine delivery systems (ENDS)","original-title":"","source":"SRNT 29th Annual Meeting; 2023 Mar 1-4; San Antonio (TX), USA","publication-date":"2023","volume":"","issue":"","pages":"PPS14-6","edition":"","editors":"","publisher":"","city":"","medium":"","identifiers":[{"name":"CRS","value":"25455943"}]},{"reference-type":"JOURNAL_ARTICLE","primary":false,"authors":"Baggio S, Bruggmann P, Schoeni A, Abolhassani N, Tal K, Pohle S, et al","title":"Efficacy of e-cigarettes for smoking cessation in populations with psychiatric and\/or substance use problems: a secondary analysis of a randomized controlled trial","original-title":"","source":"Tobacco Prevention & Cessation","publication-date":"2025","volume":"11","issue":"","pages":"1-10","edition":"","editors":"","publisher":"","city":"","medium":"","identifiers":[{"name":"CRS","value":"28550148"},{"name":"DOI","value":"10.18332\/tpc\/199473"}]},{"reference-type":"CONFERENCE_PROC","primary":false,"authors":"Rihs A, Schoeni A, Scharf T, Jakob J, Rodondi N, Jacot-Sadowski I, et al","title":"Effect of e-cigarettes for smoking cessation on depressive and anxiety symptoms: secondary analyses of a randomised controlled trial","original-title":"","source":"Society for Research on Nicotine and Tobacco (SRNT) 29th Annual Meeting 1-4 March 2023. PPS10-6","publication-date":"2023","volume":"","issue":"","pages":"46","edition":"","editors":"","publisher":"","city":"","medium":"","identifiers":[{"name":"CRS","value":"28550152"},{"name":"NCT0360334","value":""}]},{"reference-type":"JOURNAL_ARTICLE","primary":false,"authors":"Schoeni A, Baggio S, Jakob J, Humair J-P, Jacot-Sadowski I, Berlin I, et al","title":"Long term efficacy outcomes of electronic nicotine delivery systems (ENDS) for smoking cessation: 12- and 24- months follow-up of the efficacy, safety and toxicology of ENDS (ESTxENDS) randomized controlled trial","original-title":"","source":"Swiss Medical Weekly","publication-date":"2024","volume":"154","issue":"","pages":"15S-16S","edition":"","editors":"","publisher":"","city":"","medium":"","identifiers":[{"name":"CRS","value":"28550155"},{"name":"DOI","value":"10.57187\/s.3896"}]}],"characteristics":[{"name":"Study funding","value":"<p>For Auer 2024: Supported by a grant (173552) from the Swiss National Sci[1]ence Foundation, a grant (19.017477) from the Swiss Tobacco Prevention Fund, a grant (KFS4744-02-2019) from Swiss Cancer Research, and Lunge Zürich. &nbsp;<\/p>"},{"name":"Author declarations","value":"<p>The funding bodies had no role in the trial design; the collection, monitoring, analysis, or interpretation of the data; or the writing of the manuscript. There was no industry involvement in the trial.<\/p>\n<p>Reto Auer, Stephanie Baggio, Florent Baty, Aurelie Berthet, Philip Briggmann, Rodrigo casagrande Tango, Martin Feller, Anja Frei, Moa Haller, Nancy Hopf, Jean-Paul Humair,Isabelle Jacot Sadowski, Julian Jakob, Nicolas Rodondi, Nicolas Sambiagio, Anna Schoeni, Alexandra Strassmann, Mirah Stuber, Kali Tal do not have any interests to disclose.<\/p>\n<p>Ivan Berlin: speaker at meetings (Pfizer). Member DSMB phase II trial Kinnov therapeutics.&nbsp;<\/p>\n<p>Martin Brutsche: invited scientific talks (Astra Zeneca Schweiz). Scientific advisory board GlaxoSmithKline. Head of Department Kantonsspital. Consultant Merck Sharp &amp; Dohme. Consultant Novartis Pharma AG.<\/p>\n<p>See: https:\/\/www.nejm.org\/doi\/suppl\/10.1056\/NEJMoa2308815\/suppl_file\/nejmoa2308815_disclosures.pdf<\/p>"},{"name":"Methods","value":"<p>Randomized, parallel-assignment, open-label trial<\/p>\n<p>Setting: 5 sites in Switzerland: Bern, Geneva, Lausanne, St Gallen, Zurich<\/p>\n<p>Recruitment: free and paid advertisements (lay press, social media, healthcare facilities, on public transport)<\/p>\n<p>Study July 2018 to June 2021 (NCT record April 2022)<\/p>"},{"name":"Participants","value":"<p>Total: 1246 (intervention group 622, control group 624)<\/p>\n<p>47% female; mean age 41.1 (median age 38 (IQR 29 to 51)); median cigarettes per day 15 (IQR 10 to 20); FTND 4.3 (SD 2.3)<\/p>\n<p>Inclusion criteria:<\/p>\n<ul>\n <li>Informed consent as documented by signature<\/li>\n <li>Persons aged 18 or older<\/li>\n <li>Currently smoking 5 or more cigarettes a day for at least 12 months<\/li>\n <li>Willing to try to quit smoking within the next 3 months<\/li>\n <li>Persons providing a valid phone number, a valid email address, and\/or a valid postal address<\/li>\n<\/ul>\n<p>Exclusion criteria:<\/p>\n<ul>\n <li>Known hypersensitivity or allergy to contents of the e-liquid<\/li>\n <li>Participation in another study with investigational drug within the 30 days preceding the baseline visit and during the present study where interactions are to be expected<\/li>\n <li>Women who are pregnant or breastfeeding<\/li>\n <li>Intention to become pregnant during the course of the scheduled study intervention, i.e. within the first 6 months of the study<\/li>\n <li>Persons having used ENDS regularly in the 3 months preceding the baseline visit<\/li>\n <li>Persons having used nicotine replacement therapy (NRT) or other medications with demonstrated efficacy as an aid for smoking cessation such as varenicline or bupropion within the 3 months preceding the baseline visit<\/li>\n <li>Persons who cannot attend the 6-month follow-up visit for any reason<\/li>\n <li>Cannot understand instructions delivered in person or by phone, or otherwise unable to participate in study procedures<\/li>\n<\/ul>\n<p>E-cigarette use at baseline: not using e-cigarette regularly in last 3 months. 15.4% of the control and 17.2% of the intervention group had previously used an e-cigarette.<\/p>\n<p>Motivated to quit: ‘wanted to set a quit date’. Eligible participants asked to set a quit date.<\/p>"},{"name":"Interventions","value":"<p>a) ENDS (vaporizer\/e-cig) and smoking cessation counselling will receive:<\/p>\n<ul>\n <li>ENDS and nicotine-containing e-liquids, which they will be allowed to use ad libitum. Two e-cigarette starter kits (Innokin Endura T20-S) and 5 spare 0.8-ohm coils. Participants could choose among 6 flavours (2 tobacco, 1 menthol, and 3 fruity) and 4 nicotine concentrations (19.6 mg, 11 mg, 6 mg, and 0 mg per millilitre). Trial nurses gave participants no more than 10 e-liquid bottles at the baseline visit.<\/li>\n <li>Smoking cessation counselling: provided in person at the first clinical visit and then over the phone at the target quit date 1 week later and again at weeks 2, 4, and 8 after the target quit date. After 6 months, participants will be asked to come to a final clinical visit.<\/li>\n <li>Participants will be allowed to additionally use nicotine replacement therapy. NRT is not free.<\/li>\n<\/ul>\n<p>b) Control group will receive smoking cessation counselling only as provided for a). Participants will be allowed to additionally use nicotine replacement therapy.<\/p>"},{"name":"Outcomes","value":"<p>Baseline and 6 months<\/p>\n<p>Primary outcome: continuous smoking abstinence at 6 months post-quit date measured by:<\/p>\n<ul>\n <li>Self-report of having smoked no cigarettes from quit date, validated by urinary levels of anabasine. If anabasine is missing, validation by exhaled carbon monoxide (CO)<\/li>\n<\/ul>\n<p>Secondary outcomes:<\/p>\n<ul>\n <li>Continuous smoking abstinence at 6 months post-quit date\n  <ul>\n   <li>Self-report of having smoked no cigarettes from quit date, validated by urinary levels of NNAL (4-(methylnitrosamino)-1-(3-pyridyl)-1-butanol). If NNAL is missing, validation by urinary levels of anabasine or exhaled carbon monoxide (CO).<\/li>\n  <\/ul><\/li>\n <li>Self-reported smoking abstinence allowing a 2-week grace period at 4, 8 weeks, and 6 months post-quit date.<\/li>\n <li>Validated smoking abstinence allowing a 2-week grace period at 6 months post-quit date:\n  <ul>\n   <li>validated by urinary levels of anabasine; if anabasine is missing validation by exhaled CO;<\/li>\n   <li>validated by urinary levels of NNAL (4-(methylnitrosamino)-1-(3-pyridyl)-1-butanol); if NNAL is missing, validation by urinary levels of anabasine or exhaled CO.<\/li>\n  <\/ul><\/li>\n <li>Self-reported smoking abstinence allowing up to 5 cigarettes at 1, 2, 4, 8 weeks, and 6 months post-quit date.<\/li>\n <li>Validated smoking abstinence allowing up to 5 cigarettes at 6 months post-quit date:\n  <ul>\n   <li>validated by urinary levels of anabasine; if anabasine is missing validation by exhaled CO;<\/li>\n   <li>validated by urinary levels of NNAL (4-(methylnitrosamino)-1-(3-pyridyl)-1-butanol); if NNAL is missing, validation by urinary levels of anabasine or exhaled CO.<\/li>\n  <\/ul><\/li>\n <li>Self-reported 7-day PPA at 1, 2, 4, 8 weeks, and 6 months post-quit date.<\/li>\n <li>Validated 7-day PPA at 6 months post-quit date\n  <ul>\n   <li>Confirmation of having smoked no cigarettes in the past 7 days, validated by urinary levels of anabasine. If anabasine is missing validation by exhaled CO.<\/li>\n   <li>Confirmation of having smoked no cigarettes in the past 7 days, validated by urinary levels of NNAL (4-(methylnitrosamino)-1-(3-pyridyl)-1-butanol). If NNAL is missing, validation by urinary levels of anabasine or exhaled CO.<\/li>\n  <\/ul><\/li>\n <li>Number of cpd at baseline, target quit date, 1, 2, 4, 8 weeks, and 6 months post-quit date, self-reported.<\/li>\n <li>Change in number of cpd at baseline, 6 months post-quit date, self-reported. Successful reduction defined as 50% reduction in cpd.<\/li>\n <li>Use of any other smoking cessation products (NRT) at 1, 2, 4, 8 weeks, and 6 months post-quit date, self-reported.<\/li>\n <li>Withdrawal at baseline and 6 months assessed with the Minnesota Tobacco Withdrawal Scale (MTWS-R).<\/li>\n <li>Fagerström Test for Nicotine Dependence at baseline and 6 months.<\/li>\n <li>Swiss EQ-5D at baseline and 6 months.<\/li>\n <li>Use of any ENDS at 1, 2, 4, 8 weeks, and 6 months post-quit date, self-reported.<\/li>\n <li>Respiratory symptoms (COPD Assessment Test).<\/li>\n <li>AEs defined as any untoward medical occurrence in participants who are administered an intervention during clinical investigation; these events were not necessarily caused by the intervention. Study nurses proactively collected AEs at each FU visit; participants could report AEs to the research team at any time.&nbsp;<\/li>\n <li>SAE defined as any event that: required inpatient treatment of at least 24 hours or extended a current hospital stay; caused permanent or significant incapacity or disability; was life-threatening or caused death; caused a congenital anomaly or birth defect. Collected proactively at each FU visit. Participants could report SAEs at any time.<\/li>\n <li>Study product use baseline to 6-month FU.<\/li>\n<\/ul>"},{"name":"Notes","value":"<p>Linked trial registry IDs: NCT03603340; NCT03603353; NCT03612336; NCT03612375; NCT03612453; NCT03612544; NCT03632421; NCT03938298. Based on the common study name ESTxENDS study, we assume that the listed trial IDs and the numerous listed references are linked to one study. However, limited information is currently available and we will revisit this as necessary as more information becomes available.<\/p>\n<p>The abstract reports \"participants in the control group will receive smoking cessation counselling only. Participants will be allowed to additionally use NRT.\" As NRT was not provided by the study, we classed this comparator arm as \"behavioural support only.\"<\/p>"}],"covariates":[],"arms":[],"results":[],"risk-of-bias":[{"domain":"Random sequence generation (selection bias)","judgement":"LOW_RISK","support-for-judgement":"<p>An automated, centralized, online randomization system in a protected environment at the Clinical Trials Unit in Bern, Switzerland, then generated randomization sequences in a 1:1 ratio.<\/p>"},{"domain":"Allocation concealment (selection bias)","judgement":"LOW_RISK","support-for-judgement":"<p>An automated, centralized, online randomization system in a protected environment at the Clinical Trials Unit in Bern, Switzerland, then generated randomization sequences in a 1:1 ratio.<\/p>"},{"domain":"Selective reporting (reporting bias)","judgement":"LOW_RISK","support-for-judgement":"<p>Outcomes reported<\/p>"},{"domain":"Other bias","judgement":"NOT_APPLICABLE","support-for-judgement":""},{"domain":"Blinding of participants and personnel (performance bias)","group":"All outcomes","judgement":"HIGH_RISK","support-for-judgement":"<p>Blinding was not possible as a placebo was not provided in the comparator group<\/p>"},{"domain":"Incomplete outcome data (attrition bias)","group":"All outcomes","judgement":"LOW_RISK","support-for-judgement":"<p>Data on smoking status and serious adverse events at 6 months were available for 90.8% of participants. Less than 20% difference and less than 50% attrition&nbsp;<\/p>"},{"domain":"Blinding of outcome assessment (detection bias)","group":"All outcomes","judgement":"LOW_RISK","support-for-judgement":"<p>Cessation biochemically verified<\/p>"}]},{"name":"Avila 2024","year":"2022","data-source":"PUB","identifiers":[{"name":"CRS","value":"28550157"}],"references":[{"reference-type":"JOURNAL_ARTICLE","primary":true,"authors":"Avila JC, Maglalang DD, Nollen N, Lee SC, Suh R, Malone M, et al","title":"Using pod based e-cigarettes and nicotine pouches to reduce harm for adults with low socioeconomic status who smoke: a pilot randomized controlled trial","original-title":"","source":"Nicotine & Tobacco Research","publication-date":"2024","volume":"26","issue":"9","pages":"1150-8","edition":"","editors":"","publisher":"","city":"","medium":"","identifiers":[{"name":"CRS","value":"28550158"},{"name":"DOI","value":"10.1093\/ntr\/ntae047"}]},{"reference-type":"OTHER","primary":false,"authors":"NCT05327439","title":"Using alternative nicotine delivery systems (ANDS) to reduce harm for low SES cigarette smokers (Tri-PEC study)","original-title":"","source":"clinicaltrials.gov\/ct2\/show\/NCT05327439","publication-date":"(first received 14 April 2022)","volume":"","issue":"","pages":"","edition":"","editors":"","publisher":"","city":"","medium":"","identifiers":[{"name":"CRS","value":"28550159"}]}],"characteristics":[{"name":"Study funding","value":"<p>“The study is funded by the Brown University Office of Vice President Research. The authors JCA, DDM, and JSA are partially or fully funded by an NIH-funded Center of Biomedical Research Excellence (COBRE) (P20GM130414).”<\/p>"},{"name":"Author declarations","value":"<p>“JSA serves as a consultant and has equity in the start-up company Qnovia. This is a start-up company developing smoking cessation prescription medications through the FDA. They currently do not have a product that is available for sale. The other authors have no conflict of interest to disclose.”<\/p>"},{"name":"Methods","value":"<p>RCT<\/p>\n<p>Center for Alcohol and Addiction Studies, Brown University School of Public Health, USA<\/p>"},{"name":"Participants","value":"<p>45 participants<\/p><p>EC: N = 18; ONP: N = 18; CC: N = 9<\/p><p>Mean age 50.1 (SD 10.7); &nbsp;average CPD 13.9 (SD 10.1)&nbsp;<\/p><p>Inclusion criteria: household income &lt; 250% federal poverty level (FPL); past 6 months daily smoking of ≥ 5 cigarettes\/day (exhaled CO ≥ 6 ppm at baseline); willingness to substitute combustible cigarettes for EC or NPs; aged 21+ years<\/p><p>Exclusion criteria: intention to quit smoking during the next 30 days or current or past 30-day engagement in smoking cessation; current use of EC or NP ≥ 4 days per month or self-report of primarily using tobacco products that are not combustible cigarettes; hospitalization for a psychiatric issue in the past 30 days or visible instability; heart-related event in the past 30 days; pregnancy<\/p><p>Note: Cannabis use will be assessed but not excluded.<\/p><p>For full list, see NCT record.<\/p><p>Inclusion based specific population characteristic: lower socioeconomic status, household income &lt; 250% federal poverty level<\/p><p>No EC use at baseline.<\/p><p>Not motivated to quit.<\/p>"},{"name":"Interventions","value":"<p>EC: 4th generation electronic cigarette device and disposable cartridges (5% nicotine e-liquid cartridges)<\/p>\n<p>Nicotine pouch, 4 mg<\/p>\n<p>Arm 1: Electronic cigarette<\/p>\n<p>Participants in this experimental condition will be provided with a 4th generation EC device (VUSE Alto) and disposable cartridges. Participants will be provided with EC and 5% nicotine e-liquid cartridges (pods) for 8 weeks and encouraged at in-person and phone assessments to use the EC any time they would normally smoke. Participants will be able to choose one of two e-liquid flavours (tobacco, menthol) at baseline.<\/p>\n<p>Arm 2: Nicotine pouch<\/p>\n<p>Participants in this experimental condition will be provided with nicotine pouches.<\/p>\n<p>Participants will be provided with on! 4 mg nicotine pouches for 8 weeks and encouraged at in-person and phone assessments to use the nicotine pouches any time they would normally smoke. Participants will be able to choose one of two nicotine pouch flavours (tobacco, mint) at baseline.<\/p>\n<p>Arm 3: No intervention: smoking-as-usual<\/p>\n<p>Participants in this assessment-only condition will continue smoking-as-usual.<\/p>\n<p>All groups were advised to quit smoking at the end of the study with a brief advice and a handout on how to contact the Quitline.<\/p>"},{"name":"Outcomes","value":"<p>Baseline, 8 weeks<\/p>\n<p>Change in cigarettes per day from baseline to week 8. Within and between-group difference in past week average cigarettes per day assessed using timeline follow-back (TLFB)<\/p>\n<p>Change in cigarette dependence from baseline to week 8<\/p>\n<p>Cigarette abstinence at week 8. Past week any-use of cigarettes assessed using timeline follow-back (TLFB)<\/p>\n<p>Change in carbon monoxide; cotinine; NNAL; 8-isoprostane from baseline to week 8<\/p>\n<p>Change in carbon monoxide reported.<\/p>\n<p>Feasibility and acceptability&nbsp;<\/p>"},{"name":"Notes","value":"<p>Avila 2024 moved to new study in 2025. &nbsp;NCT record (NCT05327439) was added to ongoing studies in 2022 update<\/p>"}],"covariates":[],"arms":[],"results":[],"risk-of-bias":[{"domain":"Random sequence generation (selection bias)","judgement":"LOW_RISK","support-for-judgement":"<p>“Participants were randomized using a computer-generated randomization program stratified by sex and age”<\/p>"},{"domain":"Allocation concealment (selection bias)","judgement":"LOW_RISK","support-for-judgement":"<p>“Randomization was conducted by the same re search assistants who enrolled participants in the study, and both participants and research assistants were not blinded to the study condition.”<\/p>"},{"domain":"Selective reporting (reporting bias)","judgement":"HIGH_RISK","support-for-judgement":"<p>Urine and blood samples were not analysed.<\/p>"},{"domain":"Other bias","judgement":"NOT_APPLICABLE"},{"domain":"Blinding of participants and personnel (performance bias)","group":"All outcomes","judgement":"LOW_RISK","support-for-judgement":"<p>2 arms received equally intensive interventions (EC or pouch). Control arm not equally intensive. &nbsp;<\/p>"},{"domain":"Blinding of outcome assessment (detection bias)","group":"All outcomes","judgement":"LOW_RISK","support-for-judgement":"<p>CO - “assessed via Smokerlyzer”<\/p>"},{"domain":"Incomplete outcome data (attrition bias)","group":"All outcomes","judgement":"LOW_RISK","support-for-judgement":"<p>Low at 8 weeks: EC 14\/18= 77.8%; ONP 12\/18 = 66.7%; CC 7\/9 = 77.8%. Data is at 8 weeks. &nbsp;[Would be high for ONP at 16 weeks]<\/p>"}]},{"name":"Baldassarri 2018","year":"2018","data-source":"PUB","identifiers":[{"name":"CRS","value":"14702525"}],"references":[{"reference-type":"JOURNAL_ARTICLE","primary":true,"authors":"Baldassarri SR, Bernstein SL, Chupp GL, Slade MD, Fucito LM, Toll BA","title":"Electronic cigarettes for adults with tobacco dependence enrolled in a tobacco treatment program: a pilot study","original-title":"","source":"Addictive Behaviors","publication-date":"2018","volume":"80","issue":"","pages":"1-5","edition":"","editors":"","publisher":"","city":"","medium":"","identifiers":[{"name":"CRS","value":"14702526"},{"name":"DOI","value":"10.1016\/j.addbeh.2017.11.033"}]},{"reference-type":"JOURNAL_ARTICLE","primary":false,"authors":"Baldassarri SR, Bernstein SL, Chupp GL, Toll BA","title":"Electronic cigarettes for adults with tobacco dependence undergoing a tobacco treatment program: a pilot prospective study","original-title":"","source":"American Journal of Respiratory and Critical Care Medicine, Meeting Abstracts","publication-date":"2016","volume":"193","issue":"","pages":"A6511","edition":"","editors":"","publisher":"","city":"","medium":"","identifiers":[{"name":"CRS","value":"22035883"}]},{"reference-type":"OTHER","primary":false,"authors":"NCT02498145","title":"Short term effects of electronic cigarettes in tobacco dependent adults","original-title":"","source":"clinicaltrials.gov\/show\/NCT02498145","publication-date":"(first received 13 July 2015)","volume":"","issue":"","pages":"","edition":"","editors":"","publisher":"","city":"","medium":"","identifiers":[{"name":"CRS","value":"14702527"},{"name":"CRS","value":"9400131000005051"}]}],"characteristics":[{"name":"Methods","value":"<p>Design: randomized, parallel-assignment, double-blind trial<\/p>\n<p>Recruitment: outpatient pulmonary and primary care clinics, Tobacco Treatment Service, referrals from medical providers<\/p>\n<p>Setting: Hospital outpatient and primary care clinics, USA<\/p>\n<p>Study start date: October 2014; Study end date: June 2014<\/p>"},{"name":"Participants","value":"<p>Total N: 40<\/p>\n<p>N per arm: non-nicotine: 20; nicotine EC: 20<\/p>\n<p>Inclusion criteria: ≥ 18 years; ≥ 1 cpd; willing to quit smoking<\/p>\n<p>Exclusion criteria: unstable psychiatric or medical conditions requiring hospitalization within the past 4 months; acute coronary syndromes or stroke within the past 30 days; history of allergic reactions to adhesives; women who were pregnant, nursing, or not practising effective contraception; current use of an EC for the purpose of stopping tobacco cigarette smoking<\/p>\n<p>Women: 52.5%; mean age: 53 mean cpd: 17 mean FTND: 5.9; motivated to quit<\/p>\n<p>E-cigarette use at baseline: not reported<\/p>"},{"name":"Interventions","value":"<p><b>EC: Refillable<\/b><\/p>\n<p>Both groups received standard care (8 weeks nicotine patch and counselling) and were randomized to <b>nicotine EC<\/b> or <b>non-nicotine EC<\/b>.<\/p>\n<p>EC: eGO style EC (650 mAh battery, EVOD clearomizer, 3.7 V, 1.8 Ω single bottom coil), provided with e-liquid purchased from an online vape shop (0 mg\/mL or 24 mg\/mL nicotine strength, 70\/30 propylene glycol\/vegetable glycerin, tobacco flavour); instructed to use it as needed as a substitute for tobacco to try to satisfy cravings to smoke. If the patch alone proved adequate to prevent withdrawal and smoking cravings, the participant was advised not to use the EC. Additional EC devices, replacement coils, and liquid were provided as needed for the first 8 weeks of the study.<\/p>"},{"name":"Outcomes","value":"<p>Questionnaires and CO measurements taken at baseline, treatment visits at week 2, 4, 6, 8, and follow-up at week 24<\/p>\n<p>Cessation: 7-day point prevalence abstinence, eCO ≤ 6 ppm<\/p>\n<p>Adverse events and biomarkers: side effects were measured, although it is unclear whether a questionnaire with prespecified symptoms was used<\/p>\n<p>Spirometry and FeNO at baseline and 6-month follow-up<\/p>\n<p>Other outcomes: change in reported number of cpd at weeks 8 and 24; change in per cent predicted FEV1 and FVC from baseline to week 24, and EC use patterns<\/p>"},{"name":"Notes","value":"<p>New for 2020 update. Study listed as ongoing study NCT02498145 in 2016 review update<\/p>\n<p>Additional data provided from authors<\/p>"},{"name":"Study funding","value":"<p>\"Funding for this study was provided by the Yale School of Medicine, Section of Pulmonary, Critical Care, and Sleep Medicine and the National Heart, Lung, and Blood Institute grant T32HL007778. NHLBI had no role in the study design, collection, analysis, or interpretation of the data, writing the manuscript, or the decision to submit the paper for publication.\"<\/p>"},{"name":"Author declarations","value":"<p>\"Dr. Toll received a grant from Pfizer for medicine only for a research study, and he receives funding as an expert witness in litigation filed against the tobacco industry. Dr. Chupp received grants from NIH, Genetech, Glaxo Smith Kline, Astra Zeneca\/Medimmune and Boston Scientific. He received consulting\/speaking fees from Genetech, Astra Zeneca\/Medimmune, Mannkind, and Boston Scientific. There are no other conflicts of interest for the remaining authors.\"<\/p>"}],"covariates":[],"arms":[],"results":[],"risk-of-bias":[{"domain":"Random sequence generation (selection bias)","judgement":"LOW_RISK","support-for-judgement":"<p>Quote: “Participants were randomized using a random number generator with 1:1 blocked randomization (block size n = 8).”<\/p>"},{"domain":"Allocation concealment (selection bias)","judgement":"UNCLEAR_RISK","support-for-judgement":"<p>Both groups received standard care (nicotine patch and counselling) and were randomized to: nicotine EC or non-nicotine EC (no further detail given).<\/p>"},{"domain":"Selective reporting (reporting bias)","judgement":"LOW_RISK","support-for-judgement":"<p>Outcomes reported align with those listed in the <a type=\"EXTERNAL\" href=\"http:\/\/clinicaltrials.gov\">clinicaltrials.gov<\/a> record (registered 2015; prior to study completion in 2016).<\/p>"},{"domain":"Other bias","judgement":"NOT_APPLICABLE","support-for-judgement":""},{"domain":"Blinding of participants and personnel (performance bias)","group":"All outcomes","judgement":"LOW_RISK","support-for-judgement":"<p>Quote: “Treatment assignment was blinded to both the investigators and participants”.<\/p>"},{"domain":"Blinding of outcome assessment (detection bias)","group":"All outcomes","judgement":"LOW_RISK","support-for-judgement":"<p>CO biochemically validated<\/p>"},{"domain":"Incomplete outcome data (attrition bias)","group":"All outcomes","judgement":"HIGH_RISK","support-for-judgement":"<p>Quote: “The study had a modest loss to follow-up (20%) at week 24.”<\/p>\n<p>Number lost to follow-up in each group was not reported in the paper.<\/p>\n<p>Week 24 retention rate: Nicotine EC group: 19\/20 (95%); non-nicotine EC group: 13\/20 (65%); &gt; 20% difference between groups<\/p>"}]},{"name":"Begh 2021","year":"2021","data-source":"SOUGHT","identifiers":[{"name":"CRS","value":"18539486"}],"references":[{"reference-type":"OTHER","primary":true,"authors":"Begh R, Bateman P, Williams N, Grabey J, Stevens R","title":"Examining the effectiveness of general practitioner and nurse promotion of electronic cigarettes versus standard care for smoking reduction and abstinence in hardcore smokers with smoking-related chronic disease: a randomised controlled trial","original-title":"","source":"Statistical Analysis Report, Version 2.0","publication-date":"2021","volume":"","issue":"","pages":"1-56","edition":"","editors":"","publisher":"","city":"","medium":"","identifiers":[{"name":"CRS","value":"18539487"}]},{"reference-type":"CONFERENCE_PROC","primary":false,"authors":"Begh R","title":"Training general practitioners and nurses to deliver brief advice about e-cigarettes for smoking reduction: lessons learned from a randomised controlled trial","original-title":"","source":"SRNT E-Conference, SY3-04","publication-date":"2021","volume":"","issue":"","pages":"","edition":"","editors":"","publisher":"","city":"","medium":"","identifiers":[{"name":"CRS","value":"22035886"}]},{"reference-type":"OTHER","primary":false,"authors":"ISRCTN59404712","title":"GP\/nurse promotion of e-cigarettes in supporting reduced smoking and cessation in smokers","original-title":"","source":"www.isrctn.com\/ISRCTN59404712","publication-date":"(first received 28 November 2017)","volume":"","issue":"","pages":"","edition":"","editors":"","publisher":"","city":"","medium":"","identifiers":[{"name":"CRS","value":"18539489"}]},{"reference-type":"JOURNAL_ARTICLE","primary":false,"authors":"Albury C, Barnes R, Ferrey A, Coleman T, Gilbert H, Naughton F, et al","title":"The old and familiar meets the new and unknown: patient and clinician perceptions on e-cigarettes for smoking reduction in UK general practice, a qualitative interview study","original-title":"","source":"Addiction","publication-date":"2022","volume":"117","issue":"5","pages":"1427-37","edition":"","editors":"","publisher":"","city":"","medium":"","identifiers":[{"name":"CRS","value":"22035884"},{"name":"DOI","value":"10.1111\/add.15760"}]},{"reference-type":"JOURNAL_ARTICLE","primary":false,"authors":"Begh R, Coleman T, Yardley L, Barnes R, Naughton F, Gilbert H, et al","title":"Examining the effectiveness of general practitioner and nurse promotion of electronic cigarettes versus standard care for smoking reduction and abstinence in hardcore smokers with smoking-related chronic disease: protocol for a randomised controlled trial","original-title":"","source":"Trials","publication-date":"2019","volume":"20","issue":"1","pages":"659","edition":"","editors":"","publisher":"","city":"","medium":"","identifiers":[{"name":"CRS","value":"22035885"}]}],"characteristics":[{"name":"Methods","value":"<p>Individually randomized, blinded, 2-arm trial<\/p>\n<p>Setting: 39 general practices, England<\/p>\n<p>Recruitment: primary care registries<\/p>"},{"name":"Participants","value":"<p>325 (164 intervention; 161 intervention)<\/p>\n<p>47.4% female; mean age 57.8; mean cpd 20.1; mean FTCD 4.2<\/p>\n<p>Inclusion criteria: current smoker ≥ 10 ppm for exhaled CO and smokes a minimum of 8 cigarettes\/8 grams of tobacco per day (including pipe, cigars, or tobacco roll-ups) with no intention of stopping immediately or seeking cessation support. Diagnosed with 1 or more of the following chronic conditions: ischaemic heart disease, peripheral vascular disease, hypertension, diabetes mellitus (Type 1 and Type 2), stroke, asthma, COPD, chronic kidney disease, depression, schizophrenia, bipolar disorder or other psychoses. Informed consent. ≥ 18 years<\/p>\n<p>Exclusion criteria: GP believes that switching to EC would not benefit the patient, given their current medical condition; currently using EC, NRT or other cessation therapies (e.g. bupropion, nortriptyline, or varenicline); plans to stop smoking before or at the annual review; currently enrolled in another smoking-related study or other study where the aims of the studies are incompatible; cannot consent due to mental incapacity; pregnancy, breastfeeding<\/p>"},{"name":"Interventions","value":"<p>EC type: refillable<\/p>\n<p>Control: no additional support beyond standard care<\/p>\n<p>Intervention: practitioners gave brief advice about EC and offered participants a free EC for the purpose of switching from smoking to vaping. The instruction was to reduce their smoking. If the offer was accepted, participants received: a starter pack containing an&nbsp;Aspire PockeX all-in-one e-cigarette, 2 x 0.6 ohm coils and 1 x 1.2 ohm coil, 3 nicotine e-liquids in 18 mg\/mL (blueberry, menthol) and 12 mg\/mL (mixed fruit) strengths and an&nbsp;accompanying practical support booklet developed by the study team. The practical support booklet contained information on how to set up the device, correct ways to vape, common issues with use and a list of local vape shops. It included motivational support to reinforce practitioners’ advice about EC, including the benefits of cutting down on cigarettes through e-cigarette use and addressing perceived risks and concerns. It included links to a study-dedicated website with video demonstrations on how to use EC and testimonials. Participants could opt into receiving an introductory telephone call from an experienced vaper in the first week of receiving their EC, to guide them on technical aspects of EC use (not behavioural support). Thereafter, participants could contact the vaper by telephone for up to 2 months after receiving their kit.<\/p>\n<p>All: practitioners offered routine smoking cessation support to all participants. Although this varied across practices, standard care typically involved brief advice about stopping smoking and assistance to do so either by referral to the NHS stop-smoking services or offer of pharmacotherapy. If the participant declined standard care, they were randomized by the practitioner to either the intervention or control arm. In the control arm, participants received no further support beyond standard care.&nbsp; &nbsp;<\/p>"},{"name":"Outcomes","value":"<p>0 months, consultation visit, 2 months post-consultation, 8 months post-consultation<\/p>\n<p>\"Patients attended four visits at their GP practice: a baseline visit, a therapeutic visit (‘annual review’) with their GP or nurse and two follow-up visits two months and eight months post-consultation.\"<\/p>\n<p>Primary outcomes:<\/p>\n<ul>\n <li>7-day PPA from smoked tobacco at 2 months, defined as complete self-reported abstinence from smoking – not even a puff – in the past 7 days, accompanied by a salivary anabasine concentration of &lt; 1 ng\/mL<\/li>\n<\/ul>\n<p>If there are technical issues with the analysis of saliva samples (e.g. if there is not enough saliva present in the sample for anabasine analysis), we will use exhaled CO as verification of abstinence (CO &lt; 10 ppm).<\/p>\n<p>(Deviation from Statistical Analysis Plan: CO used due to imprecision of values for anabasine)<\/p>\n<ul>\n <li>Reduction in cigarette consumption at 2 months, defined as at least a 50% reduction in self-reported cigarettes per day on each of the last 7 days at 2 months compared with baseline consumption, accompanied by evidence of reduced smoke intake indicated by a CO measurement lower than baseline<\/li>\n<\/ul>\n<p>Secondary outcomes:<\/p>\n<ul>\n <li>7-day PPA measured at 8 months, biochemically confirmed by an exhaled CO of &lt; 10 ppm<\/li>\n <li>6-month prolonged abstinence using the Russell standard criteria, defined as smoking &lt; 5 cigarettes between 2- and 8-month follow-ups, confirmed by an anabasine concentration of &lt; 1 ng\/mL at 2 months and an exhaled CO concentration of &lt; 1 ng\/mL at 8 months if CO measurement unavailable<\/li>\n <li>&nbsp;Mean change in salivary anabasine concentration and CO from baseline to 2 months<\/li>\n <li>&nbsp;Percentage reduction in self-reported cigarettes per day from baseline to 2 months; and from baseline to 8 months<\/li>\n<\/ul>\n<p>SAEs and AEs reported. AEs: throat\/mouth irritation; cough; headache; palpitations; nausea; dry mouth; dizziness; shortness of breath; stomach pain<\/p>"},{"name":"Notes","value":""},{"name":"Study funding","value":"<p>NIHR Postdoctoral Fellowship and NIHR School for Primary Care Research funded randomized controlled trial<\/p>"},{"name":"Author declarations","value":"<p>All authors declare no competing interests.<\/p>"}],"covariates":[],"arms":[],"results":[],"risk-of-bias":[{"domain":"Random sequence generation (selection bias)","judgement":"LOW_RISK","support-for-judgement":"<p>Quote: \"Participants were randomised to intervention or control with a 1:1 allocation ratio. A randomisation list was generated by the trial statistician using the current version of Stata and validated by a second statistician within the Primary Care Clinical Trials Unit (PC-CTU). The randomisation was stratified by practice and used varying block sizes to ensure allocation concealment.\"<\/p>"},{"domain":"Allocation concealment (selection bias)","judgement":"LOW_RISK","support-for-judgement":"<p>Quote: \"The randomisation list was passed to someone independent of the trial who created the randomisation envelopes. The trial statisticians were blinded to the treatment allocation during analyses.\"<\/p>"},{"domain":"Selective reporting (reporting bias)","judgement":"LOW_RISK","support-for-judgement":"<p>Used CO above anabasine, but reported both<\/p>\n<p>(Deviation from Statistical Analysis Plan: CO used due to imprecision of values for anabasine)<\/p>\n<p>All predefined outcomes listed in the published protocol and clinical trial register were reported.<\/p>"},{"domain":"Other bias","judgement":"NOT_APPLICABLE","support-for-judgement":""},{"domain":"Blinding of participants and personnel (performance bias)","group":"All outcomes","judgement":"HIGH_RISK","support-for-judgement":"<p>Due to the nature of the trial, GPs and practice nurses were aware of the participant’s treatment allocation to ensure that the correct intervention was given. Therefore, practitioners who delivered the intervention could not be blinded to treatment.<\/p>\n<p>While participants knew whether they had been offered support to cut down by using an e-cigarette or not by their GP or nurse, the participant was not informed that the study investigated this specifically and, therefore, was in some respects blind to allocation.<\/p>\n<p>Groups not matched for face-to-face contact time&nbsp;<\/p>"},{"domain":"Blinding of outcome assessment (detection bias)","group":"All outcomes","judgement":"LOW_RISK","support-for-judgement":"<p>Quote: “7-day point-prevalence abstinence from smoked tobacco at two months, defined as complete self-reported abstinence from smoking – not even a puff – in the past seven days, accompanied by a salivary anabasine concentration of &lt; 1 ng\/mL” or&nbsp;exhaled CO as verification of abstinence (CO &lt; 10 ppm)\"&nbsp;<\/p>"},{"domain":"Incomplete outcome data (attrition bias)","group":"All outcomes","judgement":"LOW_RISK","support-for-judgement":"<p>At 8 months: control 144\/161; intervention 148\/164<\/p>"}]},{"name":"Bonafont Reyes 2022","year":"2022","data-source":"PUB","identifiers":[{"name":"CRS","value":"22035887"}],"references":[{"reference-type":"JOURNAL_ARTICLE","primary":true,"authors":"Bonafont Reyes BV, Stevens E, Nicholson A, Lei L, Vojjala M, Sherman S","title":"Understanding racial and ethnic differences in switching from combustible cigarettes to e-cigarettes in COPD patients","original-title":"","source":"Journal of the American Geriatrics Society, Annual Scientific Meeting","publication-date":"2022","volume":"170","issue":"S1","pages":"S1-S345","edition":"","editors":"","publisher":"","city":"","medium":"","identifiers":[{"name":"CRS","value":"22035888"}]}],"characteristics":[{"name":"Methods","value":"<p>Design: \"A mixed methods study\"<\/p>\n<p>Recruitment: recruited patients with COPD, aged 21 to 75, listed as current smokers in the NYU Langone Health electronic health record by phone, mail, and MyChart<\/p>\n<p>Participants: patients with COPD<\/p>\n<p>Setting: NYU, USA<\/p>\n<p>Study start date: not reported<\/p>"},{"name":"Participants","value":"<p>Total N: 48<\/p>\n<p>Inclusion criteria: moderate COPD (based on the COPD Assessment Test score (CAT)); interested in quitting<\/p>\n<p>Exclusion criteria: not reported<\/p>\n<p>Female 54%; mean age 60 (SD 8.2)<\/p>\n<p>E-cigarette use at baseline: not reported<\/p>\n<p>Motivated to quit: yes<\/p>"},{"name":"Interventions","value":"<p>EC: no detail reported<\/p>\n<p>Arm 1 EC<\/p>\n<p>Arm 2 NRT<\/p>\n<p>Both groups: over 12 weeks, participants received 5 counselling sessions and were asked about their COPD symptoms, CC use, EC use, and nicotine withdrawal symptoms. We used Ecological Momentary Assessment (four text messages\/day) to assess current EC\/NRT and CC use.<\/p>"},{"name":"Outcomes","value":"<p>12 weeks<\/p>\n<p>Combustible cigarette use measured<\/p>\n<p>Dyspnoea<\/p>\n<p>COPD symptoms<\/p>\n<p>Mixed methods study assessing the relationship between race\/ethnicity and switching from CC to EC; evaluated whether it is mediated by social norms, risk perception, and overall opinions of CC and EC<\/p>"},{"name":"Study funding","value":"<p>Not reported<\/p>"},{"name":"Author declarations","value":"<p>Not reported<\/p>"},{"name":"Notes","value":"<p>Student presentation<\/p>\n<p>New to 2022 update<\/p>"}],"covariates":[],"arms":[],"results":[],"risk-of-bias":[{"domain":"Random sequence generation (selection bias)","judgement":"UNCLEAR_RISK","support-for-judgement":"<p>No detail: “We randomized participants to EC or nicotine replacement therapy (NRT) for switching from CC.”<\/p>"},{"domain":"Allocation concealment (selection bias)","judgement":"UNCLEAR_RISK","support-for-judgement":"<p>No detail<\/p>"},{"domain":"Selective reporting (reporting bias)","judgement":"UNCLEAR_RISK","support-for-judgement":"<p>Still collecting data<\/p>"},{"domain":"Other bias","judgement":"NOT_APPLICABLE","support-for-judgement":""},{"domain":"Blinding of participants and personnel (performance bias)","group":"All outcomes","judgement":"UNCLEAR_RISK","support-for-judgement":"<p>Two active interventions. No detail<\/p>"},{"domain":"Blinding of outcome assessment (detection bias)","group":"All outcomes","judgement":"UNCLEAR_RISK","support-for-judgement":"<p>No detail<\/p>"},{"domain":"Incomplete outcome data (attrition bias)","group":"All outcomes","judgement":"UNCLEAR_RISK","support-for-judgement":"<p>Still collecting data. Outcome data not reported. Numbers not reported<\/p>"}]},{"name":"Bonevski 2021","year":"2021","data-source":"UNPUB","identifiers":[{"name":"CRS","value":"14702549"}],"references":[{"reference-type":"JOURNAL_ARTICLE","primary":true,"authors":"Bonevski B, Manning V, Wynne O, Gartner C, Borland R, Baker A, et al","title":"QuitNic: a pilot randomised controlled trial comparing nicotine vaping products with nicotine replacement therapy for smoking cessation following residential detoxification","original-title":"","source":"Nicotine & Tobacco Research","publication-date":"2021","volume":"23","issue":"3","pages":"462-70","edition":"","editors":"","publisher":"","city":"","medium":"","identifiers":[{"name":"CRS","value":"17071984"}]},{"reference-type":"OTHER","primary":false,"authors":"ACTRN12617000849392","title":"The QuitNic Study: a pilot study of electronic nicotine devices for smoking cessation with drug and alcohol clients","original-title":"","source":"www.anzctr.org.au\/Trial\/Registration\/TrialReview.aspx?id=372198","publication-date":"(first received 8 June 2017)","volume":"","issue":"","pages":"","edition":"","editors":"","publisher":"","city":"","medium":"","identifiers":[{"name":"CRS","value":"17271873"}]},{"reference-type":"JOURNAL_ARTICLE","primary":false,"authors":"Guillaumier A, Manning V, Wynne O, Gartner C, Borland R, Baker AL, et al","title":"Electronic nicotine devices to aid smoking cessation by alcohol- and drug-dependent clients: protocol for a pilot randomised controlled trial","original-title":"","source":"Trials","publication-date":"2018","volume":"19","issue":"","pages":"415","edition":"","editors":"","publisher":"","city":"","medium":"","identifiers":[{"name":"CRS","value":"14702550"}]}],"characteristics":[{"name":"Methods","value":"<p>Design: pragmatic, open-label, single-centre, 2-arm randomized controlled trial<\/p>\n<p>Recruitment: withdrawal service in Melbourne, Australia<\/p>\n<p>Setting: substance use disorder treatment setting, and following discharge, community setting, Melbourne, Australia<\/p>\n<p>Study start date: 1 August 2017; Study end date: April 2019<\/p>"},{"name":"Participants","value":"<p>Total N: 100<\/p>\n<p>N per arm: EC intervention = 50; NRT control = 50<\/p>\n<p>Inclusion criteria: ≥ 18 years; tobacco smoker on entering the residential service; capacity to consent and able to understand the participant materials<\/p>\n<p>Exclusion criteria: used an END containing nicotine in the past month; pregnancy\/breastfeeding; currently enrolled in another study; scheduled to be transferred to a long-term rehabilitation unit following discharge from the residential withdrawal unit.<\/p>\n<p>Inclusion based on specific population characteristics: participants were discharged from a smoke-free alcohol or other drugs (AOD) residential withdrawal service.<\/p>\n<p>32% women; mean age 40.9; mean cpd 21<\/p>\n<p>Motivated to quit: median (SD) = 7.3 (2.4) on the 1 to 10 scale with 10 \"highly motivated\"<\/p>"},{"name":"Interventions","value":"<p><b>EC<\/b>: Refillable<\/p>\n<p>Up to an hour training session, information pack. Innokin Endura T22 starter kit and refill liquid (Nicophar). 4-week supply of liquid nicotine, with further supplies of liquid nicotine mailed twice at 4- week intervals. Dosing schedule of e-liquid dependent nicotine dependence score: high-nicotine-dependence category assigned initial 4-week e-liquid supply (total 8 × 10 ml bottles) consisting of: 2 × 10 ml bottles of 18 mg e-liquid and 6 × 10 ml bottles of 12 mg e-liquid. The second and third batches = 8 × 10 ml bottles of 12 mg e-liquid only. Participants scoring in the moderate- and low-dependence categories: three 4-week supplies of 8 × 10 ml bottles of 12 mg e-liquid. Participants given 1-week supply of nicotine patches for use while getting used to the EC.<\/p>\n<p><b>NRT control<\/b>: information pack, 12 weeks NRT on the same schedule as for ENDs. 4-week supply of patches plus a nicotine spray and inhaler, followed by refills including patches plus inhaler, gum, and lozenges.<\/p>\n<p>Both groups received proactive referral to quitline counselling (call-back service), which provides calls on pre-discharge and on days 1, 3, 7, 14, and 28 post-discharge, with an emphasis on relapse prevention. Counsellors trained on the use of ENDs<\/p>"},{"name":"Outcomes","value":"<p>Week 6, 12; self-report<\/p>\n<p>Adverse events collected<\/p>\n<p>Other outcomes measured:<\/p>\n<ul>\n <li>Acceptability and feasibility of interventions<\/li>\n <li>Treatment adherence<\/li>\n <li>Cigarettes smoked per day - Heaviness of Smoking Index<\/li>\n <li>Frequency of cravings<\/li>\n <li>Minnesota Nicotine Withdrawal Scale (MNWS)<\/li>\n <li>10-item Kessler Psychological Distress Scale (Kessler-10)<\/li>\n <li>Quitting self-efficacy, motivation to quit and the Heaviness of Smoking Index were assessed at baseline.<\/li>\n<\/ul>"},{"name":"Notes","value":"<p>New for 2020 update; additional data originally provided by authors and subsequently published<\/p>"},{"name":"Study funding","value":"<p>\"The study is supported by a VicHealth Innovation Research Grant (2016–0096). AG is supported by a post-doctoral fellowship from the Heart Foundation. ALB is supported by an Australian National Health and Medical Research Council (NHMRC) senior research fellowship and a Faculty of Health and Medicine, University of Newcastle Gladys M Brawn senior research fellowship. BB is supported by an Australian NHMRC career development fellowship (GNT1063206) and a Faculty of Health and Medicine, University of Newcastle Gladys M Brawn career development fellowship.\"<\/p>\n<p>\"This study was supported by a VicHealth Innovation Research Grant (2016-0096).\"<\/p>"},{"name":"Author declarations","value":"<p>\"The authors declare that they have no competing interests.\"<\/p>\n<p>\"None to declare.\"<\/p>"}],"covariates":[],"arms":[],"results":[],"risk-of-bias":[{"domain":"Random sequence generation (selection bias)","judgement":"LOW_RISK","support-for-judgement":"<p>Quote: “Upon completing the baseline survey, participants were randomised 1:1 to an intervention via a computer-sequenced 4–6 block randomisation embedded in the tablet device software.”<\/p>"},{"domain":"Allocation concealment (selection bias)","judgement":"LOW_RISK","support-for-judgement":"<p>Quote: “At the end of the baseline survey, participants will be randomised 1:1 to an intervention via a computer-sequenced 4–6 block randomisation embedded in the iPad.”<\/p>"},{"domain":"Selective reporting (reporting bias)","judgement":"LOW_RISK","support-for-judgement":"<p>Unpublished findings provided by authors reported on all outcomes mentioned in the protocol.<\/p>"},{"domain":"Other bias","judgement":"NOT_APPLICABLE","support-for-judgement":""},{"domain":"Blinding of participants and personnel (performance bias)","group":"All outcomes","judgement":"HIGH_RISK","support-for-judgement":"<p>Quote: “Participants were informed of their intervention group by the RA and provided with a training session of up to one hour.”<\/p>\n<p>“Due to the nature of the intervention, neither participants nor staff can be blinded to allocation. However, the data safety monitoring committee and the statistician responsible for the data analysis will be blinded.”<\/p>"},{"domain":"Blinding of outcome assessment (detection bias)","group":"All outcomes","judgement":"HIGH_RISK","support-for-judgement":"<p>No biochemical validation, self-report data<\/p>"},{"domain":"Incomplete outcome data (attrition bias)","group":"All outcomes","judgement":"LOW_RISK","support-for-judgement":"<p>Quote: “At 6 and 12-weeks, 63 participants (63%) and 50 participants (50%) were followed up, respectively. While slightly higher retention rates were evidenced in the VNP group at 6-weeks (68% vs 58% in NRT group; P = 0.30), there were no differences between groups at 12-weeks (25 re-contacted in both arms; i.e. 50%).”<\/p>"}]},{"name":"Bullen 2013","year":"2013","data-source":"PUB","identifiers":[{"name":"CRS","value":"2995700"},{"name":"OTHER","value":"ACTRN12610000866000"}],"references":[{"reference-type":"JOURNAL_ARTICLE","primary":true,"authors":"Bullen C, Howe C, Laugesen M, McRobbie H, Parag V, Williman J, et al","title":"Electronic cigarettes for smoking cessation: a randomised controlled trial","original-title":"","source":"Lancet","publication-date":"2013","volume":"382","issue":"9905","pages":"1629-37","edition":"","editors":"","publisher":"","city":"","medium":"","identifiers":[{"name":"CRS","value":"2995702"}]},{"reference-type":"JOURNAL_ARTICLE","primary":false,"authors":"Bullen C, Howe C, Laugesen M, McRobbie H, Parag V, Williman J, et al","title":"Electronic cigarettes and smoking cessation: a quandary? - Authors' reply","original-title":"","source":"Lancet","publication-date":"2014","volume":"383","issue":"9915","pages":"408-9","edition":"","editors":"","publisher":"","city":"","medium":"","identifiers":[{"name":"CRS","value":"2995701"}]},{"reference-type":"CONFERENCE_PROC","primary":false,"authors":"Bullen C, Howe C, Laugesen M, McRobbie H, Parag V, Williman J","title":"Do electronic cigarettes help smokers quit? Results from a randomised controlled trial [Abstract]","original-title":"","source":"European Respiratory Society Annual Congress, 2013 September 7-11, Barcelona, Spain","publication-date":"2013","volume":"42","issue":"","pages":"215s-[P1047]","edition":"","editors":"","publisher":"","city":"","medium":"","identifiers":[{"name":"CRS","value":"2995703"}]},{"reference-type":"JOURNAL_ARTICLE","primary":false,"authors":"Bullen C, Williman J, Howe C, Laugesen M, McRobbie H, Parag V, et al","title":"Study protocol for a randomised controlled trial of electronic cigarettes versus nicotine patch for smoking cessation","original-title":"","source":"BMC Public Health","publication-date":"2013","volume":"13","issue":"","pages":"210","edition":"","editors":"","publisher":"","city":"","medium":"","identifiers":[{"name":"CRS","value":"2995704"}]},{"reference-type":"JOURNAL_ARTICLE","primary":false,"authors":"O'Brien B, Knight-West O, Walker N, Parag V, Bullen C","title":"E-cigarettes versus NRT for smoking reduction or cessation in people with mental illness: secondary analysis of data from the ASCEND trial","original-title":"","source":"Tobacco Induced Diseases","publication-date":"2015","volume":"13","issue":"1","pages":"5","edition":"","editors":"","publisher":"","city":"","medium":"","identifiers":[{"name":"CRS","value":"4359035"}]}],"characteristics":[{"name":"Methods","value":"<p>Design: 3 parallel groups RCT<\/p>\n<p>Recruitment: people who smoke recruited from the community, via newspaper advertisements<\/p>\n<p>Setting: research unit, New Zealand<\/p>\n<p>Study start date: 6 September 2011; study end date: 5 July 2013<\/p>"},{"name":"Participants","value":"<p>Total N: 657. 289 nicotine EC (NEC), 295 patch, 73 non-nicotine EC (PEC)<\/p>\n<p>Inclusion criteria: ≥ 18 years; smoked 10 or more cpd over past year; wanted to stop smoking<\/p>\n<p>Exclusion criteria: pregnancy and breastfeeding; using cessation medicines or using other support to quit; heart attack, stroke, severe angina in the last 2 weeks; poorly controlled medical disorder; allergies, other chemical dependence<\/p>\n<p>62% women, mean age 42, ⅓ NZ Maori, smoking 18 cpd, mean FTND score 5.5<\/p>\n<p>Motivated to quit<\/p>\n<p>E-cigarette use at baseline: not specified<\/p>"},{"name":"Interventions","value":"<p><b>EC: Cig-a-like<\/b><\/p>\n<p>Randomized to NEC, PATCH, or PEC use for 13 weeks (from 1 week prior to TQD)<\/p>\n<ul>\n <li><b>NEC:<\/b> Elusion brand 16 mg cartridges; sent product via courier<\/li>\n <li><b>PATCH:<\/b> 21 mg\/24-hour patch; sent voucher to exchange for NRT at pharmacy (dispensing costs covered)<\/li>\n <li><b>PEC:<\/b> as per EC, but 0 mg cartridges<\/li>\n<\/ul>\n<p>All participants referred to Quitline and received an invitation to access phone- or text-based support. This was accessed by ≤ 40% of participants.<\/p>"},{"name":"Outcomes","value":"<p>Sustained (≤ 5 cigarettes allowed) validated (exhaled breath CO &lt; 10 ppm) abstinence at 6 months<\/p>\n<p>≥ 50% self-reported reduction in baseline cigarettes at 6 months<\/p>\n<p>Participants reporting any adverse events<\/p>\n<p>Proportion of AEs that were serious<\/p>\n<p>Proportion of unrelated AEs<\/p>"},{"name":"Notes","value":"<p>Accessed support: NEC: 115\/289; PATCH: 106\/295; PEC: 26\/73<\/p>"},{"name":"Study funding","value":"<p>Health Research Council of New Zealand<\/p>"},{"name":"Author declarations","value":"<p>\"We declare that we have received no support from any companies for the submitted work and have no non-financial interests that might be relevant to the submitted work. ML, via his company Health New Zealand, previously did research funded by Ruyan (an e-cigarette manufacturer). CB and HM have done research on Ruyan e-cigarettes funded by Health New Zealand, independently of Ruyan. HM has received honoraria for speaking at research symposia, has received benefits in kind and travel support from, and has provided consultancy to, the manufacturers of smoking cessation drugs. NW has provided consultancy to the manufacturers of smoking cessation drugs, received honoraria for speaking at a research meeting and received benefits in kind and travel support from a manufacturer of smoking cessation drugs. JW has provided consultancy to the manufacturers of smoking cessation medications.\"<\/p>"}],"covariates":[],"arms":[],"results":[],"risk-of-bias":[{"domain":"Random sequence generation (selection bias)","judgement":"LOW_RISK","support-for-judgement":"<p>Computerized block randomization<\/p>"},{"domain":"Allocation concealment (selection bias)","judgement":"LOW_RISK","support-for-judgement":"<p>Computerized via study statistician<\/p>"},{"domain":"Selective reporting (reporting bias)","judgement":"LOW_RISK","support-for-judgement":"<p>All prespecified outcomes reported<\/p>"},{"domain":"Other bias","judgement":"NOT_APPLICABLE","support-for-judgement":""},{"domain":"Blinding of participants and personnel (performance bias)","group":"All outcomes","judgement":"LOW_RISK","support-for-judgement":"<p>NEC and PEC were blind to treatment condition in relation to one another. No blinding for NEC\/PEC vs PATCH conditions, but as NEC and PATCH were both active treatments, performance bias judged unlikely<\/p>"},{"domain":"Blinding of outcome assessment (detection bias)","group":"All outcomes","judgement":"LOW_RISK","support-for-judgement":"<p>Biochemical validation used<\/p>"},{"domain":"Incomplete outcome data (attrition bias)","group":"All outcomes","judgement":"LOW_RISK","support-for-judgement":"<p>22% lost to follow-up (all considered to be smoking). Patch group had a higher loss to follow-up and withdrawal than EC (loss to follow-up 17% NEC, 27% patches, 22% PEC). However, minimal differences in per-protocol and ITT analyses<\/p>"}]},{"name":"Caponnetto 2013a*","year":"2013","data-source":"PUB","identifiers":[{"name":"CRS","value":"26464829"}],"references":[{"reference-type":"JOURNAL_ARTICLE","primary":true,"authors":"Caponnetto P, Campagna D, Cibella F, Morjaria JB, Caruso M, Russo C, et al","title":"EffiCiency and safety of an eLectronic cigAreTte (ECLAT) as tobacco cigarettes substitute: a prospective 12-month randomized control design study","original-title":"","source":"PloS One","publication-date":"2013","volume":"8","issue":"6","pages":"e66317","edition":"","editors":"","publisher":"","city":"","medium":"","identifiers":[{"name":"CRS","value":"26464831"}]},{"reference-type":"JOURNAL_ARTICLE","primary":false,"authors":"Farsalinos K, Cibella F, Caponnetto P, Campagna D, Morjaria JB, Battaglia E, et al","title":"Effect of continuous smoking reduction and abstinence on blood pressure and heart rate in smokers switching to electronic cigarettes","original-title":"","source":"Internal and Emergency Medicine","publication-date":"2016","volume":"11","issue":"1","pages":"85-94","edition":"","editors":"","publisher":"","city":"","medium":"","identifiers":[{"name":"CRS","value":"26464833"}]},{"reference-type":"OTHER","primary":false,"authors":"NCT01164072","title":"Efficacy and safety of an electronic nicotine delivery device (e-cigarette)","original-title":"","source":"clinicaltrials.gov\/ct2\/show\/NCT01164072","publication-date":"(first received 16 July 2010)","volume":"","issue":"","pages":"","edition":"","editors":"","publisher":"","city":"","medium":"","identifiers":[{"name":"CRS","value":"26464834"}]},{"reference-type":"OTHER","primary":false,"authors":"NCT01194583","title":"Efficacy and safety of an electronic nicotine delivery device (e-cigarette) without nicotine cartridges","original-title":"","source":"clinicaltrials.gov\/ct2\/show\/NCT01194583","publication-date":"(first received 3 September 2010)","volume":"","issue":"","pages":"","edition":"","editors":"","publisher":"","city":"","medium":"","identifiers":[{"name":"CRS","value":"26464836"}]},{"reference-type":"JOURNAL_ARTICLE","primary":false,"authors":"Cibella F, Campagna D, Caponnetto P, Amaradio MD, Caruso M, Russo C, et al","title":"Lung function and respiratory symptoms in a randomized smoking cessation trial of electronic cigarettes","original-title":"","source":"Clinical Science","publication-date":"2016","volume":"130","issue":"21","pages":"1929-37","edition":"","editors":"","publisher":"","city":"","medium":"","identifiers":[{"name":"CRS","value":"26464832"}]},{"reference-type":"JOURNAL_ARTICLE","primary":false,"authors":"Russo C, Cibella F, Caponnetto P, Campagna D, Maglia M, Frazzetto E, et al","title":"Evaluation of post cessation weight gain in a 1-year randomized smoking cessation trial of electronic cigarettes","original-title":"","source":"Scientific Reports","publication-date":"2016","volume":"6","issue":"","pages":"18763","edition":"","editors":"","publisher":"","city":"","medium":"","identifiers":[{"name":"CRS","value":"26464837"}]},{"reference-type":"JOURNAL_ARTICLE","primary":false,"authors":"Campagna D, Cibella F, Caponnetto P, Amaradio MD, Caruso M, Morjaria JB, et al","title":"Changes in breathomics from a 1-year randomized smoking cessation trial of electronic cigarettes","original-title":"","source":"European Journal of Clinical Investigation","publication-date":"2016","volume":"46","issue":"8","pages":"698-706","edition":"","editors":"","publisher":"","city":"","medium":"","identifiers":[{"name":"CRS","value":"26464830"}]},{"reference-type":"OTHER","primary":false,"authors":"NCT01188239","title":"A structured protocol to evaluate efficacy and safety of a popular electronic nicotine delivery device (e-cigarette) efficacy and safety of a popular electronic nicotine delivery device (e-cigarette)","original-title":"","source":"https:\/\/clinicaltrials.gov\/ct2\/show\/NCT01188239","publication-date":"(first received 25 AUgust 2010)","volume":"","issue":"","pages":"","edition":"","editors":"","publisher":"","city":"","medium":"","identifiers":[{"name":"CRS","value":"26464835"}]}],"characteristics":[{"name":"Methods","value":"<p>Design: 3-arm, double-blind randomized controlled trial: EC with 7.2 mg nicotine for 12 weeks; same for 6 weeks followed by 5.2 mg for 6 weeks: EC with no nicotine for 12 weeks<\/p>\n<p>Recruitment: newspaper advertisements<\/p>\n<p>Setting: outpatient clinic, Italy<\/p>\n<p>Study start date: April 2010; Study end date: April 2012<\/p>"},{"name":"Participants","value":"<p>Total N: 300<\/p>\n<p>Inclusion criteria: smoked ≥ 10 cpd for past 5 years; age 18 to 70; in good health; not currently or intending to quit smoking in the next 30 days<\/p>\n<p>Exclusion criteria: symptomatic cardiovascular or respiratory disease; regular psychotropic medicine use; current or past history of alcohol abuse; use of smokeless tobacco or NRT; pregnancy or breastfeeding<\/p>\n<p>36% women; mean age 44 (SD 12.5); mean cpd 20 (IQR: 15 to 25)<\/p>\n<p>Not currently or intending to quit smoking in the next 30 days<\/p>\n<p>E cigarette use at baseline: not specified<\/p>"},{"name":"Interventions","value":"<p><b>EC: Cig-a-like<\/b><\/p>\n<p>EC presented as a healthier alternative to tobacco smoke and could be freely used, ad libitum (up to 4 cartridges a day) for 12 weeks, as a tobacco substitute<\/p>\n<p>EC used: 'Categoria' (model 401) with disposable cartridges<\/p>\n<ul>\n <li><b>Grp A<\/b>: 12 weeks of 7.2 mg capsules ('Original')<\/li>\n <li><b>Grp B<\/b>: 6 weeks 7.2 mg ('Original'), then 6 weeks 5.4 mg ('Categoria')<\/li>\n <li><b>Grp C<\/b>: 12 weeks of 0 mg ('Original')<\/li>\n<\/ul>\n<p>Baseline visit and up to 7 follow-up visits to receive more cartridges, hand-in diaries, measure CO and vital signs<\/p>"},{"name":"Outcomes","value":"<p>Abstinence at 12 months (complete self-reported abstinence from tobacco smoking since previous visit at 6 months, confirmed with CO &lt; 7 ppm at 12 months)<\/p>\n<p>≥ 50% reduction in baseline cigarettes at 12 months<\/p>\n<p>Recorded AEs thought to be related to tobacco smoking and EC at baseline and at each study visit (7 follow-up visits over 12 weeks, plus at 24 and 52 weeks)<\/p>"},{"name":"Notes","value":"<p>Additional data provided from authors<\/p>"},{"name":"Study funding","value":"<p>\"This research was supported by a grant-in-aid from Lega Italiana AntiFumo. The study sponsor had no involvement in the study design, collection, analysis, and interpretation of data, the writing of the manuscript or the decision to submit the manuscript for publication. RP and PC are currently funded by the University of Catania, Italy. The e-cigarette supplier had no involvement in the study design, collection, analysis, and interpretation of data, the writing of the manuscript or the decision to submit the manuscript for publication.\"<\/p>"},{"name":"Author declarations","value":"<p>\"RP has received lecture fees and research funding from Pfizer and GlaxoSmithKline, manufacturers of stop smoking medications. He has served as a consultant for Pfizer and Arbi Group Srl, the distributor of the CategoriaTM e-Cigarette. The other authors have no relevant conflict of interest to declare in relation to this work.\"<\/p>"}],"covariates":[],"arms":[],"results":[],"risk-of-bias":[{"domain":"Random sequence generation (selection bias)","judgement":"LOW_RISK","support-for-judgement":"<p>Computer-generated, block size 15 (5:5:5 ratio)<\/p>"},{"domain":"Allocation concealment (selection bias)","judgement":"LOW_RISK","support-for-judgement":"<p>Randomization carried out by pharmacy, which did not have direct contact with the participants<\/p>"},{"domain":"Selective reporting (reporting bias)","judgement":"UNCLEAR_RISK","support-for-judgement":"<p>Unclear if original intention was to combine groups A + B or not. In sample size calculation, they compared A + B with C, but results were not always reported in this way.<\/p>"},{"domain":"Other bias","judgement":"NOT_APPLICABLE","support-for-judgement":""},{"domain":"Blinding of participants and personnel (performance bias)","group":"All outcomes","judgement":"LOW_RISK","support-for-judgement":"<p>Double-blind<\/p>\n<p>Quote: “Blinding was ensured by the identical external appearance of the cartridges. The hospital pharmacy was in charge of randomization and packaging of the cigarettes”.<\/p>"},{"domain":"Blinding of outcome assessment (detection bias)","group":"All outcomes","judgement":"LOW_RISK","support-for-judgement":"<p>Biochemical validation used<\/p>"},{"domain":"Incomplete outcome data (attrition bias)","group":"All outcomes","judgement":"LOW_RISK","support-for-judgement":"<p>211 (70.3%) and 183 (61%) attended 6- and 12-month follow-up (at 12 m, 35% lost in 7.2 group; 37% lost in 5.4 group; 45% lost in no-nicotine group).<\/p>"}]},{"name":"Caponnetto 2013b*","year":"2013","data-source":"PUB","identifiers":[{"name":"CRS","value":"26464838"}],"references":[{"reference-type":"JOURNAL_ARTICLE","primary":true,"authors":"Caponnetto P, Auditore R, Russo C, Cappello GC, Polosa R","title":"Impact of an electronic cigarette on smoking reduction and cessation in schizophrenic smokers: a prospective 12-month pilot study","original-title":"","source":"International Journal of Environmental Research and Public Health","publication-date":"2013","volume":"10","issue":"2","pages":"446-61","edition":"","editors":"","publisher":"","city":"","medium":"","identifiers":[{"name":"CRS","value":"26464839"}]},{"reference-type":"JOURNAL_ARTICLE","primary":false,"authors":"Minutolo G, Caponnetto P, Auditore R, Russo C, Polosa R","title":"Management of smoking reduction and cessation in inpatients with schizophrenia: impact of electronic cigarettes","original-title":"","source":"European Neuropsychopharmacology","publication-date":"2013","volume":"23","issue":"","pages":"S581-2","edition":"","editors":"","publisher":"","city":"","medium":"","identifiers":[{"name":"CRS","value":"26464840"}]}],"characteristics":[{"name":"Methods","value":"<p>Design: prospective cohort<\/p>\n<p>Recruitment and setting: inpatients at a psychiatric institution in Italy<\/p>\n<p>Study start date\/end date: not specified<\/p>"},{"name":"Participants","value":"<p>Total N: 14<\/p>\n<p>Inclusion criteria: smoked ≥ 20 cpd for at least the past 10 years; diagnosis of schizophrenia<\/p>\n<p>Exclusion criteria: alcohol and illicit drug use; recent myocardial infarction; angina pectoris; high blood pressure (BP &gt; 140 mmHg systolic or 90 mmHg diastolic, or both); diabetes mellitus; severe allergies; poorly controlled asthma or other airway diseases; inclusion based on specific population characteristic: diagnosis of schizophrenia<\/p>\n<p>57% women; mean age 44.6 (SD 12.5); mean pack-years smoked 28.8 (SD 12.9)<\/p>\n<p>Motivated to quit: not motivated to quit<\/p>\n<p>E cigarette use at baseline: not specified<\/p>"},{"name":"Interventions","value":"<p><b>EC: Cig-a-like<\/b><\/p>\n<p>Seen at baseline, given EC ('Categoria' brand) with an initial 4-week supply of 7.4 mg nicotine cartridges. Instructed to use ad libitum up to 4 cartridges a day. EC cartridges supplied at months 1, 2, and 3<\/p>\n<p>No instruction on cessation or reduction was provided.<\/p>"},{"name":"Outcomes","value":"<p>Follow-up at 1, 2, 3, 6, and 12 months when cigarette consumption, CO, AEs, and positive and negative symptoms of schizophrenia were measured<\/p>\n<p>Sustained reduction of ≥ 50% for at least 30 days at 12 months<\/p>\n<p>30-day point prevalence CO-validated abstinence at 12 months<\/p>\n<p>Adverse events<\/p>"},{"name":"Notes","value":""},{"name":"Study funding","value":"<p>\"We wish to thank Arbi Group Srl (Milano, Italy) for the free supplies of “Categoria” e-cigarette kits and nicotine cartridges as well as their support. We would also like to thank LIAF (Lega Italiana AntiFumo) for the collaboration.\"<\/p>"},{"name":"Author declarations","value":"<p>\"Pasquale Caponnetto, Roberta Auditore, Cristina Russo and Giorgio Carlo Cappello declare no conflict of interest. Riccardo Polosa has received lecture fees and research funding from Pfizer and GlaxoSmithKline, manufacturers of stop smoking medications. He has served as a consultant for Pfizer and Arbi Group Srl (Milano, Italy), the distributor of the CategoriaTM e-cigarette.\"<\/p>"}],"covariates":[],"arms":[],"results":[],"risk-of-bias":[{"domain":"Random sequence generation (selection bias)","judgement":"HIGH_RISK","support-for-judgement":"<p>Prospective cohort; no randomization<\/p>"},{"domain":"Allocation concealment (selection bias)","judgement":"HIGH_RISK","support-for-judgement":"<p>Not randomized<\/p>"},{"domain":"Selective reporting (reporting bias)","judgement":"UNCLEAR_RISK","support-for-judgement":"<p>Unable to determine prespecified outcomes<\/p>"},{"domain":"Other bias","judgement":"NOT_APPLICABLE","support-for-judgement":""},{"domain":"Blinding of participants and personnel (performance bias)","group":"All outcomes","judgement":"NOT_APPLICABLE","support-for-judgement":""},{"domain":"Blinding of outcome assessment (detection bias)","group":"All outcomes","judgement":"NOT_APPLICABLE","support-for-judgement":""},{"domain":"Incomplete outcome data (attrition bias)","group":"All outcomes","judgement":"LOW_RISK","support-for-judgement":"<p>0\/14 lost to follow-up<\/p>"}]},{"name":"Caponnetto 2021*","year":"2021","data-source":"PUB","identifiers":[{"name":"CRS","value":"26464841"}],"references":[{"reference-type":"JOURNAL_ARTICLE","primary":true,"authors":"Caponnetto P, DiPiazza J, Kim J, Maglia M, Polosa R","title":"A single-arm, open-label pilot, and feasibility study of a high nicotine strength e-cigarette intervention for smoking cessation or reduction for people with schizophrenia spectrum disorders who smoke cigarettes","original-title":"","source":"Nicotine & Tobacco Research","publication-date":"2021","volume":"23","issue":"7","pages":"1113-22","edition":"","editors":"","publisher":"","city":"","medium":"","identifiers":[{"name":"CRS","value":"26464842"},{"name":"DOI","value":"10.1093\/ntr\/ntab005"}]}],"characteristics":[{"name":"Methods","value":"<p>Design: single-arm pilot study<\/p>\n<p>Recruitment: authors wrote to physicians, psychiatrists, and other health care providers to inform them about the study. Flyers were posted within and outside of the Smoking Cessation Center of Catania University (Centro per la Prevenzione e Cura del Tabagismo — CPCT), at the Policlinico Vittorio Emanuele. Participants were recruited from Catania outpatient psychiatric clinics by researchers of CPCT. Clinicians from outpatient psychiatric clinics identified suitable participants and drew their attention to the study flyers.&nbsp;<\/p>\n<p>Setting: Catania, Italy<\/p>\n<p>Study start date: 2017. End date not stated. Recruitment September 2017 to October 2017<\/p>"},{"name":"Participants","value":"<p>Total N: 40 (single-arm)<\/p>\n<p>All participants: individuals with schizophrenia spectrum disorders who smoke cigarettes<\/p>\n<p>Inclusion criteria:<\/p>\n<p>Adults attending psychiatric outpatient clinics in Catania who smoked 20 or more cigarettes daily were included.<\/p>\n<p>Able to meet the criteria for a schizophrenia spectrum disorder diagnosis without evidence of current exacerbation of illness<\/p>\n<p>Exclusion criteria:<\/p>\n<p>Pregnancy, breastfeeding, myocardial infarction, or angina pectoris within the past 3 months, current poorly controlled asthma or chronic obstructive pulmonary disease<\/p>\n<p>Female 35%; mean age 48.3 (SD 12.1); mean CPD 28 (SD 9); mean FTND 8.3 (SD 1.8)<\/p>\n<p>E-cigarette use at baseline: 12 (30%) had used EC either regularly or had tried.<\/p>\n<p>Motivated to quit: no<\/p>"},{"name":"Interventions","value":"<p>EC: <b>pod<\/b><\/p>\n<p>JUUL pod e-cigarette, PAX Labs, a closed pod e-cigarette product. The pod contains 0.7 mL of e-liquid and up to 5% nicotine by weight.&nbsp;<\/p>\n<p>At the BL visit, participants were given a free e-cigarette starter kit containing one JUUL device with a charger and 5% nicotine pods, Virginia tobacco flavour with instructions on how to charge, activate, and use the e-cigarette. A 4-week supply of pods equivalent to their current cigarette-smoking behaviour, according to the manufacturer’s guidelines, was supplied to each participant (one pod for every packet of 20 cigarettes; mean 128, minimum 80, and maximum 200).<\/p>\n<p>Support: Eligible participants were invited to use a JUUL e-cigarette for at least 12 weeks and were followed up prospectively for 24 weeks. Participants received a 4-week supply of pods on three occasions, BL, week 4 (study visit 2), and week 8 (study visit 3). Participants were informed that the product was potentially less harmful than combustible cigarettes and could be used as a cigarette substitute as much as they liked. Limited behavioural support was provided as part of the intervention and included behaviour substitution of combustible cigarettes with e-cigarettes and self-monitoring of combustible cigarette consumption through the use of study diaries. Phone contact at week 2, 6, and 10. Participants attended a total of 5 study visits.<\/p>"},{"name":"Outcomes","value":"<p>Baseline, week 4 (study visit 2), week 8 (study visit 3), 12 weeks, 24-week FU<\/p>\n<p>Cessation: CO<\/p>\n<p>Reduction: CPD<\/p>\n<p>AEs: dry cough, headache, throat irritation<\/p>\n<p>Other outcomes: vital signs (BP and HR), weight, and mental health, subjective effects (e.g. satisfied, no aversion), acceptability<\/p>"},{"name":"Study funding","value":"<p>The e-cigarettes used in the study were donated by the manufacturer, PAX Labs (on June 13, 2017 the company became known as JUUL Labs).<\/p>\n<p>Acknowledgements: The authors wish also to thank PAX Labs (on June 13, 2017 the company became known as JUUL Labs) for the free supplies of JUUL e-cigarette kits and pods. At the time the research was conducted, JUUL Labs were not part owned by Altria, a tobacco company. PAX Labs agreed also to supply pods for a further 3 months after the end of the pilot to participants who expressed a wish to continue using as JUUL was not available in Italy when this study was conducted and not currently available at the 5% nicotine strength. No separate funding was secured for the study.&nbsp;<\/p>\n<p>Altria Group (formerly Philip Morris Companies) acquired a 35% stake in JUUL Labs on December 20, 2018, but the study was completed before Altria invested in JUUL.<\/p>"},{"name":"Author declarations","value":"<p>MM is fixed-term researcher at Centro per la Prevenzione e Cura del Tabagismo, University of Catania. JD is full-time employee of City University of New York (United States). JK is full-time employee of Weill Medical College of Cornell University, New York (United States). RP is full-time employee of the University of Catania, Italy. In relation to his work in the area of tobacco control and respiratory diseases, RP has received lecture fees and research funding from Pfizer, Inc., GlaxoSmithKline plc, CV Therapeutics, NeuroSearch A\/S, Sandoz, MSD, Boehringer Ingelheim, Novartis, Duska Therapeutics, and Forest Laboratories. He has also served as a consultant for Pfizer, Inc., Global Health Alliance for treatment of tobacco dependence, CV Therapeutics, NeuroSearch A\/S, Boehringer Ingelheim, Duska Therapeutics, Forest Laboratories, ECITA (Electronic Cigarette Industry Trade Association, in the United Kingdom), Health Diplomat (consulting company that delivers solutions to global health problems with special emphasis on harm minimization), and Pharmacielo. RP was awarded an Investigator-Initiated Study award programme established by Philip Morris International in 2017, but subsequently resigned from the role of Principal Investigator in 2018, before the trial began. Lecture fees from a number of European EC industry and trade associations (including Fédération Interprofessionnelle de la VAPE in France and Federazione Italiana Esercenti Svapo Elettronico in Italy) were directly donated to vaper advocacy no-profit organizations. RP is the Founder of the Center of Excellence for the acceleration of Harm Reduction at the University of Catania (CoEHAR), which has received a grant from Foundation for a Smoke Free World to develop and carry out eight research projects. RP is also currently involved in the following pro bono activities: scientific advisor for LIAF, Lega Italiana Anti Fumo (Italian acronym for Italian Anti Smoking League) and Chair of the European Technical Committee for standardization on Requirements and test methods for emissions of electronic cigarettes (CEN\/TC 437; WG4). PC is paid by the University of Catania as an external part-time researcher and adjunct professor of clinical, addiction, and general psychology. He has been affiliated to the CoEHAR since December 2019 in a pro bono role. He is coauthor of a protocol paper supported by an Investigator-Initiated Study award programme established by Philip Morris International in 2017. The other authors have no conflict of interests to declare.<\/p>"},{"name":"Notes","value":"<p>New to 2022 update<\/p>"}],"covariates":[],"arms":[],"results":[],"risk-of-bias":[{"domain":"Random sequence generation (selection bias)","judgement":"HIGH_RISK","support-for-judgement":"<p>Single-arm, open-label<\/p>"},{"domain":"Allocation concealment (selection bias)","judgement":"HIGH_RISK","support-for-judgement":"<p>Single-arm, open-label<\/p>"},{"domain":"Selective reporting (reporting bias)","judgement":"UNCLEAR_RISK","support-for-judgement":"<p>No detail<\/p>"},{"domain":"Other bias","judgement":"NOT_APPLICABLE","support-for-judgement":""},{"domain":"Blinding of participants and personnel (performance bias)","group":"All outcomes","judgement":"NOT_APPLICABLE","support-for-judgement":""},{"domain":"Blinding of outcome assessment (detection bias)","group":"All outcomes","judgement":"NOT_APPLICABLE","support-for-judgement":""},{"domain":"Incomplete outcome data (attrition bias)","group":"All outcomes","judgement":"LOW_RISK","support-for-judgement":"<p>Quote: 37 (92.5%) participants completed all study visits and attended their follow-up visit.<\/p>"}]},{"name":"Caponnetto 2023*","year":"2023","data-source":"PUB","identifiers":[{"name":"CRS","value":"26464843"},{"name":"OTHER","value":"NCT03569748"}],"references":[{"reference-type":"JOURNAL_ARTICLE","primary":true,"authors":"Caponnetto P, Campagna D, Maglia M, Benfatto F, Emma R, Caruso M, et al","title":"Comparing the effectiveness, tolerability, and acceptability of heated tobacco products and refillable electronic cigarettes for cigarette substitution (CEASEFIRE): randomized controlled trial","original-title":"","source":"Public Health Surveillance","publication-date":"2023","volume":"9","issue":"","pages":"e42628","edition":"","editors":"","publisher":"","city":"","medium":"","identifiers":[{"name":"CRS","value":"26464844"},{"name":"DOI","value":"10.2196\/42628"}]},{"reference-type":"OTHER","primary":false,"authors":"NCT03569748","title":"Heated tobacco products vs electronic cigarettes","original-title":"","source":"clinicaltrials.gov\/ct2\/show\/NCT03569748","publication-date":"(first received 25 June 2021)","volume":"","issue":"","pages":"","edition":"","editors":"","publisher":"","city":"","medium":"","identifiers":[{"name":"CRS","value":"26464846"}]},{"reference-type":"JOURNAL_ARTICLE","primary":false,"authors":"Caponnetto P, Caruso M, Maglia M, Emma R, Saitta D, Busa B, et al","title":"Non-inferiority trial comparing cigarette consumption, adoption rates, acceptability, tolerability, and tobacco harm reduction potential in smokers switching to Heated Tobacco Products or electronic cigarettes: study protocol for a randomized controlled trial","original-title":"","source":"Contemporary Clinical Trials Communications","publication-date":"2020","volume":"8","issue":"","pages":"17","edition":"","editors":"","publisher":"","city":"","medium":"","identifiers":[{"name":"CRS","value":"26464845"}]}],"characteristics":[{"name":"Study funding","value":"<p>NCT record: Collaborators: Philip Morris Société Anonyme<\/p>\n<p>Caponnetto 2020: This research is supported by an Investigator-Initiated Study award by Philip Morris Products Société Anonyme (<a type=\"EXTERNAL\" href=\"https:\/\/www.sciencedirect.com\/science\/article\/pii\/S2451865420300028?via%3Dihub#gs1\">PMI.IIS.2016.006<\/a>).&nbsp;<\/p>"},{"name":"Author declarations","value":"<p>EM, DS and RP are full-time employees of the University of Catania, Italy. PC, MC and RE are fixed-term researchers at University of Catania, Italy. MM is a fixed-term researcher at Centro per la Prevenzione e Cura del Tabagismo, University of Catania. BB is a full-time employee of ARNAS Garibaldi, Catania, Italy. AP is a full-time employee of Casa di Cura Musumeci-Gecas, Gravina di Catania, Italy. UP is a full-time employee of Ospedale “San Vincenzo” - Taormina, Italy.<\/p>\n<p>In relation to his work in the area of tobacco control, RP has received lecture fees and research funding from Pfizer and GlaxoSmithKline, manufacturers of stop smoking medications. He has also received support from The Consumer Advocates for Smoke-free Alternatives (CASAA) for publication and open access costs of one paper. He has also served as a consultant for Pfizer, Global Health Alliance for treatment of tobacco dependence, ECITA (Electronic Cigarette Industry Trade Association, in the UK), Arbi Group Srl., and Health Diplomats (consulting company that delivers solutions to global health problems with special emphasis on harm minimization). Lectures fees from a number of European electronic cigarette industry and trade associations (including FIVAPE in France and FIESEL in Italy) were directly donated to vapers advocacy no-profit organizations. He is also currently involved in the following pro bono activities: scientific advisor for LIAF, Lega Italiana Anti Fumo (Italian acronym for Italian Anti Smoking League) and for The Consumer Advocates for Smoke-free Alternatives (CASAA); Chair of the European Technical Committee for standardization on “Requirements and test methods for emissions of electronic cigarettes” (CEN\/TC 437; WG4).<\/p>\n<p>The other authors have no conflict of interests to declare.<\/p>"},{"name":"Methods","value":"<p>Design: randomized non-inferiority switching trial<\/p>\n<p>Setting: Italy<\/p>\n<p>Recruitment: recruited among hospital\/university staff, via social media, or through word of mouth<\/p>\n<p>Study start date: May 2019. Study end date May 2020<\/p>"},{"name":"Participants","value":"<p>220 healthy people who smoke tobacco cigarettes<\/p>\n<p>EC arm 110, HTP arm 110<\/p>\n<p>% female: EC arm 70% (63.6), HTP arm 56% (50.9). Mean age 41.3 (EC arm 41.3 (SD 16.9), HTP arm 41.3 (SD 16.1)). Mean CPD: EC arm 22.8 (10.9), HTP arm 22.6 (SD 10.1). Mean FTND: EC arm 6 (SD 2.2), HTP arm 5.8 (SD 2.1)<\/p>\n<p>Motivated to quit: No<\/p>"},{"name":"Interventions","value":"<p>E-cigarettes (EC) arm: JustFog Q16 Starter Kit consisting of a battery and a 1.9-mL refillable tank fitted with a 1.6-Ohm nichrome coil, 16 mg, 3 flavours 50% propylene glycol\/40% vegetable glycerin\/10% H2O. EC study arm, 50.9% (56\/110) chose Puff Riserva Country, 30.9% (34\/110) chose Puff Riserva Tuscan, and 18.2% (20\/110) chose Puff Artic e-liquid.<\/p>\n<p>Heated Tobacco Products (HTPs) arm: IQOS 2.4 Plus consisting of a pen-like holder into which a tobacco stick is inserted and heated, and a battery case to recharge the holder after each use. IQOS 2.4 Plus was the only HTP available on the Italian market when this trial was designed. The device is to be used with tobacco sticks specifically processed and manufactured for IQOS (named HEETS). Participants could choose from 3 varieties of tobacco sticks (HEETS Amber, rich tobacco; HEETS Yellow, smooth tobacco; and HEETS Turquoise, menthol-flavoured tobacco), which were available for sale on the Italian market at the time of the study. HTP study arm, 56.4% (62\/110) chose HEETS Amber, 33.6% (37\/110) chose HEETS Yellow, and 10.0% (11\/110) chose HEETS Turquoise tobacco sticks.<\/p>\n<p>Both groups: “Motivational counseling was offered throughout the study to maximize study product adherence, to favor transition away from combustible tobacco cigarettes, and to prevent relapse back to smoking.”<\/p>"},{"name":"Outcomes","value":"<p>12-week study. Follow-up 24 weeks. Baseline, 1, 2, 4, 8, 12, and 24 weeks.<\/p>\n<p>Biochemically verified self-reported continuous abstinence at 12 weeks from the previous visit. Continuous abstinence rate (CAR) weeks 4 to 12). Abstinence from smoking was defined as eCO-verified (&lt; 10 ppm). 7-day point prevalence of abstinence at week 12.<\/p>\n<p>Secondary outcomes include: smoking reduction from baseline, adoption rates and product acceptability, tolerability, changes in step test values and in the level of selected biomarkers of exposure in exhaled breath (i.e. eCO) and in spot urine samples<\/p>\n<p>A follow-up visit at 24 weeks to review product usage and smoking behaviour under naturalistic conditions of use<\/p>"},{"name":"Notes","value":"<p>&nbsp;<\/p>"}],"covariates":[],"arms":[],"results":[],"risk-of-bias":[{"domain":"Random sequence generation (selection bias)","judgement":"LOW_RISK","support-for-judgement":"<p>NCT record: The randomization sequence will be computer-generated by using blocks size of 5, with an allocation ratio of 1:1 for each of the study products (IQOS, JustFog-EC). This was not reported in the paper.<\/p>"},{"domain":"Allocation concealment (selection bias)","judgement":"LOW_RISK","support-for-judgement":"<p>From Caponnetto 2020: “assignment to one of the two groups must be made on the basis of a simple list. The “dummy” randomization list will be generated by the statistician through an SAS program (Statistical Analysis System Version 9.4). The randomization list will consist of 220 numbers of 3 digits in the form nnn (where “nnn” is a sequential number from 001 to 220). In derogation from the protocol (Study Design and Study Plan section) and in order to make it impossible to identify the subject's own arm to be randomized (before the number is assigned), the size of the blocks will not be 4 but will be variable in blocks of 4 and 6. The sequence of blocks will also be randomized and blind.”<\/p>"},{"domain":"Selective reporting (reporting bias)","judgement":"HIGH_RISK","support-for-judgement":"<p>Study completed in May 2020 but 24-week outcome data not reported in publication or in the trial register record in which 12-week outcomes were reported<\/p>"},{"domain":"Other bias","judgement":"NOT_APPLICABLE"},{"domain":"Blinding of participants and personnel (performance bias)","group":"All outcomes","judgement":"HIGH_RISK","support-for-judgement":"<p>“Obviously, product assignment could not be blinded, and strong product preference (IQOS-HTP vs JustFog-EC) could have introduced an allocation bias.” Authors aware of a strong product preference<\/p>"},{"domain":"Blinding of outcome assessment (detection bias)","group":"All outcomes","judgement":"LOW_RISK","support-for-judgement":"<p>Self-reported AEs. VO2 max measured by the Chester step test. eCO measured<\/p>"},{"domain":"Incomplete outcome data (attrition bias)","group":"All outcomes","judgement":"LOW_RISK","support-for-judgement":"<p>EC 101\/110 12 weeks; 94\/110 at 24 weeks<\/p>"}]},{"name":"Carpenter 2017","year":"2014","data-source":"PUB","identifiers":[{"name":"CRS","value":"14702537"}],"references":[{"reference-type":"JOURNAL_ARTICLE","primary":true,"authors":"Carpenter MJ, Heckman BW, Wahlquist AE, Wagener TL, Goniewicz ML, Gray KM, et al","title":"A naturalistic, randomized pilot trial of e-cigarettes: uptake, exposure, and behavioral effects","original-title":"","source":"Cancer Epidemiology, Biomarkers & Prevention","publication-date":"2017","volume":"26","issue":"12","pages":"1795-803","edition":"","editors":"","publisher":"","city":"","medium":"","identifiers":[{"name":"CRS","value":"14702538"}]},{"reference-type":"OTHER","primary":false,"authors":"NCT02357173","title":"A trial of e-cigarettes: natural uptake, patterns and impact of use","original-title":"","source":"clinicaltrials.gov\/show\/NCT02357173","publication-date":"(first received 3 October 2014)","volume":"","issue":"","pages":"","edition":"","editors":"","publisher":"","city":"","medium":"","identifiers":[{"name":"CRS","value":"14702539"},{"name":"CRS","value":"9400131000005049"}]},{"reference-type":"JOURNAL_ARTICLE","primary":false,"authors":"Smith TT, Wahlquist AE, Heckman BW, Cummings KM, Carpenter MJ","title":"Impact of e-cigarette sampling on cigarette dependence and reinforcement value","original-title":"","source":"Nicotine & Tobacco Research","publication-date":"2020","volume":"22","issue":"2","pages":"297-301","edition":"","editors":"","publisher":"","city":"","medium":"","identifiers":[{"name":"CRS","value":"14702540"}]}],"characteristics":[{"name":"Methods","value":"<p>Design: randomized, parallel-assignment, open-label trial<\/p>\n<p>Recruitment: recruitment from local urban community in southeastern USA, using various media outlets<\/p>\n<p>Setting: community, southeastern USA<\/p>\n<p>Study start date: November 2014; Study end date: May 2016<\/p>"},{"name":"Participants","value":"<p>Total N: 68<\/p>\n<p>N per arm: Control group: 22; ENDS group: 46 (split into 2 non-randomized groups: BluCig 16 mg: 25; BluCig 24 mg: 21)<\/p>\n<p>Inclusion criteria:<\/p>\n<ul>\n <li>Age 18+ years<\/li>\n <li>Current smoker of ≥ 5 cpd for ≥ 1 year<\/li>\n <li>No recent history of cardiovascular distress, COPD, cancer (any non-dermatologic), or uncontrolled diabetes mellitus<\/li>\n <li>Neither pregnant nor breastfeeding (verified)<\/li>\n <li>Absence of any major current psychiatric impairment, including current alcohol\/drug abuse\/dependence<\/li>\n <li>Current, active use of email<\/li>\n <li>At least some concern for health effects of smoking (&gt; none at all on a Likert scale)<\/li>\n <li>Not used any ENDS product in the past 6 months<\/li>\n <li>Never purchased an ENDS product<\/li>\n<\/ul>\n<p>Exclusion criteria:<\/p>\n<ul>\n <li>Use of non-cigarette tobacco products (e.g. cigarillos) in the last 30 days<\/li>\n <li>Current use of any smoking cessation medications<\/li>\n <li>Current enrolment in a smoking cessation treatment study<\/li>\n<\/ul>\n<p>Women: 59.7%; mean age: 42.2; mean cpd: 15.3; heaviness of smoking (0 to 6): 2.9<\/p>\n<p>EC use: Control: 9%; ENDS 16 mg group: 4%; ENDS 24 mg group: 33%<\/p>\n<p>Motivation to quit smoking in next month (0 to 10): Control: 4.0; ENDS 16 mg: 5.0; ENDS 24 mg: 4.4<\/p>"},{"name":"Interventions","value":"<p><b>EC: Cig-a-like<\/b><\/p>\n<p><b>Intervention<\/b>: At study start, choice of tobacco or menthol flavour Blu Starter Pack EC, with 16 mg\/mL nicotine. Midway through study, the manufacturer of Blu altered the product and discontinued availability of the device, replaced with BluPlusþ, with 24 mg\/mL nicotine. 3-week sampling period, given up to 7 cartridges at each of 3 weekly visits. Instructions on usage \"kept minimal to preserve naturalistic intent.\" The study team suggested that ENDS could be used \"as you wish, to cut down or quit smoking, help manage smoking restrictions, or both.\"<\/p>\n<p><b>Control<\/b>: own brand of cigarettes<\/p>"},{"name":"Outcomes","value":"<p>Weeks 2, 3, 4, 8, 12, and 16<\/p>\n<p>Carbon monoxide, NNAL<\/p>\n<p>Other outcomes: cessation (&lt; 6 months), product evaluation, EMA<\/p>"},{"name":"Notes","value":"<p>New for 2020 update. Listed as ongoing study NCT02357173 in 2016 review update. Additional data provided from authors<\/p>\n<p>In all, 25 participants (54%) received the Blu Starter Pack (16 mg), and 21 participants (46%) received BluPlusþ (24 mg); no switches were made within participants. Note: this is not included in our analysis of higher v lower as assignment to nicotine dose was not done at random; 24 mg and 16 mg merged in our main analysis<\/p>"},{"name":"Study funding","value":"<p>\"Support was provided by NIH R21 DA037407 (to M.J. Carpenter), P01 CA200512 (to K.M. Cummings, M.J. Carpenter, and M.L. Goniewicz), UL1 TR001450, and P30 CA138313. M.L. Goniewicz's laboratory is supported via P30 CA016056. B.W. Heckman is supported via K12 DA031794 and K23 DA041616. T.L. Wagener's effort is partially supported by the Oklahoma Tobacco Research Center, which is funded by the Oklahoma Tobacco Settlement Endowment Trust.\"<\/p>"},{"name":"Author declarations","value":"<p>\"M.L. Goniewicz is a consultant\/advisory board member for Johnson &amp; Johnson. K.M. Cummings reports receiving a commercial research grant from and is a consultant\/advisory board member for Pfizer Inc., and has provided expert witness testimony for various plaintiffs in lawsuits involving cigarette manufacturers. No potential conflicts of interest were disclosed by the other authors.\"<\/p>"}],"covariates":[],"arms":[],"results":[],"risk-of-bias":[{"domain":"Random sequence generation (selection bias)","judgement":"UNCLEAR_RISK","support-for-judgement":"<p>Quote: “Randomization to group was stratified by motivation to quit in the next 30 days (0–6 vs. 7–10 on a VAS scale) but proportioned 2:1 (ENDS:control) to increase precision estimates for e-cigarette uptake and usage.”<\/p>"},{"domain":"Allocation concealment (selection bias)","judgement":"UNCLEAR_RISK","support-for-judgement":"<p>Not specified<\/p>"},{"domain":"Selective reporting (reporting bias)","judgement":"UNCLEAR_RISK","support-for-judgement":"<p>Not specified<\/p>"},{"domain":"Other bias","judgement":"LOW_RISK","support-for-judgement":"<p>Midway through the study, the manufacturer of Blu altered the product and discontinued availability of the device, replaced with BluPlusþ, with 24 mg\/mL nicotine, again offered in both tobacco and menthol flavourings, and with improved battery duration (4-watt battery for both devices). In all, 25 participants (54%) received the Blu Starter Pack (16 mg), and 21 participants (46%) received BluPlusþ (24 mg); no switches were made within participants. The change in product (IRB approved) allowed us the unexpected opportunity to assess what impact, if any, the change in product design had on study outcomes. Note that the manufacturer, style of device, and packaging did not change, nor did our messaging to participants. The only difference was the strength of product. Thus, trial outcomes are reported across 3 groups: control versus 16 mg versus 24 mg ENDS. We have not rated this as high risk of bias as our analyses did not compare on nicotine strength and both nicotine arms were combined in our main analysis.<\/p>"},{"domain":"Blinding of participants and personnel (performance bias)","group":"All outcomes","judgement":"HIGH_RISK","support-for-judgement":"<p>Not blinded and included non-active control<\/p>"},{"domain":"Blinding of outcome assessment (detection bias)","group":"All outcomes","judgement":"HIGH_RISK","support-for-judgement":"<p>CO biochemically verified, but abstinence not used as outcome in this review, so rated based on adverse event reporting. Self-report, no blinding of participants<\/p>"},{"domain":"Incomplete outcome data (attrition bias)","group":"All outcomes","judgement":"LOW_RISK","support-for-judgement":"<p>Retention rate:<\/p>\n<p>Week 4: control:19\/22 (86%); ENDS 16 mg: 23\/25 (92%); ENDS 24 mg: 20\/21 (95%)<\/p>\n<p>Week 16: control: 16\/22 (73%); ENDS 16 mg: 19\/25 (76%); ENDS 24 mg: 15\/21 (71%)<\/p>"}]},{"name":"Carpenter 2023","year":"2023","data-source":"MIX","identifiers":[{"name":"CRS","value":"24012717"}],"references":[{"reference-type":"CONFERENCE_PROC","primary":true,"authors":"Carpenter MJ, Wahlquist A, Cummings KM, Smith T","title":"Complementary approaches to examining relationships between e-cigarettes and smoking: novel data from the US","original-title":"","source":"SRNT 29th Annual Meeting; 2023 Mar 1-4; San Antonio (TX), USA. SYM5-1","publication-date":"2023","volume":"","issue":"","pages":"5-6","edition":"","editors":"","publisher":"","city":"","medium":"","identifiers":[{"name":"CRS","value":"24012718"}]},{"reference-type":"CONFERENCE_PROC","primary":false,"authors":"Hunter JN, Fahey MC, Wahlquist A, Smith T, Carpenter M","title":"E-cigarette expectations and use among non-treatment seeking veteran smokers in a small nationawide veteran population","original-title":"","source":"SRNT 30th Annual Meeting March 2024, Edinburgh UK. POS3-122","publication-date":"2024","volume":"","issue":"","pages":"","edition":"","editors":"","publisher":"","city":"","medium":"","identifiers":[{"name":"CRS","value":"28550161"}]},{"reference-type":"JOURNAL_ARTICLE","primary":false,"authors":"O'Neal RA, Carpenter MJ, Wahlquist AE, Leavens EL, Smith TT, Fahey MC","title":"The prospective relationship between a-priori intentions for and patterns of e-cigarette use among adults who smoke cigarettes","original-title":"","source":"Addictive Behaviors","publication-date":"2024","volume":"156","issue":"","pages":"108067","edition":"","editors":"","publisher":"","city":"","medium":"","identifiers":[{"name":"CRS","value":"28550163"},{"name":"DOI","value":"10.1016\/j.addbeh.2024.108067"}]},{"reference-type":"JOURNAL_ARTICLE","primary":false,"authors":"Smith TT, Wahlquist AE, Wagener TL, Cummings KM, Carpenter MJ","title":"The impact of non-tobacco e-cigarette flavoring on e-cigarette uptake, cigarette smoking reduction, and cessation: a secondary analysis of a nationwide clinical trial","original-title":"","source":"Addictive Behaviors","publication-date":"2025","volume":"163","issue":"","pages":"108240","edition":"","editors":"","publisher":"","city":"","medium":"","identifiers":[{"name":"CRS","value":"28550164"},{"name":"DOI","value":"10.1016\/j.addbeh.2024.108240"}]},{"reference-type":"JOURNAL_ARTICLE","primary":false,"authors":"Carpenter MJ, Wahlquist AE, Dahne J, Gray KM, Cummings KM, Warren G, et al","title":"Effect of unguided e-cigarette provision on uptake, use, and smoking cessation among adults who smoke in the USA: a naturalistic, randomised, controlled clinical trial","original-title":"","source":"EClinicalMedicine","publication-date":"2023","volume":"63","issue":"","pages":"102142","edition":"","editors":"","publisher":"","city":"","medium":"","identifiers":[{"name":"CRS","value":"28550160"},{"name":"DOI","value":"10.1016\/j.eclinm.2023.102142"}]},{"reference-type":"OTHER","primary":false,"authors":"NCT03453385","title":"Clinical outcomes of a nationwide, naturalistic E-cig trial (CONNECT)","original-title":"","source":"clinicaltrials.gov\/ct2\/show\/NCT03453385","publication-date":"(first received 5 March 2018)","volume":"","issue":"","pages":"","edition":"","editors":"","publisher":"","city":"","medium":"","identifiers":[{"name":"CRS","value":"24012719"}]},{"reference-type":"CONFERENCE_PROC","primary":false,"authors":"O'Neal R, Fahey MC, Wahlquist A, Smith T, Carpenter M","title":"Demographic and smoking history correlates of anticipated reasons for ENDS use","original-title":"","source":"SRNT 29th Annual Meeting; 2023 Mar 1-4; San Antonio (TX), USA. POS2-18","publication-date":"2023","volume":"","issue":"","pages":"121","edition":"","editors":"","publisher":"","city":"","medium":"","identifiers":[{"name":"CRS","value":"28550162"}]}],"characteristics":[{"name":"Methods","value":"<p>Design: RCT<\/p>\n<p>Setting: USA<\/p>\n<p>Recruitment: participants will be recruited nationally, but a subset (N = 120) will be recruited locally to allow for biomarker collection.<\/p>\n<p>Study start date: 24 May 2018. Study end date: 8 September 2022<\/p>"},{"name":"Participants","value":"<p>Total N: 638<\/p>\n<p>427 = NJoy Pre-Filled Tank<\/p>\n<p>211 = control<\/p>\n<p>53.6% female; mean age 42.3 (SD = 11.5), 68.5% white (18.5% black; 14.1% Hispanic), 30.9% ≤ HS education, and moderately dependent (mean Heaviness of Smoking Index = 14.8; SD = 7.2)<\/p>\n<p>Motivated to quit: limited interest in quitting smoking (mean motivation to quit on 0 to 10 VAS = 4.3; SD = 3.2; 24.1% making quit attempt in prior year). &nbsp;There is no requirement to quit smoking in this study, nor is there any requirement to use e-cigarettes.<\/p>\n<p>Inclusion criteria:<\/p>\n<p>Age 21+; current smoker; regular use of email OR capacity to receive SMS text and internet access; additional smoking and health criteria determined at screening; minimal history of vaping<\/p>"},{"name":"Interventions","value":"<p>E-cigarette: NJoy Pre-Filled Tank, 3 mL pre-filled tank, 15 mg\/mL of nicotine. E-cigarette samples are inclusive of a battery and self-contained tanks of assorted flavours to last up to 4 weeks. Minimal instructions on use. Continue smoking their usual cigarettes as much or as little as they would like.<\/p>\n<p>Control arm: no intervention. Participants will not receive an NJOY electronic cigarette to sample and will continue smoking their usual cigarettes as much or as little as they would like.<\/p>"},{"name":"Outcomes","value":"<p>Baseline, 1, 2, 3, 4, 12, 24 weeks<\/p>\n<ol>\n <li>Uptake. Mean days of use over 4-week sampling period (study enrolment through end of 4-week intervention)<\/li>\n <li>Conversion. Percentage of participants who purchase an e-cigarette (study enrolment through end of 6-month follow-up)<\/li>\n <li>Smoking cessation. Point prevalence abstinence from conventional smoking (6-month follow-up)<\/li>\n <li>AEs categorised as mild, moderate, or severe. The AEs most commonly reported were: cough, headaches, increased phlegm. Information collected between study enrolment and 6-month FU.<\/li>\n <li>SAEs information collected between study enrolment and 6-month FU.<\/li>\n <li>Study product use at 4, 12, and 24 weeks<\/li>\n<\/ol>\n<p>Participants will be asked to provide smoking diary data, captured electronically, daily for 4 weeks. More substantive phone assessment will track smoking and related behaviours at baseline (day 0) and +10, +17, and +24 days (weekly during initial 3 weeks, following brief lag for delays in product mailing), and at +1, +3, and +6 months.<\/p>"},{"name":"Study funding","value":"<p>Funding: NCI R01 210625<\/p>"},{"name":"Author declarations","value":"<p>Neither the tobacco industry nor any e-cigarette manufacturer provides support of any kind for this study.&nbsp;<\/p>"},{"name":"Notes","value":""}],"covariates":[],"arms":[],"results":[],"risk-of-bias":[{"domain":"Random sequence generation (selection bias)","judgement":"LOW_RISK","support-for-judgement":"<p>\"Randomization occurred via stratified, mixed block design, stratifying on local vs. national enrollment and on desire to quit smoking: 0–6 vs. 7–10 on a VAS scale.\"<\/p>"},{"domain":"Allocation concealment (selection bias)","judgement":"LOW_RISK","support-for-judgement":"<p>Allocation was uploaded into REDCap meaning the research team were blinded to the sequence.<\/p>"},{"domain":"Selective reporting (reporting bias)","judgement":"LOW_RISK","support-for-judgement":"<p>&nbsp;All relevant prespecified outcomes provided by authors<\/p>"},{"domain":"Other bias","judgement":"NOT_APPLICABLE"},{"domain":"Blinding of participants and personnel (performance bias)","group":"All outcomes","judgement":"HIGH_RISK","support-for-judgement":"<p>Open-label with comparator group with minimal control. Randomization did not include any masking.<\/p>"},{"domain":"Blinding of outcome assessment (detection bias)","group":"All outcomes","judgement":"HIGH_RISK","support-for-judgement":"<p>Self-reported.<\/p>"},{"domain":"Incomplete outcome data (attrition bias)","group":"All outcomes","judgement":"LOW_RISK","support-for-judgement":"<p>EC: 292\/427 (68%)<\/p>\n<p>Control: 163\/211 (77%)<\/p>"}]},{"name":"Cobb 2021","year":"2016","data-source":"MIX","identifiers":[{"name":"CRS","value":"18539490"}],"references":[{"reference-type":"JOURNAL_ARTICLE","primary":true,"authors":"Cobb CO, Foulds J, Yen M-S, Veldheer S, Lopez AA, Yingst JM, et al","title":"Effect of an electronic nicotine delivery system with 0, 8, or 36 mg\/mL liquid nicotine versus a cigarette substitute on tobacco-related toxicant exposure: a four-arm, parallel-group, randomised, controlled trial","original-title":"","source":"Lancet Respiratory Medicine","publication-date":"2021","volume":"9","issue":"8","pages":"840-50","edition":"","editors":"","publisher":"","city":"","medium":"","identifiers":[{"name":"CRS","value":"28550165"},{"name":"DOI","value":"10.1016\/ S2213-2600(21)00022-9"}]},{"reference-type":"JOURNAL_ARTICLE","primary":false,"authors":"Foulds J, Cobb C, Yen M-S, Veldheer S, Brosnan P, Yingst J, et al","title":"Effect of electronic nicotine delivery systems on cigarette abstinence in smokers with no plans to quit: exploratory analysis of a randomized placebo-controlled trial","original-title":"","source":"Nicotine Tobacco Research","publication-date":"2022","volume":"24","issue":"7","pages":"955-61","edition":"","editors":"","publisher":"","city":"","medium":"","identifiers":[{"name":"CRS","value":"18539492"},{"name":"DOI","value":"10.1093\/ntr\/ntab247"}]},{"reference-type":"OTHER","primary":false,"authors":"Dahal S, Yingst J, Wang X, Cobb CO, Carrillo M, Hrabovsky S, et al","title":"Changes in cardiovascular disease risk, lung function, and other clinical health outcomes when people who smoke use e-cigarettes to reduce cigarette smoking: an exploratory analysis from a randomized placebo-controlled trial","original-title":"","source":"MedRxiv: the Preprint Server for Health Sciences","publication-date":"2024","volume":"","issue":"","pages":"","edition":"","editors":"","publisher":"","city":"","medium":"","identifiers":[{"name":"CRS","value":"28550167"},{"name":"DOI","value":"10.1101\/2024.12.14.24319048"}]},{"reference-type":"CONFERENCE_PROC","primary":false,"authors":"Yingst J, Wang X, Anderson A, Breland A, Soule E, Barnes A, et al","title":"Evaluation of nicotine dependence among smokers using electronic cigarettes to reduce cigarette smoke","original-title":"","source":"Society for Research on Nicotine and Tobacco, Annual Meeting, March 2022, Baltimore USA","publication-date":"2022","volume":"","issue":"","pages":"","edition":"","editors":"","publisher":"","city":"","medium":"","identifiers":[{"name":"CRS","value":"22035892"}]},{"reference-type":"JOURNAL_ARTICLE","primary":false,"authors":"Lopez AA, Cobb CO, Yingst JM, Veldheer S, Hrabovsky S, Yen MS, et al","title":"A transdisciplinary model to inform randomized clinical trial methods for electronic cigarette evaluation","original-title":"","source":"BMC Public Health","publication-date":"2016","volume":"16","issue":"1","pages":"217","edition":"","editors":"","publisher":"","city":"","medium":"","identifiers":[{"name":"CRS","value":"18539493"},{"name":"CRS","value":"9400131000005107"},{"name":"PMCID:","value":"PMC4778292"},{"name":"PUBMED","value":"26941050"}]},{"reference-type":"OTHER","primary":false,"authors":"NCT02342795","title":"Randomized controlled trial methods for novel tobacco products evaluation","original-title":"","source":"clinicaltrials.gov\/show\/NCT02342795","publication-date":"(first received 16 December 2014)","volume":"","issue":"","pages":"","edition":"","editors":"","publisher":"","city":"","medium":"","identifiers":[{"name":"CRS","value":"18539494"},{"name":"CRS","value":"9400131000005070"}]},{"reference-type":"JOURNAL_ARTICLE","primary":false,"authors":"Veldheer S, Yingst J, Midya V, Hummer B, Lester C, Krebs N","title":"Pulmonary and other health effects of electronic cigarette use among adult smokers participating in a randomized controlled smoking reduction trial","original-title":"","source":"Addictive Behaviors","publication-date":"2019","volume":"91","issue":"","pages":"95-101","edition":"","editors":"","publisher":"","city":"","medium":"","identifiers":[{"name":"CRS","value":"18539495"}]},{"reference-type":"JOURNAL_ARTICLE","primary":false,"authors":"Yingst J, Wang Xi, Lopez AA, Breland A, Soule E, Barnes A, et al","title":"Randomized control trial methods workgroup of the center for the study of tobacco products, changes in nicotine dependence among smokers using electronic cigarettes to reduce cigarette smoking in a randomized controlled trial","original-title":"","source":"Nicotine & Tobacco Research","publication-date":"2023","volume":"25","issue":"3","pages":"372-8","edition":"","editors":"","publisher":"","city":"","medium":"","identifiers":[{"name":"CRS","value":"24012722"},{"name":"DOI","value":"10.1093\/ntr\/ntac153"}]},{"reference-type":"CONFERENCE_PROC","primary":false,"authors":"Dahal S, Yingst J, Wang X, Cobb C, Hrabovsky S, Bascom R, et al","title":"Changes in cardiopulmonary and other clinical health outcomes among adult smokers using electronic cigarettes: an exploratory analysis from a randomized controlled smoking reduction trial","original-title":"","source":"SRNT Rapids 30th Annual Meeting, March 2024, New Orleans USA. POS5-5","publication-date":"2024","volume":"","issue":"","pages":"","edition":"","editors":"","publisher":"","city":"","medium":"","identifiers":[{"name":"CRS","value":"28550166"}]},{"reference-type":"JOURNAL_ARTICLE","primary":false,"authors":"Yingst J, Foulds J, Veldheer S, Cobb CO, Yen M, Hrabovsky S, et al","title":"Measurement of electronic cigarette frequency of use among smokers participating in a randomized controlled trial","original-title":"","source":"Nicotine & Tobacco Research","publication-date":"2020","volume":"22","issue":"5","pages":"699-704","edition":"","editors":"","publisher":"","city":"","medium":"","identifiers":[{"name":"CRS","value":"28550168"},{"name":"Other","value":"NCT02342795"}]},{"reference-type":"JOURNAL_ARTICLE","primary":false,"authors":"Yingst J, Midya V, White A, Foulds J, Cobb CO, Veldheer S, et al","title":"Effects of liquid nicotine concentration and flavour on the acceptability of electronic nicotine delivery systems (ENDS) among people who smoke participating in a randomised controlled trial to reduce cigarette consumption","original-title":"","source":"Tobacco Control","publication-date":"2025","volume":"34","issue":"4","pages":"496-505","edition":"","editors":"","publisher":"","city":"","medium":"","identifiers":[{"name":"CRS","value":"28550169"},{"name":"DOI","value":"10.1136\/tc-2023-058282"}]}],"characteristics":[{"name":"Methods","value":"<p>Design: randomized, parallel-assignment, double-blind trial<\/p>\n<p>Setting: USA. Penn State Medical Center in Hershey, Pennsylvania (n = 300); Virginia Commonwealth University in Richmond, Virginia (n = 220)&nbsp;<\/p>\n<p>Recruitment: community advertisements<\/p>\n<p>Study start date: June 2015; Study end date: June 2018<\/p>"},{"name":"Participants","value":"<p>Total N: 520 (though Veldheer paper only reports 263)<\/p>\n<p>N per arm: 130 per arm<\/p>\n<p>Inclusion criteria: age 21 to 65; smoke &gt; 9 cigarettes per day; smoke regular filtered cigarettes or machine-rolled cigarettes with a filter; CO measurement &gt; 9 ppm at baseline; not planning to quit in the next 6 months; interested in reducing cigarette consumption; no serious quit attempt in last month, or use of FDA-approved smoking cessation medication (varenicline, bupropion (used specifically as a quitting aid), patch, gum, lozenge, inhaler, and nasal spray)<\/p>\n<p>Exclusion criteria: unstable or significant medical condition in the past 12 months (recent heart attack or some other heart conditions, stroke, severe angina including high blood pressure if systolic &gt; 159 or diastolic &gt; 99 observed during screening); immune system disorders, respiratory diseases (exacerbations of asthma or COPD, require oxygen, require oral prednisone), kidney (dialysis) or liver diseases (cirrhosis), or any medical disorder\/medication; use of any non-cigarette nicotine delivery product (pipe, cigar, dip, chew, snus, hookah, e-cigs, strips, sticks) in the past 7 days; uncontrolled mental illness or substance abuse or inpatient treatment for these in the past 6 months; difficulty providing blood samples; no surgery requiring general anaesthesia in the past 6 weeks; use of EC for ≥5 in the past 28 days or any use in the past 7 days; use of marijuana or any illicit drug\/prescription drugs for non-medical use daily\/almost daily, or weekly in the past 3 months per NIDA Quick Screen; hand-rolled, roll-your-own cigarettes; allergy to propylene glycol\/vegetable glycerin; pregnancy\/breastfeeding<\/p>\n<p>58.8% women; mean age 47; mean cpd 18; mean FTND: not specified<\/p>\n<p>Motivated to quit: interested in reducing cigarette intake but not planning to quit in next 6 months<\/p>\n<p>EC use at baseline: none<\/p>"},{"name":"Interventions","value":"<p><b>EC: Cartridge<\/b><\/p>\n<p>For 24 weeks:<\/p>\n<p>1) <b>Cigarette substitute<\/b>: QuitSmart cigarette substitute - plastic tube looks like a real cigarette, designed to provide the same draw resistance as a smoker's usual cigarette. No drug delivery. 2 cigarette substitutes and a product manual are provided to participants following randomization and replacement products are provided throughout the intervention period (24 weeks). At baseline, associated user manual, research staff explain how to use product. Reduction goal to 50% at weeks 0 and 1, 75% at weeks 2 and 4, continue reducing onwards from there<\/p>\n<p>2) <b>EC with no nicotine<\/b>: EGO e-cigarette. Cartomizers containing 0 mg\/mL nicotine provided throughout the intervention period (24 weeks). Associated user manual, research staff explain how to use product.<\/p>\n<p>3) As (2) but 8 mg\/mL nicotine<\/p>\n<p>4) As (2) but 36 mg\/mL nicotine<\/p>"},{"name":"Outcomes","value":"<p>0, 1, 2, 4, 8, 12, 16, 20, 24, 28, and 36 weeks<\/p>\n<p>Provision of the condition-specific product lasted for 24 weeks (intervention period). There was a 12-week follow-up period after the intervention period for each condition (36 weeks).<\/p>\n<p>NNAL collected at baseline 4, 12, and 24 weeks<\/p>\n<p>Cessation: (a) intent-to-treat, self-reported 7-day point prevalence cigarette abstinence (PPA), biochemically confirmed by exhaled CO &lt; 10ppm (7-day PPA) for each visit up to 24 weeks after randomization (last visit of randomized phase of the trial), with those not attending visits counted as smoking. Additional outcomes included (b) self-reported 28 or more days of cigarette abstinence at week 24 (biochemically validated by exhaled CO &lt; 10 ppm at weeks 20 and 24), (c) the number (%) of participants in each group who reported at least one full day without smoking a cigarette (no biochemical verification), from week 1 to week 24, and (d) the total number of days on which participants self-reported being abstinent from cigarettes from week 1 to week 24.<\/p>\n<ul>\n <li>“tobacco-related toxicant exposure to the potent lung carcinogen NNK, as indexed by the sum of its urinary metabolite 4-(methylnitrosamino)- 1-(3-pyridyl)-1-butanol (NNAL) and its glucuronides (total NNAL; pg\/mg creatinine) collected at randomisation and at 4, 12, and 24 weeks.”<\/li>\n <li>Urine cotinine (ng\/mg creatinine) at 4, 12, and 24 weeks<\/li>\n <li>Glutathione and 8-Isoprostanes<\/li>\n <li>Exhaled CO was measured at each in-person visit<\/li>\n <li>Pulmonary function tests were done at randomization, 4, 12, 24, and 36 weeks<\/li>\n <li>Self-reported number of cigarettes smoked per day and daily study product use were assessed at each in-person visit using a 7-day timeline follow-back procedure supplemented with paper diaries completed daily<\/li>\n <li>Adverse events and serious AEs<\/li>\n <li>Blood pressure, heart rate&nbsp;<\/li>\n<\/ul>\n<p>Other outcomes measured<\/p>\n<ul>\n <li>Drug\/alcohol measures: Alcohol AUDIT-C; NIDA Quick Screen<\/li>\n <li>Cigarette measures: MNWS; confidence to quit, Stage of Change, Environmental smoke, Smoking urges, 7-day TLFB and current tobacco use<\/li>\n <li>Cigarette dependence<\/li>\n <li>Study product dependence and measures<\/li>\n <li>Psych measures: Kessler 6; perceived stress; CES-D<\/li>\n <li>Health measures: Interheart, Clinical COPD Questionnaire<\/li>\n <li>Biomeasures: waist\/hip ratio, weight<\/li>\n <li>Blood samples: complete metabolic panel, haematology panel, lipid panel, c-reactive protein<\/li>\n<\/ul>"},{"name":"Notes","value":"<p>Study listed as ongoing study Lopez 2016 in the 2016 review update and as Veldheer 2019 in 2020 and April 2021 updates.<\/p>\n<p>Cessation data from Foulds, which is pre-print only<\/p>"},{"name":"Study funding","value":"<p>This research was supported by grants P50DA036105 and U54DA036105 from the National Institute on Drug Abuse of the National Institutes of Health and the Center for Tobacco Products of the US Food and Drug Administration. Data collection was supported by UL1TR002649 at Virginia Commonwealth University and by UL1TR002014 at Penn State University from the National Center for Advancing Translational Sciences of the National Institutes of Health. The content of this manuscript is solely the responsibility of the authors and does not necessarily represent the official views of the National Institutes of Health or the US Food and Drug Administration.&nbsp;<\/p>"},{"name":"Author declarations","value":"<p>COC reports grants from National Institute on Drug Abuse and US Food and Drug Administration, during the conduct of the study. JF reports grants from National Institute on Drug Abuse and US Food and Drug Administration, during the conduct of the study, and grants, personal fees, and non-financial support from Pfizer, outside of the submitted work. AAL reports grants from National Institute on Drug Abuse and US Food and Drug Administration, during the conduct of the study. JMY reports grants from National Institute on Drug Abuse and US Food and Drug Administration, during the conduct of the study. LK reports grants from National Institute on Drug Abuse and US Food and Drug Administration, during the conduct of the study. SV reports grants from National Institute on Drug Abuse and US Food and Drug Administration, during the conduct of the study. CB has previously undertaken trials of electronic cigarettes for smoking cessation (with electronic cigarettes purchased from an online retailer [NZVAPOR], electronic cigarette liquid for one trial purchased from Nicopharm, Australia, and nicotine patches supplied by the New Zealand Government via their contract with Novartis [Sydney, Australia]). Neither NZVAPOR nor Nicopharm have links with the tobacco industry. None of these parties had any role in the design, conduct, analysis, or interpretation of the trial findings, or writing of this publication. TE reports grants from National Institute on Drug Abuse and US Food and Drug Administration, during the conduct of the study, and is a paid consultant in litigation against the tobacco industry and also the electronic cigarette industry and is named on one patent for a device that measures the puffing behaviour of electronic cigarette users and on another patent for a smartphone application that determines electronic cigarette device and liquid characteristics. M-SY reports grants from the National Institute on Drug Abuse and the US Food and Drug Administration, during the conduct of the study.<\/p>"}],"covariates":[],"arms":[],"results":[],"risk-of-bias":[{"domain":"Random sequence generation (selection bias)","judgement":"LOW_RISK","support-for-judgement":"<p>\"The study statistician (M-SY) prepared site-specific randomisation lists using the sample function in R version 3.2.0 (blocks of eight).&nbsp;These lists were uploaded onto a study-specific website that interfaced with the data collection and management system (REDCap).\"<\/p>"},{"domain":"Allocation concealment (selection bias)","judgement":"LOW_RISK","support-for-judgement":"<p>“Once a participant has been confirmed eligible for randomization, a computer procedure will assign the participant to the next condition on the list automatically.” \"Only unmasked researchers at each site with no participant contact accessed their list to prepare cartomisers for dispensing.\"<\/p>"},{"domain":"Selective reporting (reporting bias)","judgement":"LOW_RISK","support-for-judgement":"<p>All specified outcomes available or being written up&nbsp;<\/p>"},{"domain":"Other bias","judgement":"NOT_APPLICABLE","support-for-judgement":""},{"domain":"Blinding of participants and personnel (performance bias)","group":"All outcomes","judgement":"LOW_RISK","support-for-judgement":"<p>Not blinded for non-EC arms but, given similar level of support\/product, performance bias judged unlikely<\/p>"},{"domain":"Blinding of outcome assessment (detection bias)","group":"All outcomes","judgement":"LOW_RISK","support-for-judgement":"<p>Not blinded for non-EC arms but, given similar level of support\/product, differential misreport judged unlikely<\/p>"},{"domain":"Incomplete outcome data (attrition bias)","group":"All outcomes","judgement":"LOW_RISK","support-for-judgement":"<p>\"188 (36%) of 520 participants were lost to follow-up by week 24; attrition did not differ by group (39 [30%] of 130 in the cigarette substitute group, 56 [43%] of 130 in the ENDS with 0 mg\/mL nicotine group, 49 [38%] of 130 in the ENDS with 8 mg\/mL nicotine group, and 44 [34%] of 130 in the ENDS with 36 mg\/mL nicotine group; P = 0·15).\"<\/p>"}]},{"name":"Coffey 2020","year":"2020","data-source":"PUB","identifiers":[{"name":"CRS","value":"24012723"}],"references":[{"reference-type":"JOURNAL_ARTICLE","primary":false,"authors":"Coffey M, Cooper-Ryan AM, Houston L, Thompson K, Cook PA","title":"Using e-cigarettes for smoking cessation: evaluation of a pilot project in the North West of England","original-title":"","source":"Perspectives in Public Health","publication-date":"2020","volume":"140","issue":"6","pages":"351-61","edition":"","editors":"","publisher":"","city":"","medium":"","identifiers":[{"name":"CRS","value":"24012724"},{"name":"DOI","value":"10.1177\/1757913920912436"}]}],"characteristics":[{"name":"Methods","value":"<p>Design: 1-armed intervention study<\/p>\n<p>All interested offered EC intervention. Pilot to encourage people wanting to stop using CCs to swap from CCs to ECs, conducted in 2018. The pilot was designed to enable current smokers to obtain a free e-cigarette, charger, nicotine liquid, and support.<\/p>\n<p>Recruitment: E-cigarette vouchers were provided through websites and also advertised and distributed by social housing providers and other community organizations, including pharmacies and stop smoking services.<\/p>\n<p>Setting: socially deprived area of the NW. Greater Manchester, NW England, UK<\/p>\n<p>Inclusion criteria: person using combustible cigarettes and wanting to quit<\/p>\n<p>Study start date: January 2018 for 3 months<\/p>\n<p>Study end date: March\/April 2018<\/p>"},{"name":"Participants","value":"<p>Total N: 1022 (single arm)<\/p>\n<p>Mean age 44.7 years<\/p>\n<p>Mean CPD: 19.14<\/p>\n<p>Motivated to quit: yes<\/p>"},{"name":"Interventions","value":"<p>All interested offered free EC intervention: 3 different ECs, different colours, 1 with longer battery life. Charger plug<\/p>\n<p>Two different strengths (1.0% and 1.6%) and 4 different flavours (tobacco, rolling tobacco, menthol, and mixed fruits) provided. 4 weeks' supply, distributed in 2 batches, 5 bottles at baseline and 5 bottles at week 2<\/p>\n<p>E-cigarettes were purchased from the only Independent British Vape Trading Association (IBVTA) registered e-cigarette provider in the area (see <a type=\"EXTERNAL\" href=\"https:\/\/www.ibvta.org.uk\/about-us\">https:\/\/www.ibvta.org.uk\/about-us<\/a>).<\/p>\n<p>Individuals obtained their e-cigarette from a community stop-smoking service or a pharmacy, which ensured that they obtained advice and guidance around stopping smoking and using the e-cigarette, in addition to the device itself. People were required to return at 2 weeks in order to get their additional liquid, which helped to ensure that contact with the service could be maintained. A £10 high street shopping voucher was also offered as an alternative incentive to reduce bias in the population that returned for follow-up.<\/p>"},{"name":"Outcomes","value":"<p>Baseline, 4 weeks<\/p>\n<p>CO ppm for all participants at 2 and 4 weeks follow-up<\/p>\n<p>Continued EC use at 4-week follow-up<\/p>"},{"name":"Study funding","value":"<p>This work was commissioned by Salford City Council and carried out independently by the University of Salford. While Salford City Council and Great Manchester Health and Social Care Partnership were given the opportunity to input into the final report and the drafting of this paper, their input was limited to the context and background of the pilot, rather than the analysis or interpretation of the findings.<\/p>\n<p>This work was supported by funding from the Greater Manchester Health and Social Care Partnership.<\/p>"},{"name":"Author declarations","value":"<p>The author(s) disclosed receipt of the following financial support for the research, authorship, and\/or publication of this article: This work was supported by funding by Greater Manchester Health and Social Care Partnership.<\/p>"},{"name":"Notes","value":""}],"covariates":[],"arms":[],"results":[],"risk-of-bias":[{"domain":"Random sequence generation (selection bias)","judgement":"HIGH_RISK","support-for-judgement":"<p>Not randomized<\/p>"},{"domain":"Allocation concealment (selection bias)","judgement":"HIGH_RISK","support-for-judgement":"<p>No allocation concealment, single arm<\/p>\n<p>Uncontrolled study<\/p>"},{"domain":"Selective reporting (reporting bias)","judgement":"UNCLEAR_RISK","support-for-judgement":"<p>No protocol\/clinical record. Analysis of secondary data<\/p>"},{"domain":"Other bias","judgement":"NOT_APPLICABLE"},{"domain":"Blinding of participants and personnel (performance bias)","group":"All outcomes","judgement":"NOT_APPLICABLE","support-for-judgement":"<p>No blinding, single arm<\/p>"},{"domain":"Blinding of outcome assessment (detection bias)","group":"All outcomes","judgement":"NOT_APPLICABLE","support-for-judgement":"<p>No blinding, single arm<\/p>"},{"domain":"Incomplete outcome data (attrition bias)","group":"All outcomes","judgement":"LOW_RISK","support-for-judgement":"<p>614\/1022 (60%) overall LOW RISK<\/p>\n<p>Pharmacy: 167\/362 (46.2% HIGH RISK)<\/p>\n<p>Community: 447\/660 (67.85 LOW RISK)<\/p>\n<p>CO reading at 4 weeks 567\/1022 = 55.5%<\/p>"}]},{"name":"Czoli 2019","year":"2019","data-source":"MIX","identifiers":[{"name":"CRS","value":"17071975"}],"references":[{"reference-type":"JOURNAL_ARTICLE","primary":false,"authors":"Czoli CD, Fong GT, Goniewicz ML, Hammond D","title":"Biomarkers of exposure among \"dual users\" of tobacco cigarettes and electronic cigarettes in Canada","original-title":"","source":"Nicotine & Tobacco Research","publication-date":"2019","volume":"21","issue":"9","pages":"1259-66","edition":"","editors":"","publisher":"","city":"","medium":"","identifiers":[{"name":"CRS","value":"17071976"}]}],"characteristics":[{"name":"Methods","value":"<p>Design: non-blinded, within-participant cross-over<\/p>\n<p>Recruitment: advertisements placed in newspapers, online, and in local vape shops, and received CAD 295 for participating in the study<\/p>\n<p>Setting: Kitchener−Waterloo and Toronto, Ontario, Canada<\/p>\n<p>Study start date: September 2015. Study end date: NR<\/p>"},{"name":"Participants","value":"<p>Total N: 48<\/p>\n<p>29.2% female; mean age 35.9 (SD 11.7); mean cpd NR; dual EC users at baseline; not motivated to quit<\/p>\n<p>Inclusion criteria: &gt; 18+ years; dual users of tobacco cigarettes and EC<\/p>\n<p>Exclusion criteria: serious intentions to quit smoking in the next 6 months; tobacco products, NRT, any smoking cessation medications, participation counselling programmes for smoking cessation in the past 7 days; serious cardiac health issues; heart attack or stroke within the last 3 months; cancer within the last year; asthma, chronic obstructive pulmonary disease, a seizure disorder, or any life-threatening medical conditions with a prognosis of ≤ a year; history of psychosis, schizophrenia, bipolar disorder, or suicidal thoughts<\/p>"},{"name":"Interventions","value":"<p><b>EC: own choice (mainly tank)<\/b><\/p>\n<p>3 consecutive 7-day periods in which the use of tobacco cigarettes and e-cigarettes was experimentally manipulated<\/p>\n<p>4 study conditions: dual use (e-cigarette and tobacco cigarette); tobacco cigarette; E-cigarette; no product use<\/p>\n<p>Virtually all dual users reported using tank systems (92%) and e-cigarettes with nicotine (94%).<\/p>\n<p>To control for order effects, participants were randomly assigned to 1 of 2 condition orders, A or B.<\/p>\n<p>Following the baseline condition of dual use:<\/p>\n<p>Group A participants switched to e-cigarette use, then to tobacco cigarette use, and finally to no product use.<\/p>\n<p>Group B participants switched to tobacco cigarette use, then to e-cigarette use, and finally to no product use.<\/p>"},{"name":"Outcomes","value":"<p>Baseline (visit 1) and after each of the 7-day periods (visit 2 (week 1), visit 3 (week 2), visit 4 (week 3))<\/p>\n<p>Carbon monoxide<\/p>\n<p>Urinary concentration of cotinine<\/p>\n<p>Urinary concentrations of 1-hydroxypyrene (1-HOP) and 4-(methylnitrosamino)-1-(3-pyridyl)-1-butanol (NNAL)<\/p>"},{"name":"Study funding","value":"<p>This research was supported by an Ontario Ministry of Health and LongTerm Care Health System Research Fund grant (#06697 awarded to DH). Additional support was provided by the Canadian Institutes of Health Research (CIHR), the Vanier Canada Graduate Scholarship (CDC), a CIHR and Public Health Agency of Canada, Applied Public Health Chair (DH), and an Ontario Institute for Cancer Research Investigator Award (GTF).<\/p>"},{"name":"Author declarations","value":"<p>MLG reports grants from and served as an advisory board member to pharmaceutical companies that manufacture smoking cessation drugs. DH has provided paid expert testimony in tobacco litigation on behalf of governments and class-action plaintiffs on issues related to tobacco product science and regulation. The other authors have no competing interests to declare.<\/p>"},{"name":"Notes","value":""}],"covariates":[],"arms":[],"results":[],"risk-of-bias":[{"domain":"Random sequence generation (selection bias)","judgement":"UNCLEAR_RISK","support-for-judgement":"<p>No details of randomization method given<\/p>"},{"domain":"Allocation concealment (selection bias)","judgement":"HIGH_RISK","support-for-judgement":"<p>No blinding<\/p>"},{"domain":"Selective reporting (reporting bias)","judgement":"LOW_RISK","support-for-judgement":"<p>No evidence of selective reporting<\/p>"},{"domain":"Other bias","judgement":"NOT_APPLICABLE","support-for-judgement":""},{"domain":"Blinding of participants and personnel (performance bias)","group":"All outcomes","judgement":"HIGH_RISK","support-for-judgement":"<p>No blinding<\/p>"},{"domain":"Blinding of outcome assessment (detection bias)","group":"All outcomes","judgement":"UNCLEAR_RISK","support-for-judgement":"<p>Not reported<\/p>"},{"domain":"Incomplete outcome data (attrition bias)","group":"All outcomes","judgement":"LOW_RISK","support-for-judgement":"<p>All followed up<\/p>"}]},{"name":"Dawkins 2020","year":"0672","data-source":"MIX","identifiers":[{"name":"CRS","value":"17071977"}],"references":[{"reference-type":"JOURNAL_ARTICLE","primary":true,"authors":"Dawkins L, Bauld L, Ford A, Robson D, Hajek P, Parrott S, et al","title":"A cluster feasibility trial to explore the uptake and use of e-cigarettes versus usual care offered to smokers attending homeless centres in Great Britain","original-title":"","source":"PloS One","publication-date":"2020","volume":"15","issue":"10","pages":"e0240968","edition":"","editors":"","publisher":"","city":"","medium":"","identifiers":[{"name":"CRS","value":"17071978"},{"name":"Other","value":"ISRCTN14140672"}]},{"reference-type":"OTHER","primary":false,"authors":"ISRCTN14140672","title":"Exploring the use and uptake of e-cigarettes for homeless smokers","original-title":"","source":"www.isrctn.com\/ISRCTN14140672","publication-date":"(first received 7 November 2018)","volume":"","issue":"","pages":"","edition":"","editors":"","publisher":"","city":"","medium":"","identifiers":[{"name":"CRS","value":"17071979"}]}],"characteristics":[{"name":"Methods","value":"<p>Design: prospective cohort 4-centre pragmatic cluster feasibility trial<\/p>\n<p>Recruitment: at homeless centres<\/p>\n<p>Setting: 4 homeless centres in the UK<\/p>\n<p>Study start date: 1 October 2018; Study end date: 31 March 2020<\/p>"},{"name":"Participants","value":"<p>Total N: 80<\/p>\n<p>N per arm: EC 48; UC 32<\/p>\n<p>Inclusion criteria: adults (≥ 18 years) who smoke accessing homeless support services on a regular basis and also known to staff; daily smokers; smoking status was also biochemically verified by exhaled CO breath<\/p>\n<p>Exclusion criteria: non-smokers, or using another smoking cessation aid; pregnancy, or unable to consent, e.g. currently intoxicated or unable to speak English; not well known to centre staff<\/p>\n<p>Inclusion based on specific population characteristics: people accessing homeless centres<\/p>\n<p>35% women; mean age 42.7; mean cpd 20; mean FTND: FTCD 5.51<\/p>\n<p>Motivated to quit: “varied considerably; large majority expressed a desire to quit smoking in the near future”<\/p>\n<p>EC use at baseline: not specified<\/p>"},{"name":"Interventions","value":"<p><b>EC: Refillable<\/b><\/p>\n<p><b>Usual care<\/b>: written information on quitting smoking (adapted from NHS Choices); signposting to the local stop-smoking service (SSS) by centre staff<\/p>\n<p><b>Intervention<\/b>: as usual care, plus refillable EC provided once with e-liquid provided 1 x wk for 4 weeks, Aspire PockeX (tank style), choice of 3 flavours (fruit, menthol, tobacco) and 2 nicotine strengths (12 mg\/mL or 18 mg\/mL). Written info for EC use and support from centre staff, who met once a week to provide e-liquid and troubleshoot EC use<\/p>"},{"name":"Outcomes","value":"<p>Weeks: 4, 12, 24; clinic visits and self-report<\/p>\n<p>Cessation: CO-validated sustained at 24 weeks<\/p>\n<p>Adverse events and biomarkers: self-reported negative effects in EC arm only – each participant asked to rate on a scale so we could not meta-analyse; exhaled CO; unintended consequences<\/p>\n<p>Other outcomes measured:<\/p>\n<p>Qualitative process evaluation; costs; self-reported positive and negative affects; recruitment rates; retention; EC\/other tobacco\/nicotine product use at study end; HRQoL; healthcare service utilization; other drug use\/dependence; unintended consequences<\/p>"},{"name":"Notes","value":"<p>New for 2021 update. Authors provided information prior to peer review.<\/p>"},{"name":"Study funding","value":"<p>This study is funded by the National Institute for Health Research Public Health (project reference: 17\/44\/29).<\/p>"},{"name":"Author declarations","value":"<p>SC, AF, JL, CB, AT, DR, IU, LB, SP have no competing interests. PH has received a research grant from and provided consultancy to Pfizer. LD has provided consultancy for the pharmaceutical industry relating to the development of smoking cessation products.<\/p>"}],"covariates":[],"arms":[],"results":[],"risk-of-bias":[{"domain":"Random sequence generation (selection bias)","judgement":"HIGH_RISK","support-for-judgement":"<p>Intention was to randomize but were unable to due to practical constraints<\/p>\n<p>Quote: “Thus the actual allocation of centres to each arm was a pragmatic decision based on centre readiness and staff\/researcher availability though we balanced potential confounders and differences in environment by ensuring each cluster (EC and UC) contained one day centre and one residential unit.”<\/p>"},{"domain":"Allocation concealment (selection bias)","judgement":"UNCLEAR_RISK","support-for-judgement":"<p>Quote: “Participants joined after cluster randomisation… Allocation was concealed to participants until after the baseline assessment.”<br>\n Comment: But unclear if allocation was concealed for those recruiting, and allocation would have been known to new participants<\/p>"},{"domain":"Selective reporting (reporting bias)","judgement":"LOW_RISK","support-for-judgement":"<p>All anticipated outcomes reported<\/p>"},{"domain":"Other bias","judgement":"NOT_APPLICABLE","support-for-judgement":""},{"domain":"Blinding of participants and personnel (performance bias)","group":"All outcomes","judgement":"HIGH_RISK","support-for-judgement":"<p>Not blinded and different levels of support between arms, so performance bias cannot be ruled out<\/p>"},{"domain":"Blinding of outcome assessment (detection bias)","group":"All outcomes","judgement":"LOW_RISK","support-for-judgement":"<p>Cessation (primary outcome) biochemically validated<\/p>"},{"domain":"Incomplete outcome data (attrition bias)","group":"All outcomes","judgement":"HIGH_RISK","support-for-judgement":"<p>13\/48 (27.1%) lost to follow-up in the intervention arm and 20\/32 (62.5%) lost to follow-up in the control arm at 24 weeks<\/p>"}]},{"name":"Edmiston 2022*","year":"2022","data-source":"PUB","identifiers":[{"name":"CRS","value":"26464847"}],"references":[{"reference-type":"JOURNAL_ARTICLE","primary":true,"authors":"Edmiston JS, Webb KM, Wang J, Oliveri D, Liang Q, Sarkar M","title":"Biomarkers of exposure and biomarkers of potential harm in adult smokers who switch to e-vapor products relative to cigarette smoking in a 24-week, randomized, clinical trial","original-title":"","source":"Nicotine & Tobacco Research","publication-date":"2022","volume":"24","issue":"7","pages":"1047–54","edition":"","editors":"","publisher":"","city":"","medium":"","identifiers":[{"name":"CRS","value":"26464848"},{"name":"DOI","value":"10.1093\/ntr\/ntac029"}]}],"characteristics":[{"name":"Methods","value":"<p>Design: RCT<\/p>\n<p>Recruitment: participants were recruited to 10 clinical sites via site databases and using IRB-approved radio and print ads.<\/p>\n<p>Setting: USA<\/p>\n<p>Study start date: 17 January 2017. Study end date: 6 November 2018&nbsp;<\/p>"},{"name":"Participants","value":"<p>Total N: 450<\/p>\n<p>EC Test group 1: classic (tobacco) = 150<\/p>\n<p>EC Test group 2: menthol = 150<\/p>\n<p>Control = 150<\/p>\n<p>Inclusion criteria: smoked ≥ 10 years, smoked an average of ≥ 10 manufactured cigarettes pd for 12 months. Willing and able to replace their cigarettes for 12 weeks with the assigned test e-Vapor product. Age 30 to 65 years.<\/p>\n<p>Exclusion criteria: health condition that would jeopardize the safety of the participant or impact the validity of the study results; currently taking medication for depression, asthma or diabetes<\/p>\n<p>For a full list of inclusion and exclusion criteria, see publication.&nbsp;<\/p>\n<p>Female 51%; mean age 44.4 (SD 9.73); mean CPD 17.6 (SD 4.95)<\/p>"},{"name":"Interventions","value":"<p>EC: <b>cartridge<\/b><\/p>\n<p>Arm 1 Experimental: Test 1 EC classic (tobacco)<\/p>\n<p>Exclusive ad libitum use of test product MarkTen Bold Classic (test product 1) 4.0% nicotine by weight without use of any other type of tobacco\/nicotine-containing product, for the entire duration of study participation. This replaced test e-Vapor Product NuMark LLC, MarkTen® XL Bold CLASSIC* (as no longer sold).<\/p>\n<p>Arm 2 Experimental: Test 2 EC menthol<\/p>\n<p>Exclusive ad libitum use of test products MarkTen Bold Menthol (test product 2) 4.0% nicotine by weight<\/p>\n<p>Arm 1 and 2 participants were to completely replace their cigarettes with the test EVPs. Participants had 7 days to switch to EVPs prior to clinic visits.<\/p>\n<p>Arm 3 No Intervention: control<\/p>\n<p>Assigned to continue smoking their own brand cigarettes under ad libitum conditions<\/p>"},{"name":"Outcomes","value":"<p>Baseline, weeks 1, 3, 6, 9, and 12<\/p>\n<p>Baseline weeks 1, 6 and 12 (blood and urine). Weeks 1, 3, 6, 9, and 12 (eCO)<\/p>\n<p>Lung function was assessed at screening, baseline, at week 12 of study 1, (and at weeks 18 and 24 of study 2): FEV1, per cent of predicted FEV1, FVC, percent of predicted FVC, FEV1\/FVC, and percent of predicted FEV1\/FVC, forced expiratory flow at 25% to 75% (FEF).<\/p>\n<p>NNAL urinary total 4-(methylnitrosamino)-1-(3-pyridyl)-1-butanol and its glucuronides (ng\/g creatinine), WBC,&nbsp;COHb, HDLC<\/p>\n<p>Adverse events (AEs) and medications were recorded and monitored throughout the study.<\/p>"},{"name":"Study funding","value":"<p>This study was funded by Altria Client Services LLC.<\/p>\n<p>(Altria is the parent company of Philip Morris USA (producer of Marlboro cigarettes), John Middleton, Inc., U.S. Smokeless Tobacco Company, Inc., and Philip Morris Capital Corporation.)<\/p>"},{"name":"Author declarations","value":"<p>All authors were employees of Altria Client Services LLC at the time of the study.<\/p>"},{"name":"Notes","value":"<p>Paper reported 2 studies; only 1 study was eligible.<\/p>\n<p>New to 2022 update<\/p>"}],"covariates":[],"arms":[],"results":[],"risk-of-bias":[{"domain":"Random sequence generation (selection bias)","judgement":"UNCLEAR_RISK","support-for-judgement":"<p>Randomised – no further information in paper or supplementary materials<\/p>"},{"domain":"Allocation concealment (selection bias)","judgement":"UNCLEAR_RISK","support-for-judgement":"<p>No detail provided<\/p>"},{"domain":"Selective reporting (reporting bias)","judgement":"LOW_RISK","support-for-judgement":"<p>Outcomes reported<\/p>"},{"domain":"Other bias","judgement":"NOT_APPLICABLE","support-for-judgement":""},{"domain":"Blinding of participants and personnel (performance bias)","group":"All outcomes","judgement":"HIGH_RISK","support-for-judgement":"<p>Open-label<\/p>"},{"domain":"Blinding of outcome assessment (detection bias)","group":"All outcomes","judgement":"UNCLEAR_RISK","support-for-judgement":"<p>No detail provided<\/p>"},{"domain":"Incomplete outcome data (attrition bias)","group":"All outcomes","judgement":"LOW_RISK","support-for-judgement":"<p>&lt; 50% attrition<\/p>"}]},{"name":"Edwards 2023","year":"2022","data-source":"MIX","identifiers":[{"name":"CRS","value":"24012725"}],"references":[{"reference-type":"JOURNAL_ARTICLE","primary":true,"authors":"Edwards S, Puljevic C, Dean JA, Gilks C, Boyd MA, Baker P, et al","title":"Tobacco harm reduction with vaporised nicotine (THRiVe): a feasibility trial of nicotine vaping products for smoking cessation among people living with HIV","original-title":"","source":"AIDS and Behavior","publication-date":"2023","volume":"27","issue":"2","pages":"618-27","edition":"","editors":"","publisher":"","city":"","medium":"","identifiers":[{"name":"CRS","value":"24012728"},{"name":"DOI","value":"10.1007\/s10461-022-03797-0"}]},{"reference-type":"OTHER","primary":false,"authors":"ACTRN12616001641482","title":"Tobacco harm reduction with vaporised nicotine (THRiVe): feasibility study","original-title":"","source":"www.anzctr.org.au\/Trial\/Registration\/TrialReview.aspx?ACTRN=12616001641482","publication-date":"(first received 28 November 2016)","volume":"","issue":"","pages":"","edition":"","editors":"","publisher":"","city":"","medium":"","identifiers":[{"name":"CRS","value":"24012726"}]},{"reference-type":"JOURNAL_ARTICLE","primary":false,"authors":"Bell S, Dean J, Gilks C, Boyd MA, Fitzgerald L, Mutch A, et al","title":"Tobacco harm reduction with vaporised nicotine (THRiVe): the study protocol of an uncontrolled feasibility study of novel nicotine replacement products among people living with HIV who smoke","original-title":"","source":"International Journal of Environmental Research and Public Health","publication-date":"2017","volume":"14","issue":"7","pages":"799","edition":"","editors":"","publisher":"","city":"","medium":"","identifiers":[{"name":"CRS","value":"24012727"}]}],"characteristics":[{"name":"Methods","value":"<p>Design: pragmatic, uncontrolled, mixed-methods trial<\/p>\n<p>Recruitment: targeted settings for people with HIV<\/p>\n<p>Setting: community, Brisbane, Australia<\/p>\n<p>Study start date: 21 February 2017; study end date: 26 October 2017<\/p>"},{"name":"Participants","value":"<p>Total N: 30<\/p>\n<p>Inclusion criteria: diagnosis of HIV; ≥ 18 years; ≥ 5 cpd at the time of enrolment into the trial; smoking ≥ 12 months; willing to attempt to quit tobacco smoking after study enrolment<\/p>\n<p>Exclusion criteria: participating in a smoking-cessation programme; pregnancy or breastfeeding; experiencing chest pain, or another cardiovascular event or procedure in the last month; being treated with oxygen therapy<\/p>\n<p>Inclusion based on specific population characteristics: people living with HIV<\/p>\n<p>29 participants identified as male, and 1 participant did not identify as male or female; mean age: 42; mean cpd: 18<\/p>\n<p>EC use at baseline: 46.7% (n = 14) never tried; 50% (n = 15) tried, never used for an extended period; 3.3% (n = 1) used on a regular (weekly) basis<\/p>\n<p>Willing to attempt to quit<\/p>"},{"name":"Interventions","value":"<p><b>EC: Refillable<\/b><\/p>\n<p>Single-arm study. Print materials to help quit smoking. Provided booklet with instructions on how to use, store and handle EC; copies of device user manuals. Given Innokin Endura T18® vaporiser kit, Innokin Endura T22® vaporiser kit, 4 spare coils, 1 wall charger, 10 x 10 mL bottles of Nicophar® 12 mg nicotine e-liquid. Supplies to last 12 weeks<\/p>"},{"name":"Outcomes","value":"<p>Weeks 1, 4, 8, 12, 24; self-report and semi-structured interviews<\/p>\n<p>Cessation: 7 days point prevalence at weeks 4, 8, 12, and 24. Continuous abstinence at weeks 12 and 24. No biochemical validation<\/p>\n<p>Adverse events<\/p>\n<p>Other outcomes: acceptability and use of trial products; number of quit attempts<\/p>"},{"name":"Notes","value":"<p>Additional data provided from authors. New for 2020 update, relabelled from Bell 2017 to Edwards 2023 at 2023 update.<\/p>"},{"name":"Study funding","value":"<p>\"This work was supported by the HIV Foundation Queensland. The funder will play no role in the analysis and interpretation of results. All trial products were purchased and the suppliers have no involvement in the conduct of the trial or the interpretation or reporting of the results.\"<\/p>"},{"name":"Author declarations","value":"<p>\"No other authors declare conflicts of interest. Mark Boyd has received research grant funding (paid to the institution) from AbbVie, Gilead and Merck and received honoraria for participation in HIV Advisory Boards and for the preparation and delivery of educational materials from AbbVie, Boehringer-Ingelheim, Bristol Myers Squibb, Gilead, Janssen-Cilag, Merck and ViiV Healthcare.\"<\/p>"}],"covariates":[],"arms":[],"results":[],"risk-of-bias":[{"domain":"Random sequence generation (selection bias)","judgement":"HIGH_RISK","support-for-judgement":"<p>Uncontrolled study<\/p>"},{"domain":"Allocation concealment (selection bias)","judgement":"HIGH_RISK","support-for-judgement":"<p>Uncontrolled study<\/p>"},{"domain":"Selective reporting (reporting bias)","judgement":"LOW_RISK","support-for-judgement":"<p>Study not published at time of data extraction, but study protocol published<\/p>"},{"domain":"Other bias","judgement":"NOT_APPLICABLE","support-for-judgement":""},{"domain":"Blinding of participants and personnel (performance bias)","group":"All outcomes","judgement":"NOT_APPLICABLE","support-for-judgement":""},{"domain":"Blinding of outcome assessment (detection bias)","group":"All outcomes","judgement":"NOT_APPLICABLE","support-for-judgement":""},{"domain":"Incomplete outcome data (attrition bias)","group":"All outcomes","judgement":"LOW_RISK","support-for-judgement":"<p>Quote: “At week 24, 26 of the 30 participants who enrolled in the study were followed up.” (confirmed by authors)<\/p>"}]},{"name":"Eisenberg 2020","year":"2020","data-source":"PUB","identifiers":[{"name":"CRS","value":"17071980"},{"name":"OTHER","value":"NCT02417467"}],"references":[{"reference-type":"JOURNAL_ARTICLE","primary":true,"authors":"Eisenberg MJ, Hébert-Losier M, Windle SB, Greenspoon T, Brandys T, Fülöp T","title":"Effect of e-cigarettes plus counseling vs counseling alone on smoking cessation: a randomized clinical trial","original-title":"","source":"JAMA","publication-date":"2020","volume":"324","issue":"18","pages":"1844-54","edition":"","editors":"","publisher":"","city":"","medium":"","identifiers":[{"name":"CRS","value":"17071981"}]},{"reference-type":"JOURNAL_ARTICLE","primary":false,"authors":"Lyzwinski L, Dong M, Wolfinger RD, Filion KB, Eisenberg MJ","title":"E-cigarettes, smoking cessation, and weight change: retrospective secondary analysis of the evaluating the efficacy of e-cigarette use for smoking cessation trial","original-title":"","source":"JMIR Public Health and Surveillance","publication-date":"2024","volume":"10","issue":"","pages":"e58260","edition":"","editors":"","publisher":"","city":"","medium":"","identifiers":[{"name":"CRS","value":"28550171"},{"name":"DOI","value":"10.2196\/58260"}]},{"reference-type":"JOURNAL_ARTICLE","primary":false,"authors":"Prell C, Hebert-Losier A, Filion KB, Reynier P, Eisenberg MJ","title":"Evaluating the impact of varying expired carbon monoxide thresholds on smoking relapse identification: insights from the E3 trial on e-cigarette efficacy for smoking cessation","original-title":"","source":"BMJ Open","publication-date":"2023","volume":"13","issue":"13","pages":"10","edition":"","editors":"","publisher":"","city":"","medium":"","identifiers":[{"name":"CRS","value":"25455961"},{"name":"DOI","value":"10.1136\/bmjopen-2022-071099"}]},{"reference-type":"JOURNAL_ARTICLE","primary":false,"authors":"Hebert-Losier A, Filion KB, Windle SB, Eisenberg MJ","title":"A randomized controlled trial evaluating the efficacy of e-cigarette use for smoking cessation in the general population: E3 trial design","original-title":"","source":"Canadian Journal of Cardiology Open","publication-date":"2020","volume":"2","issue":"3","pages":"168-75","edition":"","editors":"","publisher":"","city":"","medium":"","identifiers":[{"name":"CRS","value":"28550170"},{"name":"Other","value":"NCT02417467"}]},{"reference-type":"OTHER","primary":false,"authors":"NCT02417467","title":"Evaluating the efficacy of e-cigarette use for smoking cessation (E3) trial","original-title":"","source":"clinicaltrials.gov\/show\/NCT02417467","publication-date":"(first received 1 April 2015)","volume":"","issue":"","pages":"","edition":"","editors":"","publisher":"","city":"","medium":"","identifiers":[{"name":"CRS","value":"17071983"},{"name":"CRS","value":"9400131000005055"}]}],"characteristics":[{"name":"Methods","value":"<p>Design: 3-arm RCT<\/p>\n<p>Recruitment: community<\/p>\n<p>Setting: Canada<\/p>\n<p>Study start date: November 2016. Study end date: September 2019<\/p>"},{"name":"Participants","value":"<p>Total N: 376; nicotine e-cigarettes = 128; non-nicotine e-cigarettes = 127; counselling (control) = 121<\/p>\n<p>47% female; mean age 52.66; mean cpd 21; mean FTND 6 (SD 2)<\/p>\n<p>Motivated to quit: yes<\/p>\n<p>Inclusion criteria: active smoker, ≥ 10 CPD for past year; ≥ 18 years; motivated to quit according to the Motivation To Stop Scale (MTSS) (level 5 or higher); provide informed consent in English or French; available for follow-up (1 year)<\/p>\n<p>Exclusion criteria: medical condition with a prognosis &lt; 1 year; current or recent cancer (≤ 1 yr in remission); pregnancy\/breastfeeding; current\/ recent use of any pharmacotherapy or behavioural therapy for smoking cessation (e.g. NRT, bupropion, varenicline, or counselling); any EC use (nicotine\/non-nicotine) in past 60 days, or ever use of any EC ≥ 7 days consecutively; psychosis, schizophrenia, or bipolar disorder; ≤ 1 month following myocardial infarction, life-threatening arrhythmia, severe or worsening angina pectoris, or cerebral vascular accident; illegal drug use past yr (excluding marijuana); planned use of tobacco products other than conventional cigarettes (e.g. cigarillos, cigars, snuff, shisha, etc.) or marijuana during the study period<\/p>"},{"name":"Interventions","value":"<p><b>EC: Cig-a-like<\/b><\/p>\n<p><b>Nicotine e-cigarettes plus counselling:<\/b><\/p>\n<p>12 weeks of e-cigarettes. Rechargeable base with prefilled, disposable, tobacco-flavoured liquid cartridges (15<b> <\/b>or 0 mg nicotine\/mL), which were produced specifically for use in clinical studies (purchased from NJOY Inc, Scottsdale, Arizona). 21 cartridges at baseline with additional cartridges supplied as needed. Nicotine and non-nicotine e-cigarettes were identical in appearance. Instructed to be used as desired. No schedule for e-cigarette tapering, but participants were aware that they would return their e-cigarettes after 12 weeks.<\/p>\n<p>Participants received individual smoking cessation and relapse prevention counselling (minimum 30 minutes at baseline, 10 minutes during telephone follow-ups, and 15 to 20 minutes at clinic visits). Individualized quit plans.<\/p>\n<p><b>Non-nicotine e-cigarettes plus counselling:<\/b><\/p>\n<p>As above with 0 mg nicotine\/mL in liquid cartridge<\/p>\n<p><b>Counselling (control):<\/b><\/p>\n<p>Participants received individual smoking cessation and relapse prevention counselling (minimum 30 minutes at baseline, 10 minutes during telephone follow-up, and 15 to 20 minutes at clinic visits). Individualized quit plans.<\/p>"},{"name":"Outcomes","value":"<p>Follow-up was conducted by telephone at weeks 1, 2, 8, and 18, and at clinic visits at weeks 4, 12, 24, and 52.<\/p>\n<p>Self-reported smoking (7-day recall), adherence, and adverse events (AEs) were assessed during follow-up contacts<\/p>\n<p>Biochemically-validated 7-day point prevalence smoking abstinence at 4, 12, and 24 weeks, defined as self-reported abstinence in the past 7 days with exhaled carbon monoxide &lt; 11 ppm<\/p>\n<p>At baseline: cpd; FTND; Glover-Nilsson Smoking Behavioral Questionnaire (to assess behavioural dependence on smoking); and Beck Depression Inventory II (BDI-II; to assess depressive symptoms)<\/p>"},{"name":"Study funding","value":"<p>This trial was funded by the Canadian Institutes of Health Research (CIHR; funding reference No. 133727 and 155969). Both nicotine e-cigarettes and non-nicotine e-cigarettes were purchased from NJOY Inc (Scottsdale, Arizona)<\/p>"},{"name":"Author declarations","value":"<p>Dr Eisenberg reported receiving educational grants from Pfizer Inc for providing continuing medical education in cardiology. Dr Wilderman reported receiving financial compensation from Pfizer Inc for his involvement in a smoking cessation study using varenicline. Dr Filion reported receiving salary support from the Fonds de Recherche du Quebec, a William Dawson Scholar award from McGill University, and personal fees from Institut National D’excellence en Santé et Services Sociaux. No other disclosures were reported.<\/p>"},{"name":"Notes","value":"<p>New cessation and adverse event data for 2021 update. Previously listed as NCT02417467 (included with SAE data only)<\/p>"}],"covariates":[],"arms":[],"results":[],"risk-of-bias":[{"domain":"Random sequence generation (selection bias)","judgement":"LOW_RISK","support-for-judgement":"<p>Eligible participants were randomized via an online central randomization system. The system used a computer-generated randomization list containing permuted blocks of 6 and 9, stratified by centre.<\/p>"},{"domain":"Allocation concealment (selection bias)","judgement":"LOW_RISK","support-for-judgement":"<p>Participants, investigators, and study personnel were blinded to nicotine content in the e-cigarette groups. Quote: \"Eligible participants were randomized via an online central randomization system. The system used a computer-generated randomization list containing permuted blocks of 6 and 9, stratified by center.\"<\/p>"},{"domain":"Selective reporting (reporting bias)","judgement":"LOW_RISK","support-for-judgement":"<p>Due to a prolonged and unforeseen delay in e-cigarette manufacturing, enrolment was paused on 27 September 2019, and then terminated on 14 November 2019. Given reduced power, the timing of the primary endpoint was changed from 52 weeks to 12 weeks on 04 December 2019. No 12-month follow-up but this was for manufacturing reasons and was reported<\/p>"},{"domain":"Other bias","judgement":"NOT_APPLICABLE","support-for-judgement":""},{"domain":"Blinding of participants and personnel (performance bias)","group":"All outcomes","judgement":"LOW_RISK","support-for-judgement":"<p>Participants, investigators, and study personnel were blinded to nicotine content in the e-cigarette groups.<\/p>"},{"domain":"Blinding of outcome assessment (detection bias)","group":"All outcomes","judgement":"LOW_RISK","support-for-judgement":"<p>Participants, investigators, and study personnel were blinded to nicotine content in the e-cigarette groups.<\/p>"},{"domain":"Incomplete outcome data (attrition bias)","group":"All outcomes","judgement":"LOW_RISK","support-for-judgement":"<p>Low numbers lost to follow-up, treated as ITT<\/p>"}]},{"name":"Eisenhofer 2015","year":"2015","data-source":"PUB","identifiers":[{"name":"CRS","value":"18539497"}],"references":[{"reference-type":"JOURNAL_ARTICLE","primary":false,"authors":"Eisenhofer J, Makanjuola T, Martinez V, Thompson-Lake DG, Rodgman C, DeBrule DS, et al","title":"Efficacy of electronic cigarettes for smoking cessation in veterans","original-title":"","source":"Drug and Alcohol Dependence","publication-date":"2015","volume":"156","issue":"","pages":"e63-4","edition":"","editors":"","publisher":"","city":"","medium":"","identifiers":[{"name":"CRS","value":"18539498"}]}],"characteristics":[{"name":"Methods","value":"<p>Design: RCT<\/p>\n<p>Setting: USA<\/p>"},{"name":"Participants","value":"<p>11<\/p>\n<p>EC = 4; NRT = 7<\/p>\n<p>Veterans who meet DSM criteria for tobacco use disorder<\/p>\n<p>18% female; mean age 52.6; mean cpd 26.4; mean FTND 7.5; 64% African American<\/p>"},{"name":"Interventions","value":"<p>EC type: cartridge<\/p>\n<p>Arm 1: Electronic cigarettes 16 mg cartridge. Arm 2: NRT<\/p>\n<p>Participants attended thrice-weekly visits during the first 2 weeks (week 1-“baseline” with participants smoking ad libitum) and attended 5 visits during the third week (week 3-“efficacy” with participants smoking as little as possible while using NRT or E-cigs)<\/p>"},{"name":"Outcomes","value":"<p>Baseline, 3 visits during week 1 and week 2, 5 visits during week 3.<\/p><p>Self-reports of cigarettes smoked in last 24 hours, confirmed by breath CO levels and salivary cotinine&nbsp;<\/p>"},{"name":"Study funding","value":"<p>This work was conducted at and supported by resources at the MEDVAMC, including a MEDVAMC Research Enhancement Seed Grant.&nbsp;<\/p>"},{"name":"Author declarations","value":"<p>NS<\/p>"},{"name":"Notes","value":"<p>Study information extracted from conference abstract only&nbsp;<\/p>"}],"covariates":[],"arms":[],"results":[],"risk-of-bias":[{"domain":"Random sequence generation (selection bias)","judgement":"UNCLEAR_RISK","support-for-judgement":"<p>Quote: “Veterans were randomized to either NRT (16 mg patch; N = 7) or E-cigs (16 mgcartridge; N = 4).” No further information provided&nbsp;<\/p>"},{"domain":"Allocation concealment (selection bias)","judgement":"UNCLEAR_RISK","support-for-judgement":"<p>No information provided&nbsp;<\/p>"},{"domain":"Selective reporting (reporting bias)","judgement":"UNCLEAR_RISK","support-for-judgement":"<p>No protocol or clinical trial record available to determine whether all prespecified outcomes were reported&nbsp;<\/p>"},{"domain":"Other bias","judgement":"NOT_APPLICABLE","support-for-judgement":""},{"domain":"Blinding of participants and personnel (performance bias)","group":"All outcomes","judgement":"LOW_RISK","support-for-judgement":"<p>No blinding, but active interventions provided to both arms<\/p>"},{"domain":"Blinding of outcome assessment (detection bias)","group":"All outcomes","judgement":"LOW_RISK","support-for-judgement":"<p>Quote: \"CO levels and salivary cotinine were recorded during each visit.' 'Self-reports of cigarettes smoked in last 24 h, and this was confirmed by significant reductions of breath CO levels by NRT (t = 3.7, P = 0.01) and E-cigs (t = 3.9, P = .03).\"<\/p>"},{"domain":"Incomplete outcome data (attrition bias)","group":"All outcomes","judgement":"UNCLEAR_RISK","support-for-judgement":"<p>No information provided&nbsp;<\/p>"}]},{"name":"Elling 2023","year":"2023","data-source":"PUB","identifiers":[{"name":"CRS","value":"24012729"}],"references":[{"reference-type":"JOURNAL_ARTICLE","primary":true,"authors":"Elling JM, Crutzen R, Talhout R, De Vries H","title":"Effects of providing tailored information about e-cigarettes in a digital smoking cessation intervention: randomized controlled trial","original-title":"","source":"Health Education Research","publication-date":"2023","volume":"38","issue":"2","pages":"150-62","edition":"","editors":"","publisher":"","city":"","medium":"","identifiers":[{"name":"CRS","value":"24012731"},{"name":"DOI","value":"10.1093\/her\/cyad004"}]},{"reference-type":"JOURNAL_ARTICLE","primary":false,"authors":"Elling JM, Crutzen R, Talhout R, De Vries H","title":"Effects of providing tailored information about e-cigarettes in a web-based smoking cessation intervention: protocol for a randomised control trial","original-title":"","source":"Journal of Medical Internet Research, Research Protocols","publication-date":"2021","volume":"10","issue":"5","pages":"e27088","edition":"","editors":"","publisher":"","city":"","medium":"","identifiers":[{"name":"CRS","value":"24012730"},{"name":"DOI","value":"10.2196\/27088"}]},{"reference-type":"OTHER","primary":false,"authors":"NL8330","title":"Communication about e-cigarettes in a digital smoking cessation intervention","original-title":"Effect of communication about e-cigarettes in a digital smoking cessation intervention on smoking reduction, smoking cessation, and informed decision making","source":"trialsearch.who.int\/?TrialID=NL8330","publication-date":"(first received 24 January 2020)","volume":"","issue":"","pages":"","edition":"","editors":"","publisher":"","city":"","medium":"","identifiers":[{"name":"CRS","value":"24012732"}]}],"characteristics":[{"name":"Study funding","value":"<p>National Institute for Public Health and the Environment (Rijksinstituut voor Volksgezondheid en Milieu, RIVM)<\/p>"},{"name":"Author declarations","value":"<p>No conflicts of interest declared<\/p>"},{"name":"Methods","value":"<p>Design: RCT<\/p>\n<p>Setting: Netherlands, online<\/p>\n<p>Recruitment<\/p>\n<p>Study start date: recruited March 2020 to July 2020&nbsp;<\/p>"},{"name":"Participants","value":"<p>N = 331&nbsp;<\/p>\n<p>Intervention = 157; control = 174<\/p>\n<p>% female: 59.8%; mean age: 49.0 (SD 13.2); mean CPD: 12.6 (cigarettes per week 83.3\/7); mean FTND: 3.8 (2.6) Intervention 4.1 (2.6), Control 3.5 (2.5)<\/p>\n<p>Inclusion criteria were that participants are at least 18 years old, have sufficient command of the Dutch language, have necessary internet literacy to use the intervention, have smoked tobacco in the past 7 days, and are motivated to quit tobacco smoking within 5 years.&nbsp;<\/p>\n<p>EC use at baseline: overall 33\/331 (10%). Intervention 17 (10.8); control 16 (9.2)<\/p>\n<p>Motivated to quit: yes. Within next 5 years<\/p>"},{"name":"Interventions","value":"<p>Digital computer-tailored smoking cessation intervention<\/p>\n<p>Arm 1: intervention condition<\/p>\n<p>Participants in the intervention condition will receive tailored information on e-cigarettes based on 5 items. The computer-tailored intervention will be based on the I-Change model.&nbsp;<\/p>\n<p>Arm 2: control condition<\/p>\n<p>The control condition will not receive tailored information about e-cigarettes.&nbsp;<\/p>"},{"name":"Outcomes","value":"<p>Baseline, 6 months<\/p>\n<p>Number of tobacco cigarettes smoked in the past 7 days; average number of tobacco cigarettes smoked per day; 7-day point prevalence tobacco abstinence; 7-day point prevalence e-cigarette abstinence<\/p>\n<p>Smoking cessation methods; determinants of decision-making; process evaluation<\/p>"},{"name":"Notes","value":""}],"covariates":[],"arms":[],"results":[],"risk-of-bias":[{"domain":"Random sequence generation (selection bias)","judgement":"UNCLEAR_RISK","support-for-judgement":"<p>Stated randomized, but the process was not described in the paper, protocol, or record<\/p>"},{"domain":"Allocation concealment (selection bias)","judgement":"UNCLEAR_RISK","support-for-judgement":"<p>Not reported<\/p>"},{"domain":"Selective reporting (reporting bias)","judgement":"LOW_RISK","support-for-judgement":"<p>Stated investigating the hypothesis of whether intervention arm smokeless at 6 months<\/p>"},{"domain":"Other bias","judgement":"NOT_APPLICABLE"},{"domain":"Blinding of participants and personnel (performance bias)","group":"All outcomes","judgement":"UNCLEAR_RISK","support-for-judgement":"<p>Online, so participants would be unlikely to be aware of other participants<\/p>"},{"domain":"Blinding of outcome assessment (detection bias)","group":"All outcomes","judgement":"HIGH_RISK","support-for-judgement":"<p>Self-reported abstinence<\/p>"},{"domain":"Incomplete outcome data (attrition bias)","group":"All outcomes","judgement":"LOW_RISK","support-for-judgement":"<p>139\/157 intervention<\/p>\n<p>138\/174 control<\/p>"}]},{"name":"Ely 2013","year":"2013","data-source":"PUB","identifiers":[{"name":"CRS","value":"2995713"}],"references":[{"reference-type":"OTHER","primary":false,"authors":"Ely J","title":"Evaluation of the use of electric cigarettes in a rural smoking cessation program","original-title":"","source":"digscholarship.unco.edu\/cgi\/viewcontent.cgi?article=1001&context=capstones","publication-date":"2013 (accessed 1 November 2014)","volume":"","issue":"","pages":"","edition":"","editors":"","publisher":"","city":"","medium":"","identifiers":[{"name":"CRS","value":"2995714"}]}],"characteristics":[{"name":"Methods","value":"<p>Design: prospective cohort<\/p>\n<p>Recruitment: letter sent to family practice patients who currently smoked<\/p>\n<p>Setting: single family practice, Colorado, USA<\/p>\n<p>Study start date: 14 April 2013; Study end date: not specified<\/p>"},{"name":"Participants","value":"<p>Letters sent to 640 patients, 48 chose to participate and 44 completed the programme, 4 were lost to follow-up<\/p>\n<p>Inclusion criteria:<\/p>\n<ul>\n <li>Want to quit or switch from tobacco cigarettes to ECs<\/li>\n<\/ul>\n<p>Exclusion criteria:<\/p>\n<ul>\n <li>None reported<\/li>\n<\/ul>\n<p>Of the 44 participants, 66% women, all non-Hispanic\/white, aged 20 to 75 (30% were age 51 to 60), 57% had a high school education or less<\/p>\n<p>Motivated to quit: want to quit or switch from tobacco cigarettes to ECs<\/p>\n<p>E-cigarette use at baseline: not specified<\/p>"},{"name":"Interventions","value":"<p><b>EC: Cig-a-like<\/b><\/p>\n<p>The 6-month smoking cessation programme was based on the '5 A's' model and transtheoretical model. Options for treatment were discussed with each participant at the start of the programme. All used an EC, with 16 using bupropion and 2 using varenicline as well.<\/p>\n<p>Participants were provided with written information on “blu cig” and “smoke tip” ECs, about cost, availability, nicotine dosage options.<\/p>"},{"name":"Outcomes","value":"<p>Phone follow-ups at 2 weeks, 1 month, 3 months, and 6 months<\/p>\n<p>At completion of programme (using ITT)<\/p>\n<p>Abstinence from smoking and EC use<\/p>\n<p>Abstinence from smoking but not EC use<\/p>\n<p>≥ 50% reduction of baseline cigarette consumption (still using ECs)<\/p>"},{"name":"Notes","value":""},{"name":"Study funding","value":"<p>Not specified<\/p>"},{"name":"Author declarations","value":"<p>Not specified<\/p>"}],"covariates":[],"arms":[],"results":[],"risk-of-bias":[{"domain":"Random sequence generation (selection bias)","judgement":"HIGH_RISK","support-for-judgement":"<p>Prospective cohort<\/p>"},{"domain":"Allocation concealment (selection bias)","judgement":"HIGH_RISK","support-for-judgement":"<p>Not randomized<\/p>"},{"domain":"Selective reporting (reporting bias)","judgement":"UNCLEAR_RISK","support-for-judgement":"<p>Unable to determine prespecified outcomes<\/p>"},{"domain":"Other bias","judgement":"UNCLEAR_RISK","support-for-judgement":"<p>No definition of abstinence provided<\/p>\n<p>Not clear if 'completed programme' was at 6 months<\/p>"},{"domain":"Blinding of participants and personnel (performance bias)","group":"All outcomes","judgement":"NOT_APPLICABLE","support-for-judgement":""},{"domain":"Blinding of outcome assessment (detection bias)","group":"All outcomes","judgement":"NOT_APPLICABLE","support-for-judgement":""},{"domain":"Incomplete outcome data (attrition bias)","group":"All outcomes","judgement":"LOW_RISK","support-for-judgement":"<p>4\/48 lost to follow-up<\/p>"}]},{"name":"Felicione 2019","year":"2019","data-source":"PUB","identifiers":[{"name":"CRS","value":"14702541"}],"references":[{"reference-type":"JOURNAL_ARTICLE","primary":false,"authors":"Felicione NJ, Enlow P, Elswick D, Long D, Sullivan CR, Blank MD","title":"A pilot investigation of the effect of electronic cigarettes on smoking behavior among opioid-dependent smokers","original-title":"","source":"Addictive Behaviors","publication-date":"2019","volume":"91","issue":"","pages":"45-50","edition":"","editors":"","publisher":"","city":"","medium":"","identifiers":[{"name":"CRS","value":"14702542"}]}],"characteristics":[{"name":"Methods","value":"<p>Design: double-blind RCT<\/p>\n<p>Recruitment: people who smoke were recruited from an outpatient opioid-maintenance clinic in West Virginia, USA<\/p>\n<p>Setting: outpatient opioid-maintenance clinic in West Virginia, USA<\/p>\n<p>Study start date\/Study end date: not reported<\/p>"},{"name":"Participants","value":"<p>Total N: 25; N per arm: placebo (non-nicotine): 11; active (18 mg\/mL nicotine): 14<\/p>\n<p>Inclusion criteria:<\/p>\n<ul>\n <li>≥ 18 years of age<\/li>\n <li>Report smoking ≥ 10 cpd for ≥ 1 year<\/li>\n <li>Report a current interest in quitting smoking<\/li>\n<\/ul>\n<p>Exclusion criteria:<\/p>\n<ul>\n <li>Reported regular use of any nicotine\/tobacco product other than cigarettes, including EC, or were already engaged in attempts to quit smoking<\/li>\n<\/ul>\n<p>Inclusion based on specific population characteristics: people who smoke who were currently receiving a buprenorphine\/naloxone combination in sublingual form, and had maintained sobriety from opioids and all other illicit substances for at least 90 consecutive days as verified via urinalysis<\/p>\n<p>73.0% women; mean age 32.5; mean cpd 22; mean FTND 5.8<\/p>\n<p>Motivated to quit: Quit ladder score (range 1 to 10): 5.6 average<\/p>"},{"name":"Interventions","value":"<p><b>EC: Refillable<\/b><\/p>\n<p>Compared <b>nicotine<\/b> (18 mg\/mL) to <b>non-nicotine EC<\/b><\/p>\n<p>Second-generation EC consisted of the eGo-T battery (900mAh, 3.3 V constant output) (Joyetech; Irvine, CA) and the Kanger mini Protank-II, 1.5 ml Pyrex glass tank with a drip tip and atomizer head coils (KangerTech; China), choice between tobacco (n = 15) and menthol (n = 10) flavoured liquid (2-week supply). Participants were then trained in EC device operation, including assembly, liquid filling, manual battery operation, and cleaning\/storage. Practised puffing on EC in the presence of a team member, and asked questions if needed. Participants instructed to use their ECIG ad libitum every day for 2 weeks.<\/p>"},{"name":"Outcomes","value":"<p>Baseline (day 1), 14 days, 28 days for clinic measures. Data also collected via text messages over 2-week intervention period<\/p>\n<p>Withdrawal\/side effects: every evening during the 2-week intervention period, participants rated a variety of effects possibly experienced as a result of nicotine\/tobacco withdrawal and\/or use of the ECIG: nausea, dizziness, throat irritation\/soreness, cough, dry mouth, headache, shortness of breath, irritability\/frustration\/anger, craving\/urge to smoke, and other. Each item was rated on a continuous scale that ranged from 0 (not at all) to 100 (extremely).<\/p>\n<p>Expired air CO<\/p>\n<p>Other outcomes: self-reported cigarette and EC use; readiness to quit at day 1, 14, and 28<\/p>"},{"name":"Notes","value":"<p>New for 2020 update<\/p>"},{"name":"Study funding","value":"<p>Not reported<\/p>"},{"name":"Author declarations","value":"<p>Not reported<\/p>"}],"covariates":[],"arms":[],"results":[],"risk-of-bias":[{"domain":"Random sequence generation (selection bias)","judgement":"UNCLEAR_RISK","support-for-judgement":"<p>Quote: “Using a mixed factorial, simple randomization, double-blind study design, participants were assigned to one of two ECIG conditions…” (No further details given)<\/p>"},{"domain":"Allocation concealment (selection bias)","judgement":"UNCLEAR_RISK","support-for-judgement":"<p>No details on allocation given<\/p>"},{"domain":"Selective reporting (reporting bias)","judgement":"UNCLEAR_RISK","support-for-judgement":"<p>All measures listed were reported: self-reported cigarette use, text message-based cigarette use, e-cig use, expired air CO, readiness to quit ladder, withdrawal\/side effects<\/p>\n<p>No study protocol or clinical trial record available to confirm all intended outcome measures were reported.<\/p>"},{"domain":"Other bias","judgement":"NOT_APPLICABLE","support-for-judgement":""},{"domain":"Blinding of participants and personnel (performance bias)","group":"All outcomes","judgement":"UNCLEAR_RISK","support-for-judgement":"<p>Quote: “double-blind study design”, no further detail given<\/p>"},{"domain":"Blinding of outcome assessment (detection bias)","group":"All outcomes","judgement":"UNCLEAR_RISK","support-for-judgement":"<p>Quote: “double-blind study design”, no further details given<\/p>"},{"domain":"Incomplete outcome data (attrition bias)","group":"All outcomes","judgement":"LOW_RISK","support-for-judgement":"<p>Quote: “…80.6% completed the two-week intervention (n = 14 active; n = 11 placebo), and 70.9% also completed the follow-up session (n = 13 active; n = 9 placebo).”<\/p>\n<p>Active follow-up completion rate: 13\/14 = 93%; placebo follow-up completion rate: 9\/11= 82%<\/p>\n<p>N.B. 6 participants were disqualified post-randomization:<br>\n Quote: “Of those individuals who were screened for the study, 93.9% were enrolled (n = 18 active; n = 13 placebo); two individuals who were ineligible provided an expired air CO level &lt; 10 ppm. Six of the enrolled participants (n = 4 active and n = 2 placebo; n = 5 tobacco flavour and n = 1 menthol flavour) were disqualified for responding to 7 or fewer days of text messages.”<\/p>"}]},{"name":"George 2019","year":"2019","data-source":"PUB","identifiers":[{"name":"CRS","value":"14702543"}],"references":[{"reference-type":"JOURNAL_ARTICLE","primary":true,"authors":"George J, Hussain M, Vadiveloo T, Ireland S, Hopkinson P, Struthers AD, et al","title":"Cardiovascular effects of switching from tobacco cigarettes to electronic cigarettes","original-title":"","source":"Journal of the American College of Cardiology","publication-date":"2019","volume":"74","issue":"25","pages":"3112-20","edition":"","editors":"","publisher":"","city":"","medium":"","identifiers":[{"name":"CRS","value":"14702544"}]},{"reference-type":"OTHER","primary":false,"authors":"NCT02878421","title":"Vascular EffectS of regUlar cigarettes Versus electronIc cigarette USe (VESUVIUS)","original-title":"","source":"clinicaltrials.gov\/ct2\/show\/NCT02878421","publication-date":"(first received 25 August 2016)","volume":"","issue":"","pages":"","edition":"","editors":"","publisher":"","city":"","medium":"","identifiers":[{"name":"CRS","value":"14702545"}]}],"characteristics":[{"name":"Methods","value":"<p>Design: prospective, randomized controlled trial with a parallel, non-randomized preference cohort<\/p>\n<p>Recruitment: participants were recruited from local advertisements, smoking cessation databases, and visits to local businesses, as well as via the Scottish Primary Care Research Network<\/p>\n<p>Setting: single tertiary research centre, UK<\/p>\n<p>Study start date: August 2016; Study end date: July 2018<\/p>"},{"name":"Participants","value":"<p>Total N: 114 in “final evaluable dataset” (145 recruited into the trial)<\/p>\n<p>N per arm: tobacco cigarettes (TC): 40; EC nicotine (16 mg): 37; EC nicotine-free: 37<\/p>\n<p>Inclusion criteria: ≥ 18 years of age who had smoked ≥ 15 cigarettes\/day for at least 2 years; free from established CV disease, diabetes, and chronic kidney disease (and not on medication for those conditions); willing to stop tobacco cigarettes for period of study if required and not to use EC if required.<\/p>\n<p>Exclusion criteria: pregnant\/breastfeeding; not abstaining from sex or using effective contraception; medication for CVD; history of CVD (excluding hypertension), diabetes, active malignancy or chronic renal disease; nut allergy; participation in another clinical trial (other than observational trials and registries) with an investigational product and\/or intervention within 30 days before visit 1.<\/p>\n<p>65.4% women; mean age 46.9; mean cpd 18.7<\/p>\n<p>Motivated to quit: TC group: no; EC nicotine (16 mg): yes; EC nicotine-free: yes<\/p>"},{"name":"Interventions","value":"<p><b>EC: Cig-a-like<\/b><\/p>\n<p><b>EC nicotine<\/b> (16 mg) arm: EC containing 16 mg nicotine (Vapourlites Starter Kit with XR5 16 mg nicotine cartomizer; Vapourlites, Peterlee, United Kingdom)<\/p>\n<p><b>EC nicotine-free<\/b> arm: nicotine-free EC plus nicotine flavouring (Vapourlites Starter Kit with 0 mg nicotine cartomizer)<\/p>\n<p><b>(non-randomized) TC arm:<\/b> continued their usual daily smoking habits and did not use EC for the 4-week period of the trial<\/p>"},{"name":"Outcomes","value":"<p>Week 4<\/p>\n<p>Adverse events and biomarkers: BP, heart rate, adverse events<\/p>\n<p>Other outcomes measured: endothelial function, oxidised low-density lipoprotein, high-sensitivity C-reactive protein, tissue plasminogen activator, and platelet activation inhibitor-1<\/p>"},{"name":"Notes","value":"<p>New for 2020 update<\/p>"},{"name":"Study funding","value":"<p>\"The VESUVIUS (Vascular Effects of Regular Cigarettes Versus Electronic Cigarette Use) trial was funded by the British Heart Foundation (grant PG\/15\/64\/31681); and supported by Immunoassay Biomarker Core Laboratory, University of Dundee, the Tayside Medical Sciences Centre, and the NHS Tayside Smoking Cessation Service. The funder had no role in the study design, data collection, data analysis, data interpretation, writing of the report, or in the decision to submit for publication.\"<\/p>"},{"name":"Author declarations","value":"<p>\"Dr. Donnan has received research grants from AbbVie, Shire, and Gilead Sciences. All other authors have reported that they have no relationships relevant to the contents of this paper to disclose.\"<\/p>"}],"covariates":[],"arms":[],"results":[],"risk-of-bias":[{"domain":"Random sequence generation (selection bias)","judgement":"LOW_RISK","support-for-judgement":"<p>Consented participants who were willing to quit smoking were randomized to one of the EC arms in a 1:1 fashion using a centrally controlled web-based good clinical practices– compliant randomization system to either: 1) EC containing 16 mg nicotine; or 2) nicotine-free EC plus nicotine flavouring because it was considered by the institutional ethics committee as ethically unacceptable to randomize those who were willing to quit smoking into a smoking arm. Those unwilling to consider quitting smoking continued in the parallel preference TC cohort.<\/p>"},{"domain":"Allocation concealment (selection bias)","judgement":"LOW_RISK","support-for-judgement":"<p>Central randomization<\/p>"},{"domain":"Selective reporting (reporting bias)","judgement":"LOW_RISK","support-for-judgement":"<p>Clinical trial record lists: change in FMD; change in oxidized LDL; change in PAI-1; change in hs-CRP; change in pulse wave velocity; change in tissue plasminogen activator; change in augmentation index @ 75 bpm<\/p>\n<p>All reported in the paper<\/p>"},{"domain":"Other bias","judgement":"NOT_APPLICABLE","support-for-judgement":""},{"domain":"Blinding of participants and personnel (performance bias)","group":"All outcomes","judgement":"UNCLEAR_RISK","support-for-judgement":"<p>Not specified<\/p>"},{"domain":"Blinding of outcome assessment (detection bias)","group":"All outcomes","judgement":"HIGH_RISK","support-for-judgement":"<p>Not blinded and AE\/SAE data are self-report only. For other outcomes, low risk as objectively measured:<\/p>\n<p>Quote: “Patients fasted overnight and measurements were conducted at baseline and 1 month according to the International Brachial Artery Reactivity Task Force guidelines (19) by a single operator (M.H.) blinded to study allocation at a single site.”<\/p>\n<p>“Pulse wave velocity and augmentation index were measured at baseline and 1 month by a single operator (M.H.) blinded to study allocation.”<\/p>"},{"domain":"Incomplete outcome data (attrition bias)","group":"All outcomes","judgement":"UNCLEAR_RISK","support-for-judgement":"<p>Number randomized not provided per group<\/p>\n<p>Quote: “A total of 145 patients were recruited into the trial. A final number of 114 patients (40 TC, 37 EC-nicotine, 37 EC-nicotine-free) completed both visits.”<\/p>"}]},{"name":"Goniewicz 2017","year":"2017","data-source":"PUB","identifiers":[{"name":"CRS","value":"14702546"}],"references":[{"reference-type":"JOURNAL_ARTICLE","primary":true,"authors":"Goniewicz ML, Gawron M, Smith DM, Peng M, Jacob P 3rd, Benowitz NL","title":"Exposure to nicotine and selected toxicants in cigarette smokers who switched to electronic cigarettes: a longitudinal within-subjects observational study","original-title":"","source":"Nicotine & Tobacco Research","publication-date":"2017","volume":"19","issue":"2","pages":"160-7","edition":"","editors":"","publisher":"","city":"","medium":"","identifiers":[{"name":"CRS","value":"14702548"}]}],"characteristics":[{"name":"Methods","value":"<p>Design: longitudinal within-participant, observational<\/p>\n<p>Recruitment: advertisements in the media, the internet, posted advertisements in clinics and offices, and by word of mouth<\/p>\n<p>Setting: University, Poland<\/p>\n<p>Study start date: March 2011; Study end date: June 2011<\/p>"},{"name":"Participants","value":"<p>Total N: 22 started out and 2 dropped out in the first week due to an adverse event (nausea) and inability to commit to clinic visits. This resulted in an analytic sample of 20.<\/p>\n<p>Inclusion criteria:<\/p>\n<ul>\n <li>18 years or older, current daily cigarette smokers (&gt; 5 cpd within the last 12 months)<\/li>\n <li>May have had interest in quitting smoking, in good health (at the clinic screening visit)<\/li>\n <li>Able to communicate in Polish<\/li>\n <li>Able to use an e-cigarette safely<\/li>\n<\/ul>\n<p>Exclusion criteria:<\/p>\n<ul>\n <li>Diagnosed as having asthma, COPD, hypertension, inhaled allergies, chronic heart disease, or cancer<\/li>\n <li>Taking a cardiac medication<\/li>\n <li>Pregnant<\/li>\n<\/ul>\n<p>60% women; mean age 31; mean cpd 16; mean FTND 3.9<\/p>\n<p>Motivated to quit: at the time of screening, 95% of participants (n = 19) reported planning to quit smoking, with 80% (n = 16) reporting that they have made at least 1 quit attempt prior to involvement in the study<\/p>\n<p>E cigarette use at baseline: not reported<\/p>"},{"name":"Interventions","value":"<p><b>EC: Cig-a-like<\/b><\/p>\n<p>Pen-style M201 e-cigarettes for 2 weeks, with an automatically-operated battery with an output power of 4.6 Volts (280 mAh) and the heating element resistance of 3.6 to 3.8 Ohms. At baseline, provided with EC (M201 Mild, Poland) with 20 tobacco-flavoured cartridges a week containing 11.0 ± 1.5 mg of nicotine in a mixture of propylene glycol and vegetable glycerin (50:50). Encouraged to substitute their regular cigarettes with the e-cigarettes for 2 weeks and refrain from smoking<\/p>"},{"name":"Outcomes","value":"<p>Day 7, Day 14<\/p>\n<p>Adverse events and biomarkers:<\/p>\n<ul>\n <li>Biomarkers were metabolites of 13 major carcinogens and toxicants in cigarette smoke: 1 tobacco-specific nitrosamine (NNK), eight volatile organic compounds (1.3-butadiene, crotonaldehyde, acrolein, benzene, acrylamide, acrylonitrile, ethylene oxide, and propylene oxide), and 4 polycyclic aromatic hydrocarbons (naphthalene, fluorene, phenanthrene, and pyrene)<\/li>\n <li>Questionnaire on ‘health’: at each visit, participants were asked, “In the last week, have you experienced any of the following symptoms?”, while providing a response of “never,” “rarely,” or “often” to the following list of health effects: daytime cough, difficulty concentrating, difficulty breathing during sleep, difficulty sleeping, dizziness, headache, irritability, nausea, nighttime cough, chest pain, phlegm, shortness of breath, tightness in chest, visual disturbances, and wheezing. Responses of “rarely” or “often” were combined to indicate presence of an adverse health effect.<\/li>\n <li>Expired CO<\/li>\n<\/ul>\n<p>Other outcomes measured:<\/p>\n<ul>\n <li>7 nicotine metabolites (3-hydroxycotinine, cotinine, cotinine N-oxide, nicotine N-oxide, norcotinine, nornicotine, nicotine)<\/li>\n <li>Revised Minnesota Nicotine Withdrawal Scale (MNWS-R) administered to measure ‘withdrawal symptoms’ (0-5 rating scale)<\/li>\n<\/ul>"},{"name":"Notes","value":"<p>New for 2020 update<\/p>"},{"name":"Study funding","value":"<p>“This work was supported by the Ministry of Science and Higher Education of Poland (grant number N N404 025638). Instrumentation and analytical chemistry at UCSF was supported by the National Institutes of Health, P30 DA012393 and S10 RR026437. The study sponsor had no involvement in the study design, collection, analysis, and interpretation of data, the writing of the manuscript or the decision to submit the manuscript for publication.”<\/p>"},{"name":"Author declarations","value":"<p>\"MLG was a faculty member of the Medical University of Silesia, Poland during the study. He received a research grant from Pfizer, a pharmaceutical company that markets smoking cessation medications. MLG and NLB have been consultants to pharmaceutical companies that market smoking cessation medications. NLB has been an expert witness in litigation against tobacco companies. The other authors declare no potential conflicts of interest.\"<\/p>"}],"covariates":[],"arms":[],"results":[],"risk-of-bias":[{"domain":"Random sequence generation (selection bias)","judgement":"HIGH_RISK","support-for-judgement":"<p>Not randomized<\/p>"},{"domain":"Allocation concealment (selection bias)","judgement":"HIGH_RISK","support-for-judgement":"<p>Not randomized<\/p>"},{"domain":"Selective reporting (reporting bias)","judgement":"LOW_RISK","support-for-judgement":"<p>All outcomes reported<\/p>"},{"domain":"Other bias","judgement":"NOT_APPLICABLE","support-for-judgement":""},{"domain":"Blinding of participants and personnel (performance bias)","group":"All outcomes","judgement":"NOT_APPLICABLE","support-for-judgement":""},{"domain":"Blinding of outcome assessment (detection bias)","group":"All outcomes","judgement":"NOT_APPLICABLE","support-for-judgement":""},{"domain":"Incomplete outcome data (attrition bias)","group":"All outcomes","judgement":"LOW_RISK","support-for-judgement":"<p>2 dropouts – 1 for nausea, 1 could not complete clinic visits. Analysis based on 20 completers<\/p>"}]},{"name":"Hajek 2015a","year":"2015","data-source":"PUB","identifiers":[{"name":"CRS","value":"4359037"}],"references":[{"reference-type":"JOURNAL_ARTICLE","primary":false,"authors":"Hajek P, Corbin L, Ladmore D, Spearing E","title":"Adding e-cigarettes to specialist stop-smoking treatment: City of London pilot project","original-title":"","source":"Journal of Addiction Research & Therapy","publication-date":"2015","volume":"6","issue":"244","pages":"(online ahead of print)","edition":"","editors":"","publisher":"","city":"","medium":"","identifiers":[{"name":"CRS","value":"4359038"},{"name":"DOI","value":"10.4172\/2155-6105.1000244"}]}],"characteristics":[{"name":"Methods","value":"<p>Design: prospective cohort, intervention provided<\/p>\n<p>Recruitment: people who smoke attending stop-smoking service<\/p>\n<p>Study start date: March 2014; study end date: March 2015<\/p>\n<p>Setting: stop-smoking service, London, UK<\/p>"},{"name":"Participants","value":"<p>Total N: 100 (69 of whom accepted offer of EC)<\/p>\n<p>Inclusion criteria:<\/p>\n<ul>\n <li>All people who smoked joining stop-smoking service<\/li>\n<\/ul>\n<p>38% women (those who accepted), 55% women (those who declined), mean age 41, mean cpd 14, all motivated to quit. EC use at baseline not specified but some who declined EC offer had used EC in the past<\/p>\n<p>Motivated to quit: yes<\/p>\n<p>E-cigarette use at baseline: not specified<\/p>"},{"name":"Interventions","value":"<p><b>EC: Cig-a-like and refillable<\/b><\/p>\n<p>EC: offered to all people who smoke joining service; offered choice of ‘cig-a-like’ (Gamucci, 1.6% or 2.2% nicotine per mL) product or tank model (EVOD, 1.8%; later replaced with Aspire product due to leakage issues). 69% of those offered received an EC on TQD<\/p>\n<p>Medication: Offered stop-smoking medications including NRT and varenicline as in standard protocol. Of EC users, 33% opted to also use NRT, 29% varenicline, 38% nothing<\/p>\n<p>Support: weekly, as in standard protocol<\/p>"},{"name":"Outcomes","value":"<p>Adverse events collected throughout, method for collection unclear<\/p>\n<p>Also collected: 4-week biochemically validated abstinence, participant feedback, cost<\/p>"},{"name":"Notes","value":""},{"name":"Study funding","value":"<p>\"The pilot study was sponsored by City of London Corporation.\"<\/p>"},{"name":"Author declarations","value":"<p>\"Peter Hajek received research funds from and provided consultancy to manufacturers of smoking cessation medications. The remaining authors have no conflicts of interest to declare.\"<\/p>"}],"covariates":[],"arms":[],"results":[],"risk-of-bias":[{"domain":"Random sequence generation (selection bias)","judgement":"HIGH_RISK","support-for-judgement":"<p>Not randomized<\/p>"},{"domain":"Allocation concealment (selection bias)","judgement":"HIGH_RISK","support-for-judgement":"<p>Not randomized<\/p>"},{"domain":"Selective reporting (reporting bias)","judgement":"UNCLEAR_RISK","support-for-judgement":"<p>Unclear which outcomes authors set out to collect, no protocol available<\/p>"},{"domain":"Other bias","judgement":"NOT_APPLICABLE","support-for-judgement":""},{"domain":"Blinding of participants and personnel (performance bias)","group":"All outcomes","judgement":"NOT_APPLICABLE","support-for-judgement":""},{"domain":"Blinding of outcome assessment (detection bias)","group":"All outcomes","judgement":"NOT_APPLICABLE","support-for-judgement":""},{"domain":"Incomplete outcome data (attrition bias)","group":"All outcomes","judgement":"UNCLEAR_RISK","support-for-judgement":"<p>26% lost in EC group; dropout rate in EC decliners not reported. Reasons for dropout not stated<\/p>"}]},{"name":"Hajek 2019","year":"7608","data-source":"MIX","identifiers":[{"name":"CRS","value":"14702551"},{"name":"ISRCTN","value":"ISRCTN60477608 "}],"references":[{"reference-type":"JOURNAL_ARTICLE","primary":true,"authors":"Hajek P, Phillips-Waller A, Przulj D, Pesola F, Myers Smith K, Bisal N, et al","title":"A randomized trial of e-cigarettes versus nicotine-replacement therapy","original-title":"","source":"New England Journal of Medicine","publication-date":"2019","volume":"380","issue":"7","pages":"629-37","edition":"","editors":"","publisher":"","city":"","medium":"","identifiers":[{"name":"CRS","value":"14702552"}]},{"reference-type":"OTHER","primary":false,"authors":"ISRCTN60477608","title":"The efficacy of e-cigarettes compared with nicotine replacement therapy, when used within the UK stop smoking service","original-title":"","source":"www.isrctn.com\/ISRCTN60477608","publication-date":"(first received 2 April 2015)","volume":"","issue":"","pages":"","edition":"","editors":"","publisher":"","city":"","medium":"","identifiers":[{"name":"CRS","value":"14702553"}]},{"reference-type":"JOURNAL_ARTICLE","primary":false,"authors":"Li J, Hajek P, Pesola F, Wu Q, Phillips-Waller A, Przulj D, et al","title":"Cost-effectiveness of e-cigarettes compared with nicotine replacement therapy in stop smoking services in England (TEC study): a randomized controlled trial","original-title":"","source":"Addiction (Abingdon, England)","publication-date":"2020","volume":"115","issue":"3","pages":"507-17","edition":"","editors":"","publisher":"","city":"","medium":"","identifiers":[{"name":"CRS","value":"14702554"}]},{"reference-type":"JOURNAL_ARTICLE","primary":false,"authors":"Hajek P, Phillips-Waller A, Przulj D, Pesola F, Smith KM, Bisal N, et al","title":"E-cigarettes compared with nicotine replacement therapy within the UK Stop Smoking Services: the TEC RCT","original-title":"","source":"Health Technology Assessment","publication-date":"2019","volume":"23","issue":"43","pages":"1-82","edition":"","editors":"","publisher":"","city":"","medium":"","identifiers":[{"name":"CRS","value":"17071985"},{"name":"Other","value":"ISRCTN60477608"}]}],"characteristics":[{"name":"Methods","value":"<p>Design: multicentre, pragmatic randomized controlled trial to examine the efficacy of e-cigarettes compared with nicotine replacement therapy<\/p>\n<p>Recruitment: participants attending UK stop-smoking service and via social media<\/p>\n<p>Setting: UK National Health Service stop-smoking services<\/p>\n<p>Study start date: 1 April 2015; study end date: 31 March 2018<\/p>"},{"name":"Participants","value":"<p>Total N: 886<\/p>\n<p>N per arm: EC: 439; NRT: 447<\/p>\n<p>Inclusion criteria:<\/p>\n<ul>\n <li>Adults who smoke (aged 18 years or over) with no strong preference to use or not to use nicotine replacement or e-cigarettes, and were currently not using either type of product<\/li>\n <li>Able to read\/write\/understand English<\/li>\n<\/ul>\n<p>Exclusion criteria:<\/p>\n<ul>\n <li>Pregnant or breastfeeding<\/li>\n <li>Strong preference to use or not use NRT or EC, currently not using either type of product<\/li>\n<\/ul>\n<p>48% women; median age 41; median cpd 15 ; mean FTND 4.6; 41.5% reported past use of ECs<\/p>\n<p>Motivated to quit: not reported<\/p>"},{"name":"Interventions","value":"<p><b>EC: Refillable<\/b><\/p>\n<p><b>NRT: <\/b>Informed of range of NRT products (patch, gum, lozenge, nasal spray, inhalator, mouth spray, mouth strip, and microtabs) and selected preferred product, encouraged to use combination. Participants free to switch products. Supplies provided for up to 3 months<\/p>\n<p><b>EC:<\/b> Starter pack (1 Kit, Aspire UK) provided along with 30 mL bottle of Tobacco Royale flavour e-liquid, concentration 18 mg\/mL. Participants showed how to use and asked to purchase future e-liquid online or from local vape shops and to buy different EC device if the 1 provided did not meet their needs. Encouraged to experiment with e-liquids of different strengths and flavours. If unable to obtain own supply, provided with further 10-mL bottle (not proactively offered). Oral and written info on how to operate EC<\/p>\n<p>Both arms received multi-session behavioural support as per UK stop-smoking service practice (one-to-one sessions weekly with local clinicians, exhaled CO monitored for at least 4 weeks post-TQD); signed behavioural contract not to use other therapy for at least 4 weeks<\/p>"},{"name":"Outcomes","value":"<p>Weeks 4, 26, and 52<\/p>\n<p>Cessation: sustained and biochemically validated CO &lt; 8 ppm<\/p>\n<p>Adverse events and biomarkers: “adverse reactions”: presence or absence of nausea, sleep disturbance and throat and mouth irritation, and respiratory symptoms (presence or absence of shortness of breath, wheezing, coughing, and phlegm), death<\/p>\n<p>Other outcomes measured:<\/p>\n<ul>\n <li>Use and ratings of trial products<\/li>\n <li>Rating of withdrawal symptoms (weeks 1 to 6)<\/li>\n <li>Reduction of cigarette consumption<\/li>\n <li>Cost-effectiveness<\/li>\n<\/ul>"},{"name":"Notes","value":"<p>New for 2020 update, listed as ongoing study ISRCTN60477608 in 2016 review update<\/p>\n<p>Note higher use of allocated product at 12 m in intervention group compared to control group: “Among participants with 1-year abstinence, 80% (63 of 79) were using e-cigarettes at 52 weeks in the e-cigarette group and 9% (4 of 44) were using nicotine replacement in the nicotine-replacement group.”<\/p>"},{"name":"Study funding","value":"<p>“Supported by the National Institute for Health Research (NIHR) Health Technology Assessment Programme (project number, 12\/167\/135) and by a grant (A16893) from the Cancer Research UK Prevention Trials Unit.”<\/p>"},{"name":"Author declarations","value":"<p>From ICJME disclosure forms: “Miss Natalie Bisal has nothing to disclose. Dr. Dawkins reports personal fees from Johnson &amp; Johnson, outside the submitted work; Dr. Goniewicz reports personal fees from Johnson and Johnson, outside the submitted work; Dr. Hajek reports grants and personal fees from Pfizer, outside the submitted work; Ms. Li reports grants from NCCHTA, during the conduct of the study; Dr. McRobbie reports grants from NIHR HTA programme, during the conduct of the study; personal fees from Pfizer, personal fees from Johnson &amp; Johnson, outside the submitted work; Dr. Myers Smith has nothing to disclose. Dr. Parrott has nothing to disclose. Dr. Pesola has nothing to disclose. Mrs Anna Phillips-Waller has nothing to disclose. Dr. Przulj reports grants from Pfizer, outside the submitted work; Dr. Ross has nothing to disclose. Dr. Sasieni has nothing to disclose. Ms. Wu has nothing to disclose.\"<\/p>"}],"covariates":[],"arms":[],"results":[],"risk-of-bias":[{"domain":"Random sequence generation (selection bias)","judgement":"LOW_RISK","support-for-judgement":"<p>Quote: “Randomization took place on the quit date to limit differential dropout. Randomization sequences (1:1 ratio in permuted blocks of 20, stratified according to trial site) were generated with the use of a pseudorandom number generator in Stata software and were embedded into an application that only revealed the next treatment assignment once a participant had been entered into the database.”<\/p>"},{"domain":"Allocation concealment (selection bias)","judgement":"LOW_RISK","support-for-judgement":"<p>Refer to 'Random sequence generation'<\/p>"},{"domain":"Selective reporting (reporting bias)","judgement":"LOW_RISK","support-for-judgement":"<p>All prespecified outcomes reported<\/p>"},{"domain":"Other bias","judgement":"NOT_APPLICABLE","support-for-judgement":""},{"domain":"Blinding of participants and personnel (performance bias)","group":"All outcomes","judgement":"LOW_RISK","support-for-judgement":"<p>Not blinded, but as both arms contained active interventions, performance bias judged unlikely<\/p>"},{"domain":"Blinding of outcome assessment (detection bias)","group":"All outcomes","judgement":"LOW_RISK","support-for-judgement":"<p>Biochemical validation used<\/p>"},{"domain":"Incomplete outcome data (attrition bias)","group":"All outcomes","judgement":"LOW_RISK","support-for-judgement":"<p>At 12 months:<\/p>\n<p>EC arm: 356\/439<\/p>\n<p>NRT arm: 342\/447<\/p>"}]},{"name":"Hajek 2022","year":"2022","data-source":"MIX","identifiers":[{"name":"CRS","value":"22035896"}],"references":[{"reference-type":"JOURNAL_ARTICLE","primary":true,"authors":"Hajek P, Przulj D, Pesola F, Griffiths C, Walton R, McRobbie H, et al","title":"Electronic cigarettes versus nicotine patches for smoking cessation in pregnancy: a randomized controlled trial","original-title":"","source":"Nature Medicine","publication-date":"2022","volume":"28","issue":"","pages":"958-64","edition":"","editors":"","publisher":"","city":"","medium":"","identifiers":[{"name":"CRS","value":"22035898"},{"name":"DOI","value":"10.1038\/s41591-022-01808-0"}]},{"reference-type":"JOURNAL_ARTICLE","primary":false,"authors":"Przulj D, Pesola F, Smith KM, McRobbie H, Coleman T, Lewis S, et al","title":"Helping pregnant smokers quit: a multicentre randomised controlled trial of electronic cigarettes versus nicotine replacement therapy","original-title":"","source":"Health Technology Assessment","publication-date":"2023","volume":"27","issue":"13","pages":"1-53","edition":"","editors":"","publisher":"","city":"","medium":"","identifiers":[{"name":"CRS","value":"25455963"},{"name":"DOI","value":"10.3310\/AGTH6901"}]},{"reference-type":"JOURNAL_ARTICLE","primary":false,"authors":"Pesola F, Smith KM, Phillips-Waller A, Przulj D, Griffiths C, Walton R, et al","title":"Safety of e-cigarettes and nicotine patches as stop-smoking aids in pregnancy: secondary analysis of the Pregnancy Trial of E-cigarettes and Patches (PREP) randomized controlled trial","original-title":"","source":"Addiction (Abingdon, England)","publication-date":"2024","volume":"119","issue":"5","pages":"875-84","edition":"","editors":"","publisher":"","city":"","medium":"","identifiers":[{"name":"CRS","value":"25455962"},{"name":"DOI","value":"10.1111\/add.16422"}]},{"reference-type":"JOURNAL_ARTICLE","primary":false,"authors":"Ford A, Uny I, Lowes J, Naughton F, Cooper S, Coleman T","title":"A qualitative study of factors influencing adherence among pregnant women taking part in a trial of e-cigarettes for smoking cessation","original-title":"","source":"International Journal of Environmental Research and Public Health","publication-date":"2021","volume":"18","issue":"2","pages":"430","edition":"","editors":"","publisher":"","city":"","medium":"","identifiers":[{"name":"CRS","value":"24012752"}]},{"reference-type":"OTHER","primary":false,"authors":"ISRCTN62025374","title":"Helping pregnant smokers quit: a multi-centre study of electronic cigarettes and nicotine patches","original-title":"","source":"www.isrctn.com\/ISRCTN62025374","publication-date":"(first received 21 March 2017)","volume":"","issue":"","pages":"","edition":"","editors":"","publisher":"","city":"","medium":"","identifiers":[{"name":"CRS","value":"22035899"},{"name":"DOI","value":"10.1186\/ISRCTN62025374"}]},{"reference-type":"JOURNAL_ARTICLE","primary":false,"authors":"Hajek P, Przulj D, Pesola F, Griffiths C, Walton R, McRobbie H, et al","title":"Author Correction: Electronic cigarettes versus nicotine patches for smoking cessation in pregnancy: a randomized controlled trial","original-title":"","source":"Nature Medicine","publication-date":"2023","volume":"29","issue":"11","pages":"2957","edition":"","editors":"","publisher":"","city":"","medium":"","identifiers":[{"name":"CRS","value":"24012753"},{"name":"DOI","value":"10.1038\/s41591-022-02099-1"}]}],"characteristics":[{"name":"Methods","value":"<p>Design: RCT multicentre<\/p>\n<p>Participants: pregnant smokers (12 to 24 weeks gestation) who smoke daily and are interested in stopping smoking<\/p>\n<p>Setting: maternity services across the UK. 23 hospital sites across England and one National Health Service Stop Smoking Service in Scotland<\/p>\n<p>Recruitment: Recruitment was managed by research midwives in England and by the Stop Smoking Service in Scotland. Participants were identified from patient records and sent study information and invitation letters or invited via telephone, email or text; approached in person when attending antenatal hospital appointments; referred by community midwives or stop-smoking advisors; or self-referred via posters advertising the study at the sites’ antenatal clinics.<\/p>\n<p>Study start date: 1 May 2017. Study end date: 26 November 2020<\/p>"},{"name":"Participants","value":"<p>Total N: 1140<\/p>\n<p>EC arm: 571<\/p>\n<p>NRT arm: (nicotine patches) 569<\/p>\n<p>Inclusion criteria:<\/p>\n<p>12 to 24 weeks pregnant, daily smoker, wants help with stopping smoking. Willing to be randomized to use either NRT or EC and agreeing to use only the allocated stop-smoking product for at least the first 4 weeks of their quit attempt<\/p>\n<p>Exclusion criteria:<\/p>\n<p>Allergy to nicotine skin patches. Current daily use of NRT or e-cigarettes, and serious medical problems or high-risk pregnancy<\/p>\n<p>Inclusion based on specific population characteristics: pregnant women<\/p>\n<p>Female 100%; mean age 27; mean CPD 10&nbsp;<\/p>\n<p>E-cigarette use at baseline: no<\/p>\n<p>Motivated to quit: yes<\/p>"},{"name":"Interventions","value":"<p>EC: <b>Refillable<\/b><\/p>\n<p>Arm 1: EC<\/p>\n<p>Participants were sent an EU Tobacco Product Directive-compliant refillable e-cigarette starter kit (One Kit by the UK E-cig Store), together with two 10 mL bottles of tobacco-flavoured e-cigarette liquid (1.8% nicotine; 70% propylene glycol and 30% vegetable glycerol), a pack of 5 replacement coils, and an instruction leaflet (Supplementary Data, Appendix 5). Further supplies of e-cigarette liquid were posted on request for up to 8 weeks. A lower-strength e-cigarette liquid (1.1%) and e-cigarette liquid with fruit flavour were available as alternatives. Participants were encouraged to source e-cigarette liquids of the strength and flavour they liked, as well as different e-cigarette devices, and arrange their own supplies after 8 weeks if needed. The cost of the kit provided by the study was GBP 22.75 and the cost of e-cigarette liquid was up to GBP 24 for an 8-week supply.<\/p>\n<p>Products used during the initial 4 weeks (n = 344) # * N (%): refillable e-cigarettes 324 (94.2%); cig-a-like 1 (0.3%); cartridge\/pod 1 (0.3%); information missing 18 (5.2%)<\/p>\n<p>Nicotine strength N (%): 0 mg\/mL 7 (2.0); 1 to 10 mg\/mL 47 (13.7); 11 to 20 mg\/mL 199 (57.9); information missing 91 (26.5)<\/p>\n<p>Arm 2: NRT - Nicotine patches<\/p>\n<p>Participants were sent an initial 2-week supply of Nicorette Invisi 15 mg 16 h nicotine patches with manufacturer instruction leaflets and instructed to apply patches every day upon waking, and remove them before bedtime. Further supplies were posted on request for up to 8 weeks. A lower strength patch (10 mg 16 h) was available as an alternative. Participants were encouraged to access further supplies themselves via their general practitioner or local Stop Smoking Service. This could be patches and\/or other NRT products such as nicotine chewing gum, inhalator or mouth spray, to use in addition to the patch alone if needed. In the United Kingdom, pregnant women who smoke receive NRT free of charge.<\/p>\n<p>Behavioural support was given that accompanied both study arms.<\/p>\n<p>Participants received 6 phone calls from stop-smoking advisors who followed the practice of the UK Stop Smoking Service 61.&nbsp;<\/p>"},{"name":"Outcomes","value":"<p>Baseline, weeks 1 to 4 after target quit date (TQD) (phone call), end of pregnancy (EOP) at least 6 months (saliva and CO), 3 months post-partum (phone call)<\/p>\n<p>Cessation: saliva samples and carbon monoxide readings collected<\/p>\n<p>AEs and SAEs<\/p>\n<p>Continued use of study product<\/p>\n<p>Flavours<\/p>\n<p>EC nicotine strength<\/p>"},{"name":"Study funding","value":"<p>The study was funded by the National Institute of Health Research, Health Technology Programme (ref. no. 15\/57\/85). The funder had no role in the design and conduct of the study; collection, management, analysis, and interpretation of the data; preparation, review, or approval of the manuscript; or the decision to submit the manuscript for publication. For part of the trial, F.P. was supported by Cancer Research UK (grant no. C8162\/A25356).<\/p>"},{"name":"Author declarations","value":"<p>P.H. provided consultancy to and received research funding from Pfizer. D.P. received research funding from Pfizer. H.M. has received honoraria for speaking at smoking cessation educational events and sitting on an advisory board organized by Pfizer. All other authors have no competing interests.<\/p>"},{"name":"Notes","value":"<p>New to 2022 update<\/p>"}],"covariates":[],"arms":[],"results":[],"risk-of-bias":[{"domain":"Random sequence generation (selection bias)","judgement":"LOW_RISK","support-for-judgement":"<p>Quote: \"An independent statistician developed the randomization sequence using permuted block randomization with a block size of at least 6 and a maximum of 12\".<\/p>"},{"domain":"Allocation concealment (selection bias)","judgement":"LOW_RISK","support-for-judgement":"<p>Quote: \"The randomization list was accessible only to the independent statistician, on a secure server. Researchers conducting randomization used the database application to inform the participants of their study arm allocation. Researchers conducting follow-up calls were blind to treatment allocation until the follow-up contact was made\".<\/p>"},{"domain":"Selective reporting (reporting bias)","judgement":"LOW_RISK","support-for-judgement":"<p>Analysis prespecified<\/p>"},{"domain":"Other bias","judgement":"NOT_APPLICABLE","support-for-judgement":""},{"domain":"Blinding of participants and personnel (performance bias)","group":"All outcomes","judgement":"LOW_RISK","support-for-judgement":"<p>Participants received equally intensive interventions.&nbsp;<\/p>"},{"domain":"Blinding of outcome assessment (detection bias)","group":"All outcomes","judgement":"LOW_RISK","support-for-judgement":"<p>Quote: \"Researchers conducting follow-up calls were blind to treatment allocation until the follow-up contact was made. Once contact was made and the trial application was opened, condition-specific questions were visible on the computer screen. The trial statistician was blind to participant allocation until the analysis of the primary and secondary outcomes was complete. This was achieved by extracting and importing into Stata only the baseline characteristics, study arm and smoking status variables in the first stage of the analysis. Variables coding treatment adherence and product use were extracted only after the primary and secondary outcome analyses were completed\".<\/p>"},{"domain":"Incomplete outcome data (attrition bias)","group":"All outcomes","judgement":"LOW_RISK","support-for-judgement":"<p>EC arm 515\/571; NRT arm 495\/569<\/p>"}]},{"name":"Halpern 2018","year":"2015","data-source":"PUB","identifiers":[{"name":"CRS","value":"14702555"}],"references":[{"reference-type":"JOURNAL_ARTICLE","primary":true,"authors":"Halpern SD, Harhay MO, Saulsgiver K, Brophy C, Troxel AB, Volpp KG","title":"A pragmatic trial of e-cigarettes, incentives, and drugs for smoking cessation","original-title":"","source":"New England Journal of Medicine","publication-date":"2018","volume":"378","issue":"24","pages":"2302-10","edition":"","editors":"","publisher":"","city":"","medium":"","identifiers":[{"name":"CRS","value":"14702556"}]},{"reference-type":"OTHER","primary":false,"authors":"NCT02328794","title":"Randomized clinical trial to reduce harm from tobacco","original-title":"","source":"clinicaltrials.gov\/show\/NCT02357173","publication-date":"(first received 3 October 2014)","volume":"","issue":"","pages":"","edition":"","editors":"","publisher":"","city":"","medium":"","identifiers":[{"name":"CRS","value":"14702557"}]},{"reference-type":"JOURNAL_ARTICLE","primary":false,"authors":"Harhay MO, Troxel AB, Brophy C, Saulsgiver K, Volpp KG, Halpern SD","title":"Financial incentives promote smoking cessation directly, not by increasing use of cessation aids","original-title":"","source":"Annals of the American Thoracic Society","publication-date":"2019","volume":"16","issue":"2","pages":"280-2","edition":"","editors":"","publisher":"","city":"","medium":"","identifiers":[{"name":"CRS","value":"22035900"},{"name":"DOI","value":"10.1513\/AnnalsATS.201808-574RL"}]}],"characteristics":[{"name":"Methods","value":"<p>Design: randomized clinical trial<\/p>\n<p>Recruitment: eligible participants were employees and their spouses at 54 companies that used Vitality wellness programmes.<\/p>\n<p>Setting: online resources via workplace setting (54 companies), USA<\/p>\n<p>Study start date: first phase of recruitment October 2014, second phase November 2015 (to meet recruitment target); study end date: 20 April 2017<\/p>"},{"name":"Participants","value":"<p>Total N: 6006<\/p>\n<p>N per arm: usual care: 813; free e-cigarettes: 1199; free cessation aids: 1588; reward incentives plus free cessation aids: 1198; redeemable deposit plus free cessation aids: 1208<\/p>\n<p>Inclusion criteria:<\/p>\n<ul>\n <li>At least 18 years old<\/li>\n <li>Reported current smoking on a health risk assessment within the previous year<\/li>\n <li>Employees and their spouses that used Vitality wellness programmes<\/li>\n<\/ul>\n<p>Exclusion criteria:<\/p>\n<ul>\n <li>Participants who express wanting to opt out of this programme<\/li>\n<\/ul>\n<p>51.1% women; median age 44; median cpd 10<\/p>\n<p>E-cig use at baseline: 10.7% current use; 23.1% past but not current use; 39.7% never used ECs<\/p>\n<p>Motivated to quit: unselected sample (total sample): 9.2% no plan to quit; 61.6% want to quit later; 27.7% want to quit\/need help<\/p>"},{"name":"Interventions","value":"<p><b>EC: Cig-a-like<\/b><\/p>\n<p>a) <b>Usual care:<\/b><\/p>\n<p>Standardized Vitality programme aimed at promoting tobacco cessation. This programme includes existing employee benefits for quitting and the use of text\/email messages to encourage tobacco cessation.<\/p>\n<p>b) as (a), plus <b>free EC<\/b>:<\/p>\n<p>Free NJOY e-cigarettes (including battery sticks, a USB charger, and up to 20 chambers with 1.0% to 1.5% nicotine per week in participants’ chosen flavours). Use of all products was free until 6 months after the quit date.<\/p>\n<p>c) as (b) plus access to free NRT, bupropion or varenicline<\/p>\n<p>d) as (c) plus incentives across 6 m for testing negative for tobacco use<\/p>\n<p>e) as (c) plus provide money at start and lose money from this fund if they do not test negative across 6 m<\/p>"},{"name":"Outcomes","value":"<p>Months 1, 3, 6, and 12<\/p>\n<p>Cessation: sustained smoking abstinence for 6 months, biochemical validation (urine cotinine, anabasine and blood carboxyhaemoglobin)<\/p>\n<p>Other outcomes measured: costs<\/p>"},{"name":"Notes","value":"<p>New for 2020 update. Study listed as ongoing study NCT02328794 in 2016 review update<\/p>\n<p>Only arms (a) and (b) included in our analyses<\/p>"},{"name":"Study funding","value":"<p>\"Supported by a grant from the Vitality Institute to the University of Pennsylvania Center for Health Incentives and Behavioral Economics.\"<\/p>"},{"name":"Author declarations","value":"<p>\"Disclosure forms provided by the authors are available with the full text of this article at NEJM.org. Check these and: Dr. Troxel reports others from VAL Health, outside the submitted work. Dr. Volpp reports grants and personal fees from CVS Health, personal fees from VAL Health, grants from Humana, grants from Merck, grants from Weight Watchers, grants from Hawaii Medical Services Association, grants from Oscar Health Insurance, outside the submitted work. All of the other authors state that they have nothing to disclose.\"<\/p>"}],"covariates":[],"arms":[],"results":[],"risk-of-bias":[{"domain":"Random sequence generation (selection bias)","judgement":"UNCLEAR_RISK","support-for-judgement":"<p>Not specified<\/p>"},{"domain":"Allocation concealment (selection bias)","judgement":"UNCLEAR_RISK","support-for-judgement":"<p>Not specified<\/p>"},{"domain":"Selective reporting (reporting bias)","judgement":"LOW_RISK","support-for-judgement":"<p>Expected outcomes reported and checked with trial registration<\/p>"},{"domain":"Other bias","judgement":"NOT_APPLICABLE","support-for-judgement":""},{"domain":"Blinding of participants and personnel (performance bias)","group":"All outcomes","judgement":"HIGH_RISK","support-for-judgement":"<p>Not blinded and different amounts of support given to each group<\/p>"},{"domain":"Blinding of outcome assessment (detection bias)","group":"All outcomes","judgement":"LOW_RISK","support-for-judgement":"<p>Biochemical validation<\/p>"},{"domain":"Incomplete outcome data (attrition bias)","group":"All outcomes","judgement":"HIGH_RISK","support-for-judgement":"<p>At 12 months, very low numbers completed biochemical validation. Submitted a sample n = CG: 1, free e-cigs; 4, free cessation: 5, rewards: 14, deposits: 16<\/p>"}]},{"name":"Hatsukami 2020","year":"2019","data-source":"MIX","identifiers":[{"name":"CRS","value":"14702558"}],"references":[{"reference-type":"OTHER","primary":true,"authors":"Hatsukami D, Meier E, Lindgren BR, Anderson A, Reisinger S, Norton K, et al","title":"A randomized clinical trial examining the effects of instructions for electronic cigarette use on smoking-related behaviors, and biomarkers of exposure","original-title":"","source":"Nicotine & Tobacco Research","publication-date":"2020","volume":"22","issue":"9","pages":"1524-32","edition":"","editors":"","publisher":"","city":"","medium":"","identifiers":[{"name":"CRS","value":"14702559"},{"name":"DOI","value":"10.1093\/ntr\/ntz233"}]},{"reference-type":"OTHER","primary":false,"authors":"NCT03111537","title":"Methods project 4: clinical trial - amended (COMET)","original-title":"","source":"https:\/\/clinicaltrials.gov\/ct2\/show\/NCT03111537","publication-date":"(first received 21 May 2015)","volume":"","issue":"","pages":"","edition":"","editors":"","publisher":"","city":"","medium":"","identifiers":[{"name":"CRS","value":"22035901"}]}],"characteristics":[{"name":"Methods","value":"<p>Design: randomized trial<\/p>\n<p>Recruitment: media advertisements<\/p>\n<p>Setting: clinic visits in community, USA<\/p>\n<p>Study start date: 25 November 2014; study end date: 2 December 2018<\/p>"},{"name":"Participants","value":"<p>Total N: 264<\/p><p>N per arm: usual brand: 36; AD-E: 76; CS-E: 76; CS-NRT: 76<\/p><p>Inclusion criteria: ≥ 18 years of age; smoking ≥ 5 cpd for the past year with a breath CO ≥ 10 ppm or NicAlert test = level 6 if CO &lt; 10 ppm; &nbsp;in stable physical and mental health.<\/p><p>Exclusion criteria: serious quit attempt in the past 3 months; recent (&lt; 3 months) alcohol or drug abuse problems; regular use of other nicotine or tobacco products (e.g. &gt; 9 days per month to minimize confounding effects of these products on biomarker outcomes); planning to quit smoking in the next 3 months; chronic conditions affecting results of biomarker analyses (e.g. liver disease); using NRT or other cessation medications; pregnancy\/breastfeeding<\/p><p>49% women; mean age 45.2; mean cpd 15.2; mean FTND 3.4<\/p><p>E-cigarette use at baseline: not reported<\/p><p>Motivated to quit: initially uninterested<\/p>"},{"name":"Interventions","value":"<p><b>EC: Cig-a-like<\/b>, but the only cig-a-like product with high nicotine content<\/p>\n<p><b>Usual brand<\/b> arm: purchased their own usual brand of cigarettes; at end of clinical trial phase (week 8), offered ECs or NRT for up to 8 weeks, with a choice of product and no specific instructions for use<\/p>\n<p><b>EC AD-E<\/b> arm: use EC whenever you like instead of a cigarette; can smoke as many or as few cigarettes as you want<\/p>\n<p><b>EC CS-E<\/b> arm: complete substitution with e-cigarettes (i.e. “you will stop smoking cigarettes and use only e-cigarettes”)<\/p>\n<p>The primary e-cigarette product was Vuse Solo (4.8% nicotine, manufactured by RJ Reynolds, Inc). Initially, a choice of Blu cigarettes (cartridge-based system, marketed previously by Lorillard) and Fin (prefilled tanks system, manufactured by Fin Branding Group) was offered; but because Vuse attained the highest market share during the early phase of the study, they switched exclusively to Vuse. Participants could choose 1 of 4 flavours: tobacco, mint, menthol, and berry. Participants were provided 7 cartridges a week with the option of returning to the clinic before their next visit to obtain additional cartridges if needed. All products provided free to the participants. All unused products and used EC cartridges were collected at each visit.<\/p>\n<p><b>CS-NRT<\/b> arm: complete substitution with 4 mg nicotine gum or lozenge, with the participant choosing what product they would like to use (i.e. “you will stop smoking cigarettes and use only nicotine gum or lozenge”). The 4 mg was down-titrated to 2 mg if adverse side effects were experienced. Nicotine gum came in mint, cinnamon, and fruit flavours, while the nicotine lozenge was mint or cherry flavours. All these products were provided free to the participants and unused products were collected at each visit.<\/p>\n<p>Behavioural support: <b>CS-E arm<\/b> and <b>CS-NRT arm<\/b>: received brief counselling on how to avoid smoking cigarettes<\/p>"},{"name":"Outcomes","value":"<p>2-week baseline period (weeks -1 and 0)<\/p>\n<p>Week 1, 2, 3, 4, 6, and 8<\/p>\n<p>Adverse events and biomarkers:<\/p>\n<ul>\n <li>Urinary total nicotine equivalents (total nicotine + total cotinine + total 3′-hydroxycotinine; TNE)<\/li>\n <li>Exhaled CO<\/li>\n <li>Urinary 4-(methylnitrosamino)-1-(3-pyridyl)-1-butanol and its glucuronides (total NNAL, biomarker for NNK)<\/li>\n <li>Urinary phenanthrene tetraol (PheT, an indicator of carcinogenic polycyclic aromatic hydrocarbons)<\/li>\n <li>Urinary metabolites of VOCs (mercapturic acids)—2-cyanoethylmercapturic acid (CEMA, biomarker for acrylonitrile), 3-hydroxypropylmercapturic acid (3-HPMA, biomarker for acrolein), 3-hydroxy-1-methylpropylmercapturic acid (HMPMA, biomarker for crotonaldehyde\/methylvinyl ketone), 2-hydroxypropylmercapturic acid (2-HPMA, biomarker for propylene oxide), and N-acetyl-S-(carbamoylethyl)-L-cysteine(AAMA, biomarker for acrylamide)<\/li>\n <li>A safety check for adverse events was conducted at week 20 follow-up<\/li>\n <li>Blood pressure, heart rate, and oxygen saturation<\/li>\n<\/ul>\n<p>Other outcomes measured:<\/p>\n<ul>\n <li>Cessation (&lt; 6 months)<\/li>\n<\/ul>"},{"name":"Notes","value":"<p>New for 2020 update. AD-E arm not included in this review<\/p>\n<p>Additional data provided from authors<\/p>"},{"name":"Study funding","value":"<p>\"supported by grants U19CA157345 from the National Cancer Institute (DKH\/PS), UL1 TR000062 and UL1 TR002494 from the National Center for Advancing Translational Science of the National Institutes of Health, and T32 DA007097 from the National Institute of Drug Abuse (EM). The content is solely the responsibility of the authors and does not necessarily represent the official views of the funding agencies\".<\/p>"},{"name":"Author declarations","value":"<p>\"RJC is a member of the FDA Tobacco Products Scientific Advisory Committee. PGS serves or has served as an expert witness in tobacco company litigation on behalf of plaintiffs\".<\/p>"}],"covariates":[],"arms":[],"results":[],"risk-of-bias":[{"domain":"Random sequence generation (selection bias)","judgement":"UNCLEAR_RISK","support-for-judgement":"<p>Not specified<\/p>"},{"domain":"Allocation concealment (selection bias)","judgement":"UNCLEAR_RISK","support-for-judgement":"<p>Not specified<\/p>"},{"domain":"Selective reporting (reporting bias)","judgement":"LOW_RISK","support-for-judgement":"<p>Table in the supplementary section notes that heart rate, blood pressure, and oxygen levels were measured, but findings not reported in paper; however, provided by authors upon request<\/p>"},{"domain":"Other bias","judgement":"NOT_APPLICABLE","support-for-judgement":""},{"domain":"Blinding of participants and personnel (performance bias)","group":"All outcomes","judgement":"UNCLEAR_RISK","support-for-judgement":"<p>Not blinded and some interventions contained different levels of support<\/p>"},{"domain":"Blinding of outcome assessment (detection bias)","group":"All outcomes","judgement":"LOW_RISK","support-for-judgement":"<p>Not blinded but all relevant outcomes for our analyses were objective<\/p>"},{"domain":"Incomplete outcome data (attrition bias)","group":"All outcomes","judgement":"LOW_RISK","support-for-judgement":"<p>Quote: “There was a significant difference in dropout rates across groups following study entry (P = 0.04), with the highest dropout rates observed in the complete substitution groups, particularly in the NRT group…”<\/p>\n<p>AD-E: week 1 = 73\/76; week 2 = 73\/76; week 4 = 69\/76; week 6 = 66\/76; week 8 = 65\/76 = 85%<\/p>\n<p>CS-E: week 1 =69\/76; week 2 = 67\/76; week 4 = 66\/76; week 6 = 61\/76; week 8 = 58\/76 = 69.7%<\/p>\n<p>CS-NRT: week 1 =72\/76; week 2 = 65\/76; week 4 = 60\/76; week 6 = 57\/76; week 8 = 53\/76 = 69.7%<\/p>\n<p>UB: week 1 = 35\/36; week 2 = 35\/36; week 4 = 33\/36; week 6 = 33\/36; week 8 = 32\/36 = 88.8%<\/p>"}]},{"name":"Hickling 2019","year":"2014","data-source":"PUB","identifiers":[{"name":"CRS","value":"14702560"}],"references":[{"reference-type":"JOURNAL_ARTICLE","primary":true,"authors":"Hickling LM, Perez-Iglesias R, McNeill A, Dawkins L, Moxham J, Ruffell T, et al","title":"A pre-post pilot study of electronic cigarettes to reduce smoking in people with severe mental illness","original-title":"","source":"Psychological Medicine","publication-date":"2019","volume":"49","issue":"6","pages":"1033-40","edition":"","editors":"","publisher":"","city":"","medium":"","identifiers":[{"name":"CRS","value":"14702561"}]},{"reference-type":"OTHER","primary":false,"authors":"NCT02212041","title":"Acceptability, patterns of use and safety of electronic cigarette in people with mental illness: a pilot study","original-title":"","source":"clinicaltrials.gov\/show\/NCT02212041","publication-date":"(first received 6 August 2014)","volume":"","issue":"","pages":"","edition":"","editors":"","publisher":"","city":"","medium":"","identifiers":[{"name":"CRS","value":"14702562"},{"name":"CRS","value":"9400131000005045"}]}],"characteristics":[{"name":"Methods","value":"<p>Design: single-group assignment – pre-test post-test pilot study<\/p>\n<p>Recruitment: Participants were referred from community mental health teams within the South London and Maudsley NHS Foundation Trust.<\/p>\n<p>Setting: healthcare setting, UK<\/p>\n<p>Study start date: 24 September 2014; Study end date: 2 May 2017<\/p>"},{"name":"Participants","value":"<p>Total N: 50<\/p>\n<p>Inclusion criteria: 18 to 70 years; daily smoker (unwilling to quit soon); exhaled CO ≥ 5 ppm; established clinical diagnosis of schizophreniform, schizophrenia, schizoaffective disorder or bipolar disorder, or attending an early detection service in a high-risk state<\/p>\n<p>Exclusion criteria: use of EC ≥ 2 occasions in past 30 days; intention to quit smoking in the next 30 days; medication use that may reduce smoking (including, bupropion, nicotine replacement therapies, acamprosate, varenicline, baclofen, clonidine, naltrexone, buprenorphine, nortriptyline, disulfiram and anti-seizure medications); hospitalisation\/change in dose of psychotropic medication(s) in the last 30 days; unstable physical health in the past 3 months; previous serious stomach ulcer and\/or phaeochromocytoma; severe heartburn, stroke, unstable kidney\/liver disease, an uncontrolled overactive thyroid gland past 3 months; meet the Diagnostic and Statistical Manual of Mental Disorders, Fourth Edition (DSM-IV) criteria for illicit\/alcohol drug dependency; contraindications to nicotine; asthma; suicidal ideation\/suicide attempt in the past month; pregnancy<\/p>\n<p>Inclusion based on specific population characteristics: people who smoke tobacco with a psychotic disorder (established clinical diagnosis of schizophreniform, schizophrenia, schizoaffective disorder or bipolar disorder, or attending an early detection service in a high-risk state)<\/p>\n<p>24% women; mean age 38.96; mean cpd 17.94; mean FTND not reported<\/p>\n<p>Motivated to quit: “unwilling to quit soon”<\/p>\n<p>E-cigarette use at baseline: must not have used e-cigarettes on more than 2 occasions in the past 30 days<\/p>"},{"name":"Interventions","value":"<p><b>EC: Cig-a-like<\/b><\/p>\n<p>Participants provided with free tobacco-flavoured NJOY traditional bold disposable e-cigarette (4.5% nicotine) in an \"amount equivalent to 150% of their daily tobacco use (as recommended by the manufacturer)\" for 6 weeks. Participants were instructed in the use of EC; not required to stop smoking tobacco, but were encouraged to replace it with EC as much as possible. Followed up at 4 weeks and encouraged to continue EC use, informed about EC types and where these could be purchased<\/p>"},{"name":"Outcomes","value":"<p>Weeks 1, 2, 3, 4, 5, 6, 7, 8, 9, 10, 24<\/p>\n<p>Self-reported and biochemical validation<\/p>\n<p>Cessation: tobacco use, as measured by the Time Line Follow Back. Tobacco cigarette use was also indexed weekly by measuring exhaled CO levels with a Smokerlyzer ED50 CO meter (Bedfont Instruments, UK)<\/p>\n<p>Adverse events and biomarkers:<\/p>\n<ul>\n <li>Side effects associated with e-cigarette use – reported weekly<\/li>\n <li>Respiratory symptoms: lung capacity (measured by Wright’s Mini Peak-flow Meter (Clement Clarke International Ltd., UK) at baseline, weeks 6, 10, and 24; peak flow was obtained 3 times at each assessment<\/li>\n <li>Heart rate and blood pressure<\/li>\n <li>Occurrence of (serious) adverse events was assessed on a weekly basis.<\/li>\n<\/ul>\n<p>In a subsample of participants (N = 8), 3-hydroxypropylmercapturic acid (3-HPMA, a measure of the toxicant acrolein) and formic acid were measured at baseline and week 6. These participants were chosen as their tobacco intake had decreased by more than 50% in this period. The measurement of 3-HPMA and formic acid was also performed by validated LC-MS\/MS assays.<\/p>\n<p>Other outcomes measured:<\/p>\n<ul>\n <li>Urinary cotinine<\/li>\n <li>Weight<\/li>\n <li>Motivation to Stop Scale (MTSS)<\/li>\n <li>Smoking Consequences Questionnaire-Adult (SCQ-A)<\/li>\n <li>Positive and Negative Syndrome Scale (PANSS)<\/li>\n <li>Calgary Depression Scale for Schizophrenia (CDSS)<\/li>\n<\/ul>"},{"name":"Notes","value":"<p>Study listed as ongoing study NCT02212041 in the 2016 review update<\/p>\n<p>Additional data provided from authors<\/p>"},{"name":"Study funding","value":"<p>\"This work was funded by the Maudsley Charity (grant number 715); and supported by the National Institute for Health Research (NIHR) Biomedical Research Centre at South London and Maudsley NHS Foundation Trust and King’s College London.\"<\/p>"},{"name":"Author declarations","value":"<p>\"R.P-I. has received honoraria and speaker support from Lundbeck. L.D. has provided consultancy for the pharmaceutical industry (Johnson &amp; Johnson 2015, 2017) and acted as an expert witness for an e-cigarette patent infringement case (Porzio, Bromberg &amp; Newman Attorneys at Law, 2015). Between 2011 and 2013, she conducted research for several independent electronic cigarette companies (Totally Wicked, SKYCIGS and E-Lites) for which the University of East London received funds. The e-cigarette companies involved had no input into the design, conduct or write up of these projects and she has not received any funds from e-cigarette companies in the last 4 years. She has no links with, and has not received any funds from, the tobacco industry, although two e-cigarette companies that she worked with in 2013 were subsequently acquired by the tobacco industry (SKYCIGs and E-Lites). L.H., T.R., K-V.S., J.M., A.M. and P.M. have no conflicts of interest.\"<\/p>"}],"covariates":[],"arms":[],"results":[],"risk-of-bias":[{"domain":"Random sequence generation (selection bias)","judgement":"HIGH_RISK","support-for-judgement":"<p>Uncontrolled study<\/p>"},{"domain":"Allocation concealment (selection bias)","judgement":"HIGH_RISK","support-for-judgement":"<p>Uncontrolled study<\/p>"},{"domain":"Selective reporting (reporting bias)","judgement":"LOW_RISK","support-for-judgement":"<p>Reported all outcomes listed on <a type=\"EXTERNAL\" href=\"http:\/\/clinical trials.gov\">clinical trials.gov<\/a> except NNAL. Authors confirmed that they had intended to test for NNAL but had major issues with the assays.<\/p>"},{"domain":"Other bias","judgement":"NOT_APPLICABLE","support-for-judgement":""},{"domain":"Blinding of participants and personnel (performance bias)","group":"All outcomes","judgement":"NOT_APPLICABLE","support-for-judgement":""},{"domain":"Blinding of outcome assessment (detection bias)","group":"All outcomes","judgement":"NOT_APPLICABLE","support-for-judgement":""},{"domain":"Incomplete outcome data (attrition bias)","group":"All outcomes","judgement":"LOW_RISK","support-for-judgement":"<p>Follow-up: week 6: 46\/50; week 10: 42\/50; week 24: 40\/50<\/p>"}]},{"name":"Higgins 2024","year":"2024","data-source":"PUB","identifiers":[{"name":"CRS","value":"28550172"}],"references":[{"reference-type":"JOURNAL_ARTICLE","primary":true,"authors":"Higgins ST, Sigmon SC, Tidey JW, Heil SH, Gaalema DE, Lee DC, et al","title":"Reduced nicotine cigarettes and e-cigarettes in high-risk populations: 3 randomized clinical trials","original-title":"","source":"JAMA Network Open","publication-date":"2024","volume":"7","issue":"9","pages":"e2431731","edition":"","editors":"","publisher":"","city":"","medium":"","identifiers":[{"name":"CRS","value":"28550175"},{"name":"DOI","value":"10.1001\/jamanetworkopen.2024.31731"}]},{"reference-type":"OTHER","primary":false,"authors":"NCT04092387","title":"Low nicotine content cigarettes in vulnerable populations: women of reproductive age","original-title":"","source":"Clinicaltrials.gov\/Ct2\/Show\/NCT04092387","publication-date":"(first received 17 September 2019)","volume":"","issue":"","pages":"","edition":"","editors":"","publisher":"","city":"","medium":"","identifiers":[{"name":"CRS","value":"28550179"},{"name":"CRS ID: 22036007","value":""}]},{"reference-type":"CONFERENCE_PROC","primary":false,"authors":"Higgins ST, Tidey J, Sigmon S, Gaalema DE, Lee D, Heil S, et al","title":"Availability of e-cigarettes and flavoured liquids may enhance the effects of a nicotine product standard on smoking in vulnerable populations","original-title":"","source":"SRNT 30th Annual Meeting, March 2024, Edinburgh UK. PPS7-2","publication-date":"2024","volume":"","issue":"","pages":"","edition":"","editors":"","publisher":"","city":"","medium":"","identifiers":[{"name":"CRS","value":"28550176"}]},{"reference-type":"OTHER","primary":false,"authors":"NCT04090879","title":"Low nicotine content cigarettes in vulnerable populations: affective disorders","original-title":"","source":"clinicaltrials.gov\/ct2\/show\/NCT04090879","publication-date":"(first received 16 September 2019)","volume":"","issue":"","pages":"","edition":"","editors":"","publisher":"","city":"","medium":"","identifiers":[{"name":"CRS","value":"28550177"}]},{"reference-type":"OTHER","primary":false,"authors":"NCT04092101","title":"Low nicotine content cigarettes in vulnerable populations: opioid use disorder","original-title":"","source":"Clinicaltrials.gov\/Ct2\/Show\/NCT04092101","publication-date":"(first received 17 September 2019)","volume":"","issue":"","pages":"","edition":"","editors":"","publisher":"","city":"","medium":"","identifiers":[{"name":"CRS","value":"28550178"},{"name":"CRS ID: 22036005","value":""}]},{"reference-type":"CONFERENCE_PROC","primary":false,"authors":"DeAtley T, Harrison A, Camacho B, Cassidy R, Kuo C, Higgins ST, et al","title":"Subjective experiences, contexts, and risk perceptions of very low content cigarettes and electronic cigarettes among people with affective disorders who smoke","original-title":"","source":"Society for Research on Nicotine and Tobacco Annual Meeting, 2022 March; Baltimore USA","publication-date":"2022","volume":"","issue":"","pages":"","edition":"","editors":"","publisher":"","city":"","medium":"","identifiers":[{"name":"CRS","value":"28550173"}]},{"reference-type":"JOURNAL_ARTICLE","primary":false,"authors":"DeAtley T, Harrison A, Cassidy R, Kuo C, Higgins ST, Tidey JW","title":"Subjective experiences, contexts, and risk perceptions of very low nicotine content cigarettes and electronic cigarettes among people with depression and anxiety disorders who smoke","original-title":"","source":"Drug and Alcohol Dependence","publication-date":"2023","volume":"244","issue":"","pages":"109767","edition":"","editors":"","publisher":"","city":"","medium":"","identifiers":[{"name":"CRS","value":"28550174"}]}],"characteristics":[{"name":"Study funding","value":"<p>This project was supported by Tobacco Centers of Regulatory Science grant U54DA036114 from the NIDA\/NIH and FDA (Dr Higgins), Centers of Biomedical Research Excellence grant P30GM149331 from the National Institute of General Medical Sciences (Dr Higgins), and Institutional Training Award T32DA007242 from NIDA\/NIH (DrsHeilandHiggins).<\/p>"},{"name":"Author declarations","value":"<p>Dr Tidey reported receiving a grant from the National Institute on Drug Abuseof theNationalInstitutes of Health (NIDA\/NIH) during the conduct of the study and grants from the NIH outside the submitted work. Dr Klemperer reported receiving a grant from the NIH\/NIDA and US Food and Drug Administration (FDA) during the conduct of the study. No other disclosures were reported.<\/p>"},{"name":"Methods","value":"<p>RCT<\/p>\n<p>3 NCT trials data pooled: NCT04092387; NCT04090879; NCT04092101<\/p>\n<p>NCT04092387. Low nicotine content cigarettes in vulnerable populations: women of reproductive age.<\/p>\n<p>NCT04090879. Low nicotine content cigarettes in vulnerable populations: affective disorders.<\/p>\n<p>NCT04092101 . Low nicotine content cigarettes in vulnerable populations: opioid use disorder.&nbsp;<\/p>\n<p>All: Start Sept 2019. Estimated completion Jan 2024.<\/p>\n<p>Setting: Johns Hopkins University, the University of Vermont, and Brown University, USA<\/p>\n<p>Recruitment: Participants were recruited through newspaper and online advertisements and word of mouth.<\/p>\n<p>Inclusion based on specific population characteristic: At risk populations (affective disorders; opioid use disorder; reproductive age females with lower educational levels).&nbsp;<\/p>\n<p>EC use at baseline. Used EC in past 30 days = 42 (12.9 SD)<\/p>\n<p>Motivated to quit: not planning to quit in the next 30 days<\/p>"},{"name":"Participants","value":"<p>Total N: 326 (3 trials)<\/p>\n<p>Normal nicotine content tobacco cigarette only = 83 (70 at week 8; 67 at week 16)<\/p>\n<p>VLNC = 85 (66 at week 8; 66 at week 16)<\/p>\n<p>VLNC + EC tobacco flavour (TF) =74 (60 at week 8; 57 at week 16)<\/p>\n<p>VLNC + EC preferred flavour (PF) = 84 (72 at week 8; 70 at week 16)<\/p>\n<p>74.5% female (one of the three studies only recruited females). Mean age 40.09 (10.79 SD). Mean CPD 17.4 (8.87 SD). Mean FTND 5.09 (2.21 DS). Used EC in past 30 days = 42 (12.9 SD).<\/p>\n<p>NCT04092387: Estimated enrolment 246. Inclusion criteria: Female; 21 to 44 years old, maximum educational attainment of graduating high school.<\/p>\n<p>NCT04090879:<b> <\/b>Estimated enrolment 232 participants. Inclusion criteria: current diagnosis of an affective disorder.<\/p>\n<p>NCT04092101: Estimated enrolment: 310. Inclusion criteria: Maintained on opioid medication methadone or buprenorphine treatment (methadone or buprenorphine treatment).<\/p>\n<p>Shared inclusion criteria: 21 years and over (US legal age for purchasing cigarettes), 5 or more CPD in the past year, CO 8 ppm or higher, no psychiatric conditions with potential to interfere with study completion, sufficient literacy, no adverse health changes in the past 90 days, no use of EC daily or other tobacco products besides commercial cigarettes on 10 or more days in the past 30 days, and access to a computer or telephone for remote assessments (smart phone provided if necessary).<\/p>\n<p>Shared exclusion criteria: prior regular use of VLNC cigarettes; plans to quit smoking in the next 30 days; a quit attempt in the past 30 days resulting in more than 3 days of abstinence; use of smoking cessation medications in the past 30 days; exclusive use of roll-your-own cigarettes; positive test result for drugs other than cannabis; binge drinking on 10 or more days in the past 30 days; abnormal vital sign measurements; positive COVID-19 symptoms or test result; recent suicidal ideation or suicide attempt; participation in another research study in the past 30 days; and cohabitation with another participant in the current study.Pregnant or breastfeeding,<\/p>"},{"name":"Interventions","value":"<p>1) Normal nicotine content tobacco cigarette only (15.8 mg nicotine\/g tobacco)<\/p>\n<p>2) VLNC tobacco cigarette only (0.4 mg nicotine\/g tobacco)<\/p>\n<p>3) VLNC tobacco cigarette + EC tobacco flavour&nbsp;<\/p>\n<p>4) VLNC tobacco cigarette + EC preferred flavour<\/p>\n<p>Participants will be asked to use only their assigned study products for 16 weeks.&nbsp;<\/p>\n<p>EC: (JUUL; Juul Labs) with pods containing 5% nicotine by weight. ECs were purchased from JUUL Labs. Those assigned to e-cigarettes participated in an orientation session and received a manual on device operation and storage. Participants received a supply of e-liquid pods sufficient to substitute for baseline smoking (1-pod\/pack of cigarettes). EC flavours: tobacco flavour or preferred flavours. Preferred flavours arm: 8 flavors (classic tobacco, Virginia tobacco, crème brûlée, cucumber, fruit medley, mango, menthol, and mint) from which participants selected 3 preferred flavors. Participants selected 3 preferred flavors. Preferred flavors could be changed once during the study.<\/p>\n<p>VLNC tobacco cigarette. During the first baseline visit, participants received free usual-brand cigarettes for use during the subsequent week to establish baseline CPD. The supply was 150% of self-reported CPD to accommodate increases. Participants received the first supply of study cigarettes at the second baseline visit. Participants received twice the number of cigarettes used during baseline to accommodate smoking increases or missed visits.<\/p>\n<p>Normal nicotine content tobacco cigarette (15.8 mg nicotine\/g tobacco). The National Institute on Drug Abuse provided study cigarettes with nicotine content averaged across menthol and non menthol cigarettes. Cigarettes were identical in appearance. Assignment to menthol or non menthol cigarettes was based on participant preference. During the first baseline visit, participants received free usual-brand cigarettes for use during the subsequent week to establish baseline CPD. The supply was 150% of self-reported CPD to accommodate increases. Participants received the first supply of study cigarettes at the second baseline visit.<\/p>"},{"name":"Outcomes","value":"<p>Baseline, weekly for 16 weeks.<\/p>\n<p>AEs &amp; SAEs. CPD. CO, NNAL, anatabine, biomarkers of tobacco toxicant exposure, brain function and structure, and airway inflammation (fractional nitric oxide concentration in exhaled breath (FeNO)). Urine at week 8 and 16 for: Urine specimens analyzed for cotinine (nicotine metabolite), anatabine (tobaccoalkaloid), and total 4-(methylnitrosamino)-1-(3-pyridyl)-1-butanol (NNAL, a tobacco-specific N-nitroasmine and carcinogen). Heart rate, BP.<\/p>"},{"name":"Notes","value":"<p>Higgins new to 2025 update. NCT records new to 2022 update as ongoing studies.<\/p>"}],"covariates":[],"arms":[],"results":[],"risk-of-bias":[{"domain":"Random sequence generation (selection bias)","judgement":"UNCLEAR_RISK","support-for-judgement":"<p>“Participants were allocated equally across 1 of 4 experimental conditions using block randomization, stratified by study site and menthol cigarette preference:”<\/p>"},{"domain":"Allocation concealment (selection bias)","judgement":"LOW_RISK","support-for-judgement":"<p>Protocol: “The Administrative Core will maintain the randomization schedule and the link between the alphabetic code and treatment assignment securely. A second sealed copy will be secured in a separate building to protect against loss related to fire or other unforeseen events. The University of Vermont will be responsible for removing all identifying information from cigarettes received from the Research Triangle Institute (RTI), labeling each carton with a blind code, assigning product using this blind code based on the randomization schedule being provided by the UVM Biostatistics Core, and shipping cigarettes and e-cigarettes to each site as needed based on recruitment.” (Quote from protocol)&nbsp;<\/p>\n<p>From paper:“Cigarettes and e-cigarettes were studied under double-blind and open-label conditions, respectively.<\/p>"},{"domain":"Selective reporting (reporting bias)","judgement":"LOW_RISK","support-for-judgement":"<p>Reported CPD, cessation (to 16 weeks), SAE, AE, CO, NNAL, anatabine. Authors are working on a publication that will include the other measures ( heart rate and BP measures)<\/p>"},{"domain":"Other bias","judgement":"UNCLEAR_RISK","support-for-judgement":"<p>3 different populations<\/p>"},{"domain":"Blinding of participants and personnel (performance bias)","group":"All outcomes","judgement":"LOW_RISK","support-for-judgement":"<p>Arms were equally intensive.<\/p>\n<p>Cigarettes and e-cigarettes were studied under double-blind and open-label conditions, respectively.<\/p>\n<p>“The nicotine doses will be identified by letter code and only Administrative Core personnel with no participant contact will have the link between thestatistician’s letter code and dose assignments. There will be no blinding of e-cigarette conditions.”<\/p>"},{"domain":"Blinding of outcome assessment (detection bias)","group":"All outcomes","judgement":"LOW_RISK","support-for-judgement":"<p>Measured (CO), Urine analysis for NNAL and anatabine<\/p>"},{"domain":"Incomplete outcome data (attrition bias)","group":"All outcomes","judgement":"LOW_RISK","support-for-judgement":"<p>At 16 weeks: NNC = 67\/83; VLNC = 66\/85; VLNC + EC (TF) = 57\/74; VLNC + EC (PF) = 70\/84<\/p>"}]},{"name":"Hoeppner 2024","year":"2024","data-source":"PUB","identifiers":[{"name":"CRS","value":"28550180"}],"references":[{"reference-type":"JOURNAL_ARTICLE","primary":false,"authors":"Hoeppner BB, Eddie D, Schick M, Hoeppner SS, Kelly L, Kelly JF","title":"Feasibility of and reactivity to ecological momentary assessment (EMA) during electronic cigarette use initiation in adults who smoke daily","original-title":"","source":"European Journal of Psychiatry","publication-date":"2024","volume":"38","issue":"3","pages":"100247","edition":"","editors":"","publisher":"","city":"","medium":"","identifiers":[{"name":"CRS","value":"28550181"},{"name":"DOI","value":"10.1016\/j.ejpsy.2023.100247"}]}],"characteristics":[{"name":"Methods","value":"<p>EC only arm (group) of randomised pilot trial<\/p>\n<p>Setting: USA. Recruitment: phone screening.<\/p>"},{"name":"Participants","value":"<p>29 in EC only group (no EMA). (30 in EC + EMA group. Total = 59)<\/p>\n<p>15 in EC group at 3 month FU.<\/p>\n<p>39% female; average age 44.1 (SD 12.6); CPD = 13 (SD 8.4)<\/p>\n<p>For EC group only: FTND: 4.2 (2.4 SD)<\/p>\n<p>Inclusion criteria: 18+; &nbsp;CC daily use for at least last 3 months; not using quit aids; interested to try EC; no experience of ECs.<\/p>\n<p>Exclusion: pregnant, planning to become pregnant, or breast feeding.<\/p>\n<p>EC use at baseline: no.<\/p>\n<p>Motivation to quit CC (EC group): 7.9 (2.2 SD)&nbsp;<\/p>\n<p>The sample was socio-economically disadvantaged.<\/p>"},{"name":"Interventions","value":"<p>EC: 2nd generation e-cigarette starter kit with the flavor of their choice (i.e., Classic Tobacco, Magnificent Menthol, or Variety Pack<\/p>\n<p>Participants were compensated for their participation, with escalating compensation per lab visit with a total possible compensation of $120 for |EC only (non-EMA) group.<\/p>\n<p>[The other arm not included here looked at role of NMA + ECs]<\/p>"},{"name":"Outcomes","value":"<p>CO. CC abstinence to 3 mths.<\/p>\n<p>1-week, 1-month, and 3-month post EC initiation.<\/p>"},{"name":"Study funding","value":"<p>This research was supported by the National Institute of Health under grant award T32DA019426 (PI: Jacob Tebes) that covered part of Dr. Melissa Schick's effort, and grant award K99AA029154 (PI: Lourah Kelly) that covered part of Dr. Lourah Kelly's effort. The content is solely the responsibility of the authors and does not necessarily represent the official views of the NIH. The NIH had no role in study design; in the collection, analysis and interpretation of data; in the writing of the report; and in the decision to submit the article for publication.<\/p>"},{"name":"Author declarations","value":"<p>None<\/p>"},{"name":"Notes","value":"<p>New to 2025 update.<\/p>"}],"covariates":[],"arms":[],"results":[],"risk-of-bias":[{"domain":"Random sequence generation (selection bias)","judgement":"HIGH_RISK","support-for-judgement":"<p>Only used data from one arm so study treated as non-randomised<\/p>"},{"domain":"Allocation concealment (selection bias)","judgement":"NOT_APPLICABLE"},{"domain":"Selective reporting (reporting bias)","judgement":"UNCLEAR_RISK","support-for-judgement":"<p>The protocol \/clinical record number is not included in the paper<\/p>"},{"domain":"Other bias","judgement":"LOW_RISK","support-for-judgement":"<p>None for the EC only arm.<\/p>"},{"domain":"Blinding of participants and personnel (performance bias)","group":"All outcomes","judgement":"NOT_APPLICABLE"},{"domain":"Blinding of outcome assessment (detection bias)","group":"All outcomes","judgement":"LOW_RISK","support-for-judgement":"<p>Expired breath carbon monoxide was assessed with a Bedfont piCO+ Smokerlyzer. Cotinine was assessed via saliva samples collected with cotton dental rolls (SalivaBio OralSwabs) placed inside the cheek.<\/p>"},{"domain":"Incomplete outcome data (attrition bias)","group":"All outcomes","judgement":"LOW_RISK","support-for-judgement":"<p>Non-EMA 15\/29 (51.7%) at 3 months.&nbsp;<\/p>"}]},{"name":"Holliday 2019","year":"2019","data-source":"PUB","identifiers":[{"name":"CRS","value":"14702563"}],"references":[{"reference-type":"JOURNAL_ARTICLE","primary":true,"authors":"Holliday R, Preshaw PM, Ryan V, Sniehotta FF, McDonald S, Bauld L, et al","title":"A feasibility study with embedded pilot randomised controlled trial and process evaluation of electronic cigarettes for smoking cessation in patients with periodontitis","original-title":"","source":"Pilot and Feasibility Studies","publication-date":"2019","volume":"5","issue":"","pages":"74","edition":"","editors":"","publisher":"","city":"","medium":"","identifiers":[{"name":"CRS","value":"14702564"}]},{"reference-type":"OTHER","primary":false,"authors":"ISRCTN17731903","title":"Feasibility study of e-cigarettes in periodontitis","original-title":"","source":"www.isrctn.com\/ISRCTN17731903","publication-date":"(first received 27 September 2016)","volume":"","issue":"","pages":"","edition":"","editors":"","publisher":"","city":"","medium":"","identifiers":[{"name":"CRS","value":"14702565"}]},{"reference-type":"CONFERENCE_PROC","primary":false,"authors":"Holliday R, McColl E, Ryan V, McDonald S, Sniehotta F, Bauld L, et al","title":"E-cigarettes for smoking cessation in patients with periodontitis: pilot RCT","original-title":"","source":"IADR International Association for Dental Research, Vancouver, Canada","publication-date":"2019","volume":"","issue":"","pages":"","edition":"","editors":"","publisher":"","city":"","medium":"","identifiers":[{"name":"CRS","value":"22035902"}]}],"characteristics":[{"name":"Methods","value":"<p>Design: pilot RCT<\/p>\n<p>Recruitment: recruited via the Newcastle Dental Hospital and by primary care practitioners working in the north-east England region<\/p>\n<p>Setting: dental clinical research facility (DCRF), located in the Newcastle Dental Hospital, Newcastle upon Tyne, UK<\/p>\n<p>Study start date: 20 September 2016; study end date: 31 July 2018<\/p>"},{"name":"Participants","value":"<p>Total N: 80<\/p>\n<p>N per arm: Intervention group: 40; control group: 40<\/p>\n<p>Inclusion criteria:<\/p>\n<ul>\n <li>Aged over 18 years old; smoker (≥ 10 cigarettes\/day)<\/li>\n <li>Willing and able to come to the DCRF for the required study visits<\/li>\n <li>Having a minimum of 16 natural teeth (excluding third molars)<\/li>\n <li>Being diagnosed with periodontitis<\/li>\n<\/ul>\n<p>Exclusion criteria:<\/p>\n<ul>\n <li>Having used an e-cigarette for more than 2 days in the last 30 days<\/li>\n <li>Infectious or systemic diseases that may be unduly affected by participation in this study<\/li>\n <li>Haemodynamically unstable<\/li>\n <li>Patients taking the medication adenosine (due to drug interaction risk)<\/li>\n <li>Lack of capacity to be able to consent to the research project or inability to follow study instructions, or both<\/li>\n <li>Participation in a dental research study within the previous 20 days<\/li>\n <li>Pregnant by medical history, or nursing<\/li>\n <li>Received any non-surgical periodontal therapy other than a routine scale and polish in the last 6 months<\/li>\n <li>Currently undergoing or requiring extensive dental, orthodontic or implant treatment, or treatment for peri-implantitis<\/li>\n<\/ul>\n<p>Inclusion based on specific population characteristics: periodontitis<\/p>\n<p>52.5% women; mean age 44.36; mean cpd 17.4; mean FTND 5<\/p>\n<p>Motivated to quit: not selected on motivation and not reported<\/p>\n<p>E-cigarette use at baseline: not currently using an e-cigarette, or not having used 1 for more than 2 days in the last 30 days<\/p>"},{"name":"Interventions","value":"<p><b>EC: Refillable<\/b><\/p>\n<p>All participants given standard stop-smoking advice (10 to 15 minutes in duration) and offer of referral to stop-smoking services<\/p>\n<p><b>Intervention<\/b>: given EC starter kit (Vype eTank clearomizer) and brief training on its use by a dentist. Provided with an approximately 2-week supply of e-liquid (20 ml) with a choice of flavour (Blended Tobacco, Crisp Mint, Dark Cherry and Vpure (flavourless)) and nicotine strength (0 mg\/mL, 6 mg\/mL, 12 mg\/mL, 18 mg\/mL) and information on where to buy more. EC intervention delivered directly following the standard stop-smoking advice and was expected to be 10 to 15 minutes in duration.<\/p>\n<p><b>Control group<\/b>: no further intervention<\/p>"},{"name":"Outcomes","value":"<p>Months 1 and 6; self-report and biochemical validation of smoking status<\/p>\n<p>Cessation: rates of continuous eCO-verified smoking abstinence at 6 months were calculated following the Russell Standard (RS6)<\/p>\n<p>Adverse events and biomarkers: expired air CO, adverse events monitored at each study visit<\/p>\n<p>Other outcomes measured:<\/p>\n<ul>\n <li>Feasibility outcomes<\/li>\n <li>Oral health outcomes<\/li>\n <li>Smoking behaviour outcomes comprised: self-reported tobacco and e-cigarette use, eCO, e-salivary cotinine, salivary anabasine, FTND and Mood and Physical Symptoms Scale<\/li>\n<\/ul>"},{"name":"Notes","value":"<p>New for 2020 update<\/p>"},{"name":"Study funding","value":"<p>\"Richard Holliday is funded by a National Institute for Health Research Doctoral Research Fellowship (DRF-2015-08-077). This paper presents independent research funded by the National Institute for Health Research (NIHR). The views expressed are those of the authors and not necessarily those of the NHS, the NIHR or the Department of Health and Social Care.\"<\/p>"},{"name":"Author declarations","value":"<p>\"The authors declare that they have no competing interests.\"<\/p>"}],"covariates":[],"arms":[],"results":[],"risk-of-bias":[{"domain":"Random sequence generation (selection bias)","judgement":"LOW_RISK","support-for-judgement":"<p>Randomization was performed using a secure password-protected web-based system.<\/p>"},{"domain":"Allocation concealment (selection bias)","judgement":"LOW_RISK","support-for-judgement":"<p>Quote: \"The randomisation allocation schedule will be generated by a statistician with no other involvement in the study to achieve concealment of allocation.\"<\/p>"},{"domain":"Selective reporting (reporting bias)","judgement":"LOW_RISK","support-for-judgement":"<p>All prespecified outcomes were reported.<\/p>"},{"domain":"Other bias","judgement":"NOT_APPLICABLE","support-for-judgement":""},{"domain":"Blinding of participants and personnel (performance bias)","group":"All outcomes","judgement":"HIGH_RISK","support-for-judgement":"<p>Nature of study precluded blinding; different levels of support across intervention arms<\/p>"},{"domain":"Blinding of outcome assessment (detection bias)","group":"All outcomes","judgement":"LOW_RISK","support-for-judgement":"<p>Biochemical validation<\/p>"},{"domain":"Incomplete outcome data (attrition bias)","group":"All outcomes","judgement":"LOW_RISK","support-for-judgement":"<p>Attrition &lt; 50%<\/p>"}]},{"name":"Humair 2014","year":"2014","data-source":"PUB","identifiers":[{"name":"CRS","value":"2995719"}],"references":[{"reference-type":"JOURNAL_ARTICLE","primary":false,"authors":"Humair J-P, Tango R","title":"Can e-cigarette help patients to reduce or stop smoking in primary care practice?","original-title":"","source":"Journal of General Internal Medicine","publication-date":"2014","volume":"29","issue":"","pages":"S480","edition":"","editors":"","publisher":"","city":"","medium":"","identifiers":[{"name":"CRS","value":"2995720"}]}],"characteristics":[{"name":"Methods","value":"<p>Design: prospective cohort<\/p>\n<p>Recruitment: people attending an outpatient clinic<\/p>\n<p>Setting: university hospital outpatient clinic, Switzerland<\/p>\n<p>Study start date\/end date: not specified<\/p>"},{"name":"Participants","value":"<p>Total N: 17<\/p>\n<p>Inclusion criteria:<\/p>\n<ul>\n <li>Wish to reduce tobacco use or had failed to stop smoking using varenicline, bupropion or NRT in the past<\/li>\n<\/ul>\n<p>Inclusion based on specific population characteristics: no<\/p>\n<p>Mean 23 cpd, 82% had a psychiatric illness<\/p>\n<p>Motivated to quit: yes<\/p>\n<p>E-cigarette use at baseline: not specified<\/p>"},{"name":"Interventions","value":"<p><b>EC: Cig-a-like<\/b><\/p>\n<p>Offered an EC with nicotine<\/p>\n<p>59% also reported using NRT or varenicline in addition to EC.<\/p>"},{"name":"Outcomes","value":"<p>Smoking cessation and reduction by at least 30% at 12 months (self-report)<\/p>\n<p>Adverse events<\/p>\n<p>No significant side effects<\/p>"},{"name":"Notes","value":"<p>Abstract only, hence little detail available<\/p>\n<p>Not clear if EC was provided by clinic or if participants had to buy their own<\/p>"},{"name":"Study funding","value":"<p>Not specified<\/p>"},{"name":"Author declarations","value":"<p>Not specified<\/p>"}],"covariates":[],"arms":[],"results":[],"risk-of-bias":[{"domain":"Random sequence generation (selection bias)","judgement":"HIGH_RISK","support-for-judgement":"<p>Prospective cohort<\/p>"},{"domain":"Allocation concealment (selection bias)","judgement":"HIGH_RISK","support-for-judgement":"<p>Not randomized<\/p>"},{"domain":"Selective reporting (reporting bias)","judgement":"UNCLEAR_RISK","support-for-judgement":"<p>Unable to determine prespecified outcomes<\/p>"},{"domain":"Other bias","judgement":"NOT_APPLICABLE","support-for-judgement":""},{"domain":"Blinding of participants and personnel (performance bias)","group":"All outcomes","judgement":"NOT_APPLICABLE","support-for-judgement":""},{"domain":"Blinding of outcome assessment (detection bias)","group":"All outcomes","judgement":"NOT_APPLICABLE","support-for-judgement":""},{"domain":"Incomplete outcome data (attrition bias)","group":"All outcomes","judgement":"UNCLEAR_RISK","support-for-judgement":"<p>Numbers lost to follow-up not reported<\/p>"}]},{"name":"Ikonomidis 2018","year":"2018","data-source":"PUB","identifiers":[{"name":"CRS","value":"14702566"}],"references":[{"reference-type":"JOURNAL_ARTICLE","primary":true,"authors":"Ikonomidis I, Vlastos D, Kourea K, Kostelli G, Varoudi M, Pavlidis G, et al","title":"Electronic cigarette smoking increases arterial stiffness and oxidative stress to a lesser extent than a single conventional cigarette: an acute and chronic study","original-title":"","source":"Circulation","publication-date":"2018","volume":"137","issue":"3","pages":"303-6","edition":"","editors":"","publisher":"","city":"","medium":"","identifiers":[{"name":"CRS","value":"14702567"}]},{"reference-type":"OTHER","primary":false,"authors":"NCT03039920","title":"The effects of electronic cigarette smoking on the arterial wall and endothelial glycocalyx properties of smokers","original-title":"","source":"clinicaltrials.gov\/ct2\/show\/NCT03039920","publication-date":"(first received 1 February 2017)","volume":"","issue":"","pages":"","edition":"","editors":"","publisher":"","city":"","medium":"","identifiers":[{"name":"CRS","value":"14702568"}]}],"characteristics":[{"name":"Methods","value":"<p>Design: (acute phase) randomized, cross-over assignment (outcomes measured within hours of the intervention and hence do not meet the criteria of 1 week or more); chronic phase: non-randomized, single-group assignment<\/p>\n<p>Recruitment: hospital smoking cessation unit<\/p>\n<p>Setting: hospital smoking-cessation unit, Greece<\/p>\n<p>Study start date: 31 January 2017; study end date: estimated completion date: December 2021<\/p>"},{"name":"Participants","value":"<p>Total N: 90<\/p>\n<p>Inclusion criteria:<\/p>\n<ul>\n <li>Active conventional cigarette smoker<\/li>\n <li>Adults 18 to 60 years<\/li>\n<\/ul>\n<p>Exclusion criteria:<\/p>\n<ul>\n <li>Health condition adversely affected by smoking, history or presence of cardiovascular disease<\/li>\n<\/ul>\n<p>Inclusion based on specific population characteristics: no<\/p>\n<p>54% women; mean age 50.2; mean cpd 23.4; mean FTND: not reported<\/p>\n<p>Motivated to quit: yes – recruited from smoking cessation unit<\/p>\n<p>E-cigarette use at baseline: not reported<\/p>"},{"name":"Interventions","value":"<p><b>EC: not clear<\/b><\/p>\n<p>E-cigarette details: in the chronic phase, all 70 participants were instructed to replace their conventional cigarettes (con-cig) with an e-cig containing nicotine (12 mg\/dL (e-cig fluid with nicotine concentration of 12 mg\/mL (propylene glycol 74.3%, glycerin 20%, flavouring 4.5%, nicotine 1.2%))) for 1 month.<\/p>"},{"name":"Outcomes","value":"<p>1 month; self-report and objective measures<\/p>\n<p>Cessation: self-report cessation at 1 month. CO measured at 1 month. Cessation data not used as &lt; 6 months<\/p>\n<p>Adverse events and biomarkers:<\/p>\n<ul>\n <li>Exhaled CO concentration<\/li>\n <li>Heart rate; blood pressure<\/li>\n<\/ul>\n<p>Other outcomes measured:<\/p>\n<ul>\n <li>Oxidative stress as assessed by malondialdehyde (MDA) plasma concentrations<\/li>\n <li>Aortic stiffness as assessed by pulse wave velocity (PWV) and augmentation index (AIX75)<\/li>\n<\/ul>"},{"name":"Notes","value":"<p>New for 2020 update. Acute phase of trial not relevant for the review as very short-term outcomes.<\/p>"},{"name":"Study funding","value":"<p>This study was supported by a grant from the Hellenic Cardiology Society and Hellenic Society of Lipidiology and Atherosclerosis.<\/p>"},{"name":"Author declarations","value":"<p>None<\/p>"}],"covariates":[],"arms":[],"results":[],"risk-of-bias":[{"domain":"Random sequence generation (selection bias)","judgement":"UNCLEAR_RISK","support-for-judgement":"<p>Not specified<\/p>"},{"domain":"Allocation concealment (selection bias)","judgement":"UNCLEAR_RISK","support-for-judgement":"<p>Not specified<\/p>"},{"domain":"Selective reporting (reporting bias)","judgement":"UNCLEAR_RISK","support-for-judgement":"<p>NCT record stated that chronic endothelial integrity, platelet aggregation and high-shear stress-dependent platelet function would be assessed but these outcomes were not reported in this research letter.<\/p>"},{"domain":"Other bias","judgement":"UNCLEAR_RISK","support-for-judgement":"<p>Few details – written as commentary. Trial registration suggests this is an ongoing study.<\/p>"},{"domain":"Blinding of participants and personnel (performance bias)","group":"All outcomes","judgement":"HIGH_RISK","support-for-judgement":"<p>Not blinded and differential levels of support given<\/p>"},{"domain":"Blinding of outcome assessment (detection bias)","group":"All outcomes","judgement":"UNCLEAR_RISK","support-for-judgement":"<p>Objective measures used for all outcomes reported<\/p>"},{"domain":"Incomplete outcome data (attrition bias)","group":"All outcomes","judgement":"LOW_RISK","support-for-judgement":"<p>70 participants and 20 controls recruited – no dropout<\/p>"}]},{"name":"Ikonomidis 2020a","year":"2020","data-source":"PUB","identifiers":[{"name":"CRS","value":"18539499"}],"references":[{"reference-type":"JOURNAL_ARTICLE","primary":false,"authors":"Ikonomidis I, Katogiannis K, Kostelli G, Kourea K, Kyriakou E, Kypraiou A, et al","title":"Effects of electronic cigarette on platelet and vascular function after four months of use","original-title":"","source":"Food and Chemical Toxicology","publication-date":"2020","volume":"141","issue":"","pages":"111389","edition":"","editors":"","publisher":"","city":"","medium":"","identifiers":[{"name":"CRS","value":"18539500"}]}],"characteristics":[{"name":"Methods","value":"<p>RCT<\/p><p>Recruitment: smoking cessation clinic of second cardiology department of National and Kapodistrian University of Athens, Attikon General Hospital<\/p><p>Setting: hospital smoking-cessation unit, Greece<\/p><p>Study start date: NS<\/p>"},{"name":"Participants","value":"<p>N = 40; Arm 1 e-cigarette n = 20; Arm 2 conventional tobacco cigarette n = 20<\/p>\n<p>80% female; mean age 44.8 (SD 11.3); mean cpd: 25.8 (C-cig 25.5 (SD 9.3), E-cig: 26.2 (SD 9.1))<\/p>\n<p>Inclusion criteria: smokers without cardiovascular disease, who used to smoke 25.8 ± 9.2 conventional cigarettes per day of their choice<\/p>\n<p>Exclusion criteria: abnormal renal function; hepatic failure (bilirubin &gt; 2 mg\/dL); active malignancy; people treated with drugs that affect platelet function; history of coronary artery disease or peripheral artery disease; history of cardiomyopathy; thrombocytopenia (PLTs &lt; 100 × 109 \/L); anaemia (HCT &lt; 28%); alcohol or drug abuse; age &lt; 21 years; pregnancy; risk factors for cardiovascular disease<\/p>"},{"name":"Interventions","value":"<p><b>EC: Refillable<\/b><\/p>\n<p>E-cig: second-generation e-cig device and popular in Greek Market e-liquid (NOBACCO eGo Epsilon BDC 1100, eGo battery, 1100 mAh, operating at 3.9 V - propylene glycol 74.3%, glycerin 20%, flavouring 4.5%, nicotine 1.2%\/12 mg\/mL)<\/p>"},{"name":"Outcomes","value":"<p>Baseline, 4 months: exhaled CO concentration; blood pressure<\/p>\n<p>Also, cpd; platelet function by Platelet Function Analyzer PFA-100 and Light Transmission Aggregometry; pulse wave velocity; plasma malondialdehyde levels as oxidative stress index<\/p>"},{"name":"Study funding","value":"<p>\"There was no funding for this study\".<\/p>"},{"name":"Author declarations","value":"<p>\"The authors declare that they have no known competing financial interests or personal relationships that could have appeared to influence the work reported in this paper.\"<\/p>"},{"name":"Notes","value":""}],"covariates":[],"arms":[],"results":[],"risk-of-bias":[{"domain":"Random sequence generation (selection bias)","judgement":"LOW_RISK","support-for-judgement":"<p>Table of random numbers as reproduced from the online randomization software <a href=\"http:\/\/www.graphpad.com\/quickcalcs\/index\" type=\"EXTERNAL\">www.graphpad.com\/quickcalcs\/index<\/a><\/p>"},{"domain":"Allocation concealment (selection bias)","judgement":"UNCLEAR_RISK","support-for-judgement":"<p>Not specified<\/p>"},{"domain":"Selective reporting (reporting bias)","judgement":"UNCLEAR_RISK","support-for-judgement":"<p>No protocol or clinical trial record available to confirm whether all prespecified criteria were reported<\/p>"},{"domain":"Other bias","judgement":"NOT_APPLICABLE","support-for-judgement":""},{"domain":"Blinding of participants and personnel (performance bias)","group":"All outcomes","judgement":"UNCLEAR_RISK","support-for-judgement":"<p>Not possible<\/p>"},{"domain":"Blinding of outcome assessment (detection bias)","group":"All outcomes","judgement":"LOW_RISK","support-for-judgement":"<p>Only CO outcomes used here, which were objectively measured<\/p>"},{"domain":"Incomplete outcome data (attrition bias)","group":"All outcomes","judgement":"LOW_RISK","support-for-judgement":"<p>All followed up (confirmed via contact with authors)<\/p>"}]},{"name":"Ikonomidis 2020b","year":"2020","data-source":"MIX","identifiers":[{"name":"CRS","value":"18539501"}],"references":[{"reference-type":"JOURNAL_ARTICLE","primary":false,"authors":"Ikonomidis I, Katogiannis K, Kostelli G, Kourea K, Kyriakou E, Kypraiou A, et al","title":"Effects of electronic cigarette on platelet and vascular function after one month of use","original-title":"","source":"European Heart Journal; Conference: European Society of Cardiology Congress, ESC 2020","publication-date":"2020","volume":"41","issue":"Suppl 2","pages":"2359","edition":"","editors":"","publisher":"","city":"","medium":"","identifiers":[{"name":"CRS","value":"18539502"}]}],"characteristics":[{"name":"Methods","value":"<p>Design: RCT<\/p>\n<p>Setting: Smoking Cessation Clinic of Second Cardiology Department of National and Kapodistrian University of Athens, Attikon General Hospital, Greece<\/p>"},{"name":"Participants","value":"<p>40<\/p>\n<p>Inclusion criteria: current smokers without cardiovascular disease<\/p>"},{"name":"Interventions","value":"<p>EC type: NS<\/p>\n<p>Conventional cigarette (conv-cig) or an electronic cigarette (e-cig) with nicotine concentration 12 mg\/dL for 1 month<\/p>"},{"name":"Outcomes","value":"<p>a) Perfused boundary region (PBR) of the sublingual arterial micro vessels (range 5 to 25 micrometres), a marker inversely related with glycocalyx thickness&nbsp;<\/p>\n<p>b) Pulse wave velocity (PWV), central systolic blood pressure (cSBP), and augmentation index (AIX)&nbsp;<\/p>\n<p>c) Platelet function by 2 different methods, namely the novel Platelet Function Analyzer PFA-100 and the traditional Light Transmission Aggregometry (LTA)&nbsp;<\/p>\n<p>d) Exhaled CO level (ppm) as a smoking status marker<\/p>\n<p>e) Plasma malondialdehyde (MDA) levels, as an oxidative stress burden index<\/p>"},{"name":"Study funding","value":"<p>Funding acknowledgement: type of funding source: none<\/p>"},{"name":"Author declarations","value":"<p>NS<\/p>"},{"name":"Notes","value":"<p>Information extracted from a conference abstract&nbsp;<\/p>"}],"covariates":[],"arms":[],"results":[],"risk-of-bias":[{"domain":"Random sequence generation (selection bias)","judgement":"UNCLEAR_RISK","support-for-judgement":"<p>No detail given<\/p>\n<p>Quote: \"40 current smokers (mean age 48 years±5) without cardiovascular disease were randomized to smoke either a conventional cigarette (conv-cig) or an electronic cigarette (e-cig) (electronic cigarette fluid with nicotine concentration of 12 mg\/dL) for one month.\"<\/p>"},{"domain":"Allocation concealment (selection bias)","judgement":"UNCLEAR_RISK","support-for-judgement":"<p>NS<\/p>"},{"domain":"Selective reporting (reporting bias)","judgement":"HIGH_RISK","support-for-judgement":"<p>Results reported in summary form, not fully, with only some significant changes reported. Information taken from a conference abstract only<\/p>"},{"domain":"Other bias","judgement":"NOT_APPLICABLE","support-for-judgement":""},{"domain":"Blinding of participants and personnel (performance bias)","group":"All outcomes","judgement":"HIGH_RISK","support-for-judgement":"<p>No blinding<\/p>"},{"domain":"Blinding of outcome assessment (detection bias)","group":"All outcomes","judgement":"UNCLEAR_RISK","support-for-judgement":"<p>NS<\/p>"},{"domain":"Incomplete outcome data (attrition bias)","group":"All outcomes","judgement":"UNCLEAR_RISK","support-for-judgement":"<p>NS<\/p>"}]},{"name":"Ikonomidis 2024","year":"2024","data-source":"PUB","identifiers":[{"name":"CRS","value":"28550182"}],"references":[{"reference-type":"JOURNAL_ARTICLE","primary":false,"authors":"Ikonomidis I, Katogiannis K, Kourea K, Kostelli G, Pavlidis G, Thymis J, et al","title":"Differential effects of heat-not-burn, electronic cigarettes and conventional cigarettes on endothelial glycocalyx","original-title":"","source":"European Heart Journal","publication-date":"2024","volume":"45","issue":"Suppl 1","pages":"ehae666.3388","edition":"","editors":"","publisher":"","city":"","medium":"","identifiers":[{"name":"CRS","value":"28550183"},{"name":"DOI","value":"10.1093\/eurheartj\/ehae666.3388"}]},{"reference-type":"JOURNAL_ARTICLE","primary":false,"authors":"Ikonomidis I, Katogiannis K, Kourea K, Kostelli G, Pavlidis G, Thymis J, et al","title":"Differential effects of heat-not-burn, electronic, and conventional cigarettes on endothelial glycocalyx","original-title":"","source":"European Heart Journal.  Imaging Methods & Practice","publication-date":"2023","volume":"7","issue":"1","pages":"1","edition":"","editors":"","publisher":"","city":"","medium":"","identifiers":[{"name":"CRS","value":"28550184"},{"name":"DOI","value":"10.1093\/ehjimp\/qyad008"}]}],"characteristics":[{"name":"Methods","value":"<p>RCT<\/p>\n<p>Setting: smoking cessation clinic, Greece. National &amp; Kapodistrian University of Athens, Attikon University Hospital, 2nd Cardiology Department, Athens, Greece<\/p>\n<p>Recruitment: subjects attending smoking cessation clinic<\/p>"},{"name":"Participants","value":"<p>N= 100<\/p>\n<p>EC arm = 25; Heat not burn cigarette arm = 25; Control arm = 50<\/p>\n<p>% female: EC = &nbsp;51%; Heat not burn cigarette = 55%; CC = 53%.<\/p>\n<p>Age: EC: 45 ± 8 years; Heat not burn cigarette 46 ± 14 years; CC 48 ± 5 years.&nbsp;<\/p>\n<p>Mean CPD: EC: used 27 ± 10 cigarettes\/day, 28 ± 10 pack-years; Heat not burn cigarette: 26 ± 8 cigarettes\/day, 30 ± 8 pack-years; CC: Used 27 ± 9 cigarettes\/day, 29 ± 9pack-years.<\/p>\n<p>Inclusion: CC user.<\/p>\n<p>Motivated to quit: yes<\/p>"},{"name":"Interventions","value":"<p>EC; Heat not burn cigarette; Control arm&nbsp;<\/p>"},{"name":"Outcomes","value":"<p>Baseline, 1 month.<\/p>\n<p>CO.&nbsp;<\/p>\n<p>Smoking status was verified by measuring the concentration of exhaled carbon monoxide [(e CO) (ppm), Bedfont Scientific, Maidstone, Kent UK]<\/p>\n<p>Endothelial glycocalyx thickness measured by Perfused Boundary Region (PBR)<\/p>"},{"name":"Study funding","value":"<p>Reported as: 'None'.<\/p>"},{"name":"Author declarations","value":"<p>None<\/p>"},{"name":"Notes","value":"<p>New to 2025 update<\/p>"}],"covariates":[],"arms":[],"results":[],"risk-of-bias":[{"domain":"Random sequence generation (selection bias)","judgement":"UNCLEAR_RISK","support-for-judgement":"<p>State that study is randomised but no detail is provided.<\/p>"},{"domain":"Allocation concealment (selection bias)","judgement":"UNCLEAR_RISK","support-for-judgement":"<p>Not reported.<\/p>"},{"domain":"Selective reporting (reporting bias)","judgement":"UNCLEAR_RISK","support-for-judgement":"<p>Reported as stated in abstract. No clinical record or protocol.<\/p>"},{"domain":"Other bias","judgement":"NOT_APPLICABLE"},{"domain":"Blinding of participants and personnel (performance bias)","group":"All outcomes","judgement":"LOW_RISK","support-for-judgement":"<p>EC &amp; heat not burn cigarettes equally intensive.&nbsp;<\/p>"},{"domain":"Blinding of outcome assessment (detection bias)","group":"All outcomes","judgement":"LOW_RISK","support-for-judgement":"<p>Concentration of exhaled carbon monoxide [(e CO) (ppm), was measured by Bedfont Scientific, Maidstone, Kent UK].<\/p>"},{"domain":"Incomplete outcome data (attrition bias)","group":"All outcomes","judgement":"UNCLEAR_RISK","support-for-judgement":"<p>Not reported.<\/p>"}]},{"name":"Ioakeimidis 2018","year":"2018","data-source":"PUB","identifiers":[{"name":"CRS","value":"14702569"}],"references":[{"reference-type":"JOURNAL_ARTICLE","primary":false,"authors":"Ioakeimidis N, Vlachopoulos C, Georgakopoulos C, Abdelrasoul M, Skliros N, Katsi V, et al","title":"Smoking cessation rates with varenicline and electronic cigarettes in relapsed smokers with a history of acute coronary syndrome","original-title":"","source":"European Heart Journal","publication-date":"2018","volume":"39","issue":"Suppl 1","pages":"242","edition":"","editors":"","publisher":"","city":"","medium":"","identifiers":[{"name":"CRS","value":"14702570"}]}],"characteristics":[{"name":"Methods","value":"<p>Design: randomized controlled trial<\/p>\n<p>Recruitment: not specified<\/p>\n<p>Setting: hospital, Greece<\/p>\n<p>Study start date\/Study end date: not specified<\/p>"},{"name":"Participants","value":"<p>Total N: 54<\/p>\n<p>N per arm: arm 1: 27; arm 2: 27<\/p>\n<p>Inclusion criteria: ≥ 10 cpd; motivation to quit; hospitalized with acute coronary syndrome (ACS); ≥ 18 years<\/p>\n<p>Exclusion criteria: prior EC use; history of neuropsychiatric disorders; prior varenicline use or use of smoking cessation pharmacotherapy at time of ACS; cardiogenic shock or renal impairment; hepatic impairment prior to ACS; excessive alcohol use or current use of marijuana or non-cigarette tobacco products<\/p>\n<p>Inclusion based on specific population characteristics: People who have experienced acute coronary syndrome<\/p>\n<p>65% women; mean age 52; mean cpd 21; mean FTND 5.6<\/p>\n<p>Motivated to quit: yes<\/p>\n<p>E-cigarette use at baseline: no prior EC use<\/p>"},{"name":"Interventions","value":"<p><b>EC: <\/b>information on whether cig-a-like or refillable not provided<\/p>\n<p>Both arms given \"low intensity counselling\"<\/p>\n<p><b>Intervention 1: <\/b>12-week use of EC 12 mg\/mL nicotine<\/p>\n<p><b>Intervention 2: <\/b>12-week varenicline<\/p>"},{"name":"Outcomes","value":"<p>Weeks: 4, 12, 24<\/p>\n<p>Cessation: 7-day PP at 24 weeks, self-report<\/p>\n<p>Adverse events and biomarkers: unclear how these were reported. Abstract says no SAEs, poster implies this may have just been CV or neuropsychiatric SAEs. Abstract says nothing about AEs but nausea and sleeping disorders given in table in poster. Implies (S)AEs collected during treatment period only<\/p>\n<p>Other outcomes measured: not specified<\/p>"},{"name":"Notes","value":"<p>New for 2020 update. Abstract and poster only; limited data available<\/p>"},{"name":"Study funding","value":"<p>Not reported<\/p>"},{"name":"Author declarations","value":"<p>Not reported<\/p>"}],"covariates":[],"arms":[],"results":[],"risk-of-bias":[{"domain":"Random sequence generation (selection bias)","judgement":"UNCLEAR_RISK","support-for-judgement":"<p>Not specified<\/p>"},{"domain":"Allocation concealment (selection bias)","judgement":"UNCLEAR_RISK","support-for-judgement":"<p>Not specified<\/p>"},{"domain":"Selective reporting (reporting bias)","judgement":"UNCLEAR_RISK","support-for-judgement":"<p>Abstract\/poster only so not able to judge<\/p>"},{"domain":"Other bias","judgement":"HIGH_RISK","support-for-judgement":"<p>Abstract and poster only. Two different figures presented for quit rate in EC arm (no difference in those presented in varenicline arm) between abstract and poster. Poster percentage aligns with figure, so using that (16.5%) as opposed to abstract figure (32.5%). Contacted authors but no reply. Calculated n quit based on percentages but unclear what denominators were; EC calculates back to whole number for EC but not for varenicline.<\/p>"},{"domain":"Blinding of participants and personnel (performance bias)","group":"All outcomes","judgement":"LOW_RISK","support-for-judgement":"<p>Not specified but equal amounts of contact and support between arms so performance bias judged unlikely<\/p>"},{"domain":"Blinding of outcome assessment (detection bias)","group":"All outcomes","judgement":"LOW_RISK","support-for-judgement":"<p>Self-report only but equal amounts of contact between arms; no reason to suspect differential misreport<\/p>"},{"domain":"Incomplete outcome data (attrition bias)","group":"All outcomes","judgement":"UNCLEAR_RISK","support-for-judgement":"<p>Not specified<\/p>"}]},{"name":"Kale 2025","year":"2025","data-source":"PUB","identifiers":[{"name":"CRS","value":"28550185"}],"references":[{"reference-type":"JOURNAL_ARTICLE","primary":true,"authors":"Kale D, Beard E, Marshall A-M, Pervin J, Wu Q, Ratschen E, et al","title":"Providing an e-cigarette starter kit for smoking cessation and reduction as adjunct to usual care to smokers with a mental health condition: findings from the ESCAPE feasibility study","original-title":"","source":"BMC Psychiatry","publication-date":"2025","volume":"25","issue":"1","pages":"13","edition":"","editors":"","publisher":"","city":"","medium":"","identifiers":[{"name":"CRS","value":"28550187"},{"name":"DOI","value":"10.1186\/s12888-024-06387-7"}]},{"reference-type":"OTHER","primary":false,"authors":"ISRCTN17691451","title":"ESCAPE: E-cigarettes for smoking cessation and reduction in people with mental illness","original-title":"E-cigarettes for smoking cessation and reduction in people with mental illness - a randomised pilot feasibility trial","source":"isrctn.com\/ISRCTN17691451","publication-date":"(first received 30 September 2021)","volume":"","issue":"","pages":"","edition":"","editors":"","publisher":"","city":"","medium":"","identifiers":[{"name":"CRS","value":"28550186"},{"name":"DOI","value":"10.1186\/ISRCTN17691451"}]}],"characteristics":[{"name":"Study funding","value":"<p>\"This work was supported by Yorkshire Cancer Research (Y433). DK receives salary support from Cancer Research UK (PRCRPG-Nov21\\100002). For the purpose of Open Access, the author has applied a CC BY public copyright licence to any Author Accepted Manuscript version arising from this submission. Funders were not involved in the collection, management, analysis, and interpretation of data; writing of the report; or in the decision to submit the report for publication.\"<\/p>"},{"name":"Author declarations","value":"<p>\"LS has received honoraria for talks, unrestricted research grants and travel expenses to attend meetings and workshops from manufactures of smoking cessation medications (Pfizer; J&amp;J) and has acted as paid reviewer for grant awarding bodies and as a paid consultant for health care companies. All authors declare no financial links with tobacco companies, e-cigarette manufacturers, or their representatives.\"<\/p>"},{"name":"Methods","value":"<p>RCT<\/p>\n<p>Setting: hospitals, UK<\/p>\n<p>West Park Hospital; Bradford District Care NHS Foundation Trust; Sheffield Clinical Commissioning Group<\/p>"},{"name":"Participants","value":"<p>N= 43 &nbsp;[The target was 72]<\/p>\n<p>EC kit arm = 21; Control (usual care) = 22<\/p>\n<p>39.5% female; mean age &nbsp;45.2 (SD=12.7); mean CPD 19.6 (10.9). Strength of urges to smoke = 3.4 (mean), (1.0 SD). Past year EC use for smoking cessation = 27.9% (n=12). Past yr quit attempt = 37.2% (n=16)<\/p>\n<p>Inclusion criteria: receiving treatment for a mental illness; &gt; 18 years; smoker; willing to attempt to quit<\/p>\n<p>Exclusion criteria: inpatient admission in the last 3 months according to their health care record; smokers using EC; participating in other smoking cessation trials; being treated for comorbid drug or alcohol problems; Alzheimer’s disease or dementia; pregnancy or breastfeeding.<\/p>\n<p>Specific population: All participants had a diagnosed mental health condition and were receiving treatment in primary or secondary care<\/p>\n<p>Motivated to quit: willing to quit (Motivated to quit smoking 5.2 mean (1.7 SD) (motivation score 1-7, higher score = higher motivation))<\/p>\n<p>EC use at baseline:&nbsp;<\/p>"},{"name":"Interventions","value":"<p>EC: Aspire PockeX electronic cigarette<\/p>\n<p>EC starter kit : third- generation e-cigarette (Aspire PocketX) with a four-week supply of a choice of: a) nicotine strength e-liquid (<u>3 options<\/u>: 6mg\/ml, 10mg\/ml, 18mg\/ml) and b) flavours (tobacco, fruit, menthol) as an adjunct to usual care. Verbal explanation and demonstration, and information leaflet on how to use the EC.&nbsp;<\/p>\n<p>Control arm: usual care.<\/p>\n<p>Usual care arm. Minimum standard this would involve evidence-based Very Brief Advice to stop smoking, comprising the three As (Ask and record smoking status; Advice on the best way of quitting and; Act on patient response to build confidence) and referral to in-house or external specialist stop smoking services.”Encouraged to condider quitting, set a quit date within a week after randomisation, or reduce cigarette consumption. Possibly offered NRT as part of usual care.<\/p>\n<p>Both arms: “To support engagement, all participants (both in intervention and control group) received a £10 love2shop voucher for completing the baseline assessment and a £10 love2shop voucher for completing the 1-month follow-up assessment.”<\/p>"},{"name":"Outcomes","value":"<p>Baseline, 2 to 4 weeks. Baseline and 4 weeks reported in Kale 2025.&nbsp;<\/p>\n<p>Primary outcome measure:<\/p>\n<ol>\n <li>Feasibility and acceptability outcomes: consenting rate and recruitment frequency.<\/li>\n <li>Clinical (smoking-related) outcomes: continuous abstinence assessed at 1 month will be defined as not having smoked in the 2 weeks prior to follow-up, verified by a CO reading below 10 ppm<\/li>\n<\/ol>\n<p>Secondary outcome measures:<\/p>\n<ol>\n <li>Feasibility and acceptability outcomes. Characteristics of ‘usual care’ in different locations will also be noted, recording 2 interactions of patients with CMHTs or GPs at each site at baseline and using short pro-forma with control group participants at 1-month follow-up.<\/li>\n <li>Clinical (smoking-related) outcomes: Self-reported abstinence 2 to 4 weeks from enrolment or target quit date (whichever is later) will be recorded at 1-month follow-up. The change in cigarette consumption (and reduction in exhaled breath CO reading) from baseline to 1-month follow-up will be calculated in both intervention and control group participants.<\/li>\n <li>Clinical (mental health-related) outcomes<\/li>\n <li>Cost-effectiveness<\/li>\n <li>SAE and AE<\/li>\n<\/ol>\n<p>Number of AEs and SAEs provided by author<\/p>"},{"name":"Notes","value":"<p>New to 2025 update. Ongoing &nbsp;study &nbsp;added to 2022 update<\/p>"}],"covariates":[],"arms":[],"results":[],"risk-of-bias":[{"domain":"Random sequence generation (selection bias)","judgement":"LOW_RISK","support-for-judgement":"<p>“intervention allocation was determined by computer block-randomisation”<\/p>"},{"domain":"Allocation concealment (selection bias)","judgement":"LOW_RISK","support-for-judgement":"<p>“Randomisation occurred after consent to take part in the study had been obtained via opening of consecutively numbered opaque envelopes containing information about allocation.”&nbsp;<\/p>\n<p>“Allocation was concealed until after completion of the baseline questionnaire.”<\/p>"},{"domain":"Selective reporting (reporting bias)","judgement":"LOW_RISK","support-for-judgement":"<p>Outcomes reported.<\/p>"},{"domain":"Other bias","judgement":"NOT_APPLICABLE"},{"domain":"Blinding of participants and personnel (performance bias)","group":"All outcomes","judgement":"HIGH_RISK","support-for-judgement":"<p>Interventions were not equally intensive . &nbsp;“Participants and researchers and clinical staff administering the intervention could not be blinded due to the nature of the intervention and study design. As follow-up questionnaires differed for intervention and control groups, outcome assessment was only blinded to researchers for questionnaires self-completed online rather than over the phone. However, the study’s statistician was blinded to participants’ allocation.” Some blinding<\/p>"},{"domain":"Blinding of outcome assessment (detection bias)","group":"All outcomes","judgement":"LOW_RISK","support-for-judgement":"<p>AEs &amp; SAEs &nbsp;are used in this review, self-reported is usual for these measures. Other data collected by questionnaire - high.<\/p>"},{"domain":"Incomplete outcome data (attrition bias)","group":"All outcomes","judgement":"LOW_RISK","support-for-judgement":"<p>At 4 weeks, both &lt;50%: EC = 15\/21; Control = 12\/22<\/p>"}]},{"name":"Kanobe 2022*","year":"2022","data-source":"PUB","identifiers":[{"name":"CRS","value":"26464849"}],"references":[{"reference-type":"JOURNAL_ARTICLE","primary":true,"authors":"Kanobe MN, Jones BA, Nelson P, Brown BG, Chen P, Makena P, et al","title":"Part three: a randomized study to assess biomarker changes in cigarette smokers switched to Vuse Solo or abstinence","original-title":"","source":"Scientific Reports","publication-date":"2022","volume":"12","issue":"","pages":"20658","edition":"","editors":"","publisher":"","city":"","medium":"","identifiers":[{"name":"CRS","value":"26464850"},{"name":"DOI","value":"10.1038\/s41598-022-25054-z"}]},{"reference-type":"JOURNAL_ARTICLE","primary":false,"authors":"Kanobe MN, Nelson PR, Brown BG, Chen P, Patrudu M, Caraway JW, et al","title":"Changes in biomarkers of exposure and potential harm in smokers switched to Vuse Vibe or Vuse Ciro electronic nicotine delivery systems","original-title":"","source":"Toxics","publication-date":"2023","volume":"11","issue":"7","pages":"564","edition":"","editors":"","publisher":"","city":"","medium":"","identifiers":[{"name":"CRS","value":"26464851"},{"name":"DOI","value":"10.3390\/toxics11070564"}]},{"reference-type":"OTHER","primary":false,"authors":"NCT03170674","title":"CSD170501: Study to assess biomarkers of tobacco exposure in smokers during in-clinic confinement switch to an electronic cigarette","original-title":"","source":"clinicaltrials.gov\/ct2\/show\/NCT03170674","publication-date":"(first received 31 May 2017)","volume":"","issue":"","pages":"","edition":"","editors":"","publisher":"","city":"","medium":"","identifiers":[{"name":"CRS","value":"26464852"}]}],"characteristics":[{"name":"Methods","value":"<p>Design: 2-centre, randomized, controlled, switching, open-label, parallel-group, clinical confinement study<\/p>\n<p>Higher versus lower nicotine study<\/p>\n<p>Setting: USA. Two clinical research sites (Overland Park, KS and Minneapolis, MN), contracted by Altasciences Clinical Research as the contract research organization (CRO)<\/p>\n<p>Recruitment: potential participants completed a pre-screening telephone interview and also attended a screening visit at the clinical research site within 30 days before study entry.<\/p>\n<p>Study start date: April 2017. Study end date: September 2017<\/p>"},{"name":"Participants","value":"<p>125 randomized:<\/p>\n<p>Kanobe 2022 reports EC Vuse Solo arm<\/p>\n<p>EC (Vuse Solo) group: 35<\/p>\n<p>Female 42.9% female; mean age 41.2 years; mean CPD: 18.3 (SD 10.9); mean FTND: 6.1 (SD 1.6)<\/p>\n<p>Kanobe 2023 reports on Vuse Vibe and Vuse Ciro arms:&nbsp;<\/p>\n<p>37 Vuse Vibe group: 37&nbsp;<\/p>\n<p>37 Vuse Ciro group: 37<\/p>\n<p>35.6% (32) female; mean age 40<\/p>\n<p>[Abstinence arm: 16 (this arm is ignored)]<\/p>\n<p>Inclusion criteria: M or F; 21 to 64 yrs; smoker using non-menthol tobacco cigarettes (at least 10 cpd); not planning to quit<\/p>\n<p>Exclusion criteria: medical conditions; weight of ≤ 110 pounds; planning to quit within 30 days<\/p>\n<p>EC use at baseline: no<\/p>\n<p>Motivated to quit: no<\/p>"},{"name":"Interventions","value":"<p>EC: Vuse Solo Original ENDS product referred to as Vuse Solo (G2) or Vuse Solo. Pod. Rechargeable Vuse Solo power unit (battery capacity: ≥ 270 mAh; wattage: 3.00 W) and a closed cartridge containing 0.5 mL of original (tobacco-flavoured) e-liquid, a mix of propylene glycol (PG), glycerin (PG:glycerin ratio of 21:79), water, and flavouring ingredients. The e-liquid included nicotine at 4.8% nicotine by weight (57.4 mg\/mL) and contained nicotine salts.&nbsp;<\/p>\n<p>EC: Vuse ciro 1.5% nicotine EC. pre-filled, closed ENDS products (RJR Vapor Company, Winston-Salem, NC, USA. Original, tobacco-flavored, nicotine containing e-liquids. The Vuse Ciro product was originally marketed under the brand name “Vuse Solo+”. The product was subsequently renamed to “Vuse Ciro”. Tobacco flavour.<\/p>\n<p>EC: Vuse vibe, 3% nicotine EC. The Vuse Vibe power unit is powered by a ≥ 550 -mAh rechargeable battery and is paired with a cartridge containing 1.9 mL of e-liquid with 3% nicotine content by weight (36 mg\/mL) and a propylene glycol-to-glycerin ratio (PG\/VG) of 20\/80. The maximum puff duration for Vuse Vibe is 6 s. Tobacco flavour<\/p>"},{"name":"Outcomes","value":"<p>Day 1, 5, 7 (urine)<\/p>\n<p>AEs, SAEs monitored throughout study from day 1 to day 8 (discharge)<\/p>\n<p>Most outcomes were measured at day 5 and not eligible for extraction.<\/p>"},{"name":"Study funding","value":"<p>“This study was funded by RAI Services Company.“<\/p>\n<p>Tobacco industry funded. Parent company is Reynolds American. Reynolds American manufacture and market a variety of tobacco products, including cigarettes (Newport, Camel, Pall Mall, Kent, Doral, Misty, Capri, and Natural American Spirit brands), electronic cigarettes (Vuse brand), and moist snuff (Grizzly and Kodiak brands).<\/p>\n<p>Kanobe 2023: This research was funded by RAI Services Company, a wholly owned subsidiary of Reynolds American Inc., which is an indirect, wholly owned subsidiary of British American Tobacco plc.<\/p>"},{"name":"Author declarations","value":"<p>M.K., P.C., J.D., P.M., E.R., J.W.C., and E.S. are full-time employees of RAI Services Company, and B.G.B., B.A.J., G.L.P., and P.N. are former full-time employees of RAI Services Company. RAI Services Company and R.J. Reynolds Tobacco Company are wholly owned subsidiaries of Reynolds American Inc., which is a wholly owned subsidiary of British American Tobacco plc. G.L.P. is an independent consultant. B.N. is a full-time employee of JTI Leaf Services (US) LLC.<\/p>\n<p>Kanobe 2023: M.N.K., P.M., P.C. and J.W.C. are full-time employees of RAI Services Company, E.K.R. is a full-time employee of BAT (Investments) Limited, and B.G.B., G.L.P. and P.R.N. are former full-time employees of RAI Services Company. G.L.P. works as an independent scientific consultant. RAI Services Company is a wholly owned subsidiary of Reynolds American Inc., which is an indirect, wholly owned subsidiary of British American Tobacco plc<\/p>"},{"name":"Notes","value":"<p>Participants were compensated for their time and participation. For the purposes of our analyses, this study is treated as a single-arm study and reported narratively.<\/p>"}],"covariates":[],"arms":[],"results":[],"risk-of-bias":[{"domain":"Random sequence generation (selection bias)","judgement":"LOW_RISK","support-for-judgement":"<p>&nbsp;A computer software program was used by the statistician at the CRO to generate the randomization sequences.&nbsp;<\/p>"},{"domain":"Allocation concealment (selection bias)","judgement":"LOW_RISK","support-for-judgement":"<p>&nbsp;A computer software program was used by the statistician at the CRO to generate the randomization sequences.&nbsp;<\/p>"},{"domain":"Selective reporting (reporting bias)","judgement":"HIGH_RISK","support-for-judgement":"<p>The NCT record stated that some biomarkers would be measured at 5 days. Extra biomarkers have been reported at 7 days follow-up.<\/p>"},{"domain":"Other bias","judgement":"NOT_APPLICABLE"},{"domain":"Blinding of participants and personnel (performance bias)","group":"All outcomes","judgement":"HIGH_RISK","support-for-judgement":"<p>“The study was unblinded by necessity due to the very different visual appearances of the study products”<\/p>"},{"domain":"Blinding of outcome assessment (detection bias)","group":"All outcomes","judgement":"LOW_RISK","support-for-judgement":"<p>Relevant outcomes are biomarkers, which are objectively measured<\/p>"},{"domain":"Incomplete outcome data (attrition bias)","group":"All outcomes","judgement":"LOW_RISK","support-for-judgement":"<p>Vuse solo group 35\/35; Vuse Vibe group 33\/37; Vuse Ciro group 35\/37.<\/p>"}]},{"name":"Katz 2025","year":"2025","data-source":"PUB","identifiers":[{"name":"CRS","value":"28550188"}],"references":[{"reference-type":"JOURNAL_ARTICLE","primary":true,"authors":"Katz B, Medina N, O'Connor S, Coleman S, Irvin C, Kaminsky D, et al","title":"Comparison of cardiopulmonary effects of cigarettes and e-cigarettes in individuals with chronic obstructive pulmonary disease (COPD)","original-title":"","source":"Drug and Alcohol Dependence","publication-date":"2025","volume":"267","issue":"Suppl","pages":"112271","edition":"","editors":"","publisher":"","city":"","medium":"","identifiers":[{"name":"CRS","value":"28550189"}]},{"reference-type":"OTHER","primary":false,"authors":"NCT05610514","title":"Pulmonary and cardiac effects of e-cigarette use in pulmonary patients who smoke cigarettes","original-title":"","source":"clinicaltrials.gov\/ct2\/show\/NCT05610514","publication-date":"first received 9 November 2022","volume":"","issue":"","pages":"","edition":"","editors":"","publisher":"","city":"","medium":"","identifiers":[{"name":"CRS","value":"28550190"}]}],"characteristics":[{"name":"Methods","value":"<p>Design: Randomized, cross-over, open-label. Two consecutive randomly ordered 2-week phases<\/p><p>Setting: Greater Burlington, VT, USA. University of Vermont, USA<\/p>"},{"name":"Participants","value":"<p>N=21<\/p><p>Age 'at least 40 years old’.&nbsp;<\/p><p>Inclusion: smoke (≥5 cigarettes\/day for ≥1 year); diagnosed with COPD, chronic bronchitis, emphysema, or asthma-COPD overlap syndrome); no intention to quit smoking within the next month.<\/p><p>Exclusion criteria: patients who are medically unstable (unstable symptoms, changes in medications or hospitalizations within last 3 months); inability to conduct in-home measurements.<\/p><p>Not motivated to quit smoking.<\/p><p>Inclusion based on specific population characteristics: diagnosed with COPD<\/p>"},{"name":"Interventions","value":"<p>From paper.<\/p><p>Cigarette phase, usual brand CCs<\/p><p>Nicotine-containing EC phase. EC: 3% and\/or 5% nicotine tobacco-flavored JUUL available. During the EC phase, participants earned monetary incentives for CO readings ≤6ppm to promote cigarette abstinence.<\/p><p>From NCT record:<\/p><p>EC: JUUL\/Vuse Alto and pods&nbsp;<\/p><p>1) Experimental: e-cigarette. Participants in this arm will smoke EC for 2 weeks. EC (either JUUL or Vuse Alto) and pods (JUUL: Virginia tobacco flavour at 3% or 5% nicotine concentration; Vuse Alto: golden tobacco flavour at 1.8%, 2.4%, or 5% nicotine concentration) will be provided. In the EC arm, availability of EC and altering the availability of financial incentives for abstaining from combustible cigarettes will be investigated.<\/p><p>2) No intervention: CC. Participants in this arm will smoke their usual brand of combustible cigarettes for 2 weeks.<\/p>"},{"name":"Outcomes","value":"<p>Baseline, 2 weeks.<\/p><p>CO<\/p><p>Pulmonary (spirometry, oscillometry, COPD Assessment Test [CAT], Saint George’s Respiratory Questionnaire for COPD [SGRQ-C]) and cardiac (heart rate, blood pressure) assessments were completed at baseline and after each phase.&nbsp;<\/p><p>From NCT record. Baseline, 2 weeks, 4 weeks<\/p><p>&nbsp;Baseline and change from baseline: FEV1\/FVC; lung reactance; oxygen saturation (SpO2); exhaled nitric oxide (FeNO); COPD; blood pressure; heart rate; tobacco use; Fagerstrom Test of Nicotine Dependence (FTND); Wisconsin Inventory of Smoking Dependence Motives-Brief (WISDM-Brief); Minnesota Tobacco Withdrawal Scale (MNWS); Questionnaire on Smoking Urges-Brief (QSU-Brief); health changes<\/p>"},{"name":"Study funding","value":"<p>Tobacco Centers of Regulatory Science (TCORS) Award U54DA036114 from the National Institute on Drug Abuse (NIDA) and Food and Drug Administration (FDA). Content is solely the authors’ responsibility and does not necessarily represent the official views of these institutions<\/p>"},{"name":"Author declarations","value":"<p>No conflicts for any of the authors (email correspondence).<\/p>"},{"name":"Notes","value":"<p>Ongoing study moved to included study in 2025 update. Contact information: Brian R Katz, Katz, Brian brkatz@UTMB.EDU &nbsp;Diann Gaalema Diann.Gaalema@uvm.edu.<\/p>"}],"covariates":[],"arms":[],"results":[],"risk-of-bias":[{"domain":"Random sequence generation (selection bias)","judgement":"UNCLEAR_RISK","support-for-judgement":"<p>Conference abstract, minimal detail<\/p>"},{"domain":"Allocation concealment (selection bias)","judgement":"UNCLEAR_RISK","support-for-judgement":"<p>Conference abstract, minimal detail<\/p>"},{"domain":"Selective reporting (reporting bias)","judgement":"UNCLEAR_RISK","support-for-judgement":"<p>Only conference abstract published so far<\/p>"},{"domain":"Other bias","judgement":"NOT_APPLICABLE"},{"domain":"Blinding of outcome assessment (detection bias)","group":"All outcomes","judgement":"LOW_RISK","support-for-judgement":"<p>All outcomes measured objectively<\/p>"},{"domain":"Incomplete outcome data (attrition bias)","group":"All outcomes","judgement":"UNCLEAR_RISK","support-for-judgement":"<p>Conference abstract, minimal detail<\/p>"},{"domain":"Blinding of participants and personnel (performance bias)","group":"All outcomes","judgement":"UNCLEAR_RISK","support-for-judgement":"<p>Conference abstract, minimal detail<\/p>"}]},{"name":"Kerr 2020","year":"2020","data-source":"MIX","identifiers":[{"name":"CRS","value":"22035903"}],"references":[{"reference-type":"BOOK_SECTION","primary":true,"authors":"Kerr D","title":"Chapter 5: A randomised controlled trial investigating the cardiovascular effects of e-cigaretttes in comparison to nicotine replacement patches","original-title":"","source":"Studies into the Cardiovascular and Respiratory Effects of Electronic Cigarettes (PhD Thesis)","publication-date":"27 September 2020","volume":"","issue":"","pages":"","edition":"","editors":"","publisher":"Publisher not available","city":"","medium":"","identifiers":[{"name":"CRS","value":"22035904"}]},{"reference-type":"OTHER","primary":false,"authors":"NCT03358953","title":"The cardiovascular impacts of electronic cigarettes in comparison to the use of nicotine replacement patches (VAPOUR)","original-title":"","source":"clinicaltrials.gov\/ct2\/show\/NCT03358953","publication-date":"(first received 2 December 2017)","volume":"","issue":"","pages":"","edition":"","editors":"","publisher":"","city":"","medium":"","identifiers":[{"name":"CRS","value":"22035905"}]}],"characteristics":[{"name":"Methods","value":"<p>Design: RCT. Pragmatic, 2-armed, single-centre, randomized controlled pilot study<\/p>\n<p>Recruitment: community. Recruitment from NHSGGC Smokefree Services. GP surgeries. Secondary care QEUH, GRI, New Victoria Hospital and Glasgow Dental School. Advertized on NHSGGC staff payslips, local newspapers, community magazines, and on Gumtree. The British Heart Foundation, University of Glasgow and NHSGGC released a joint press release, which generated media coverage in 4 newspapers. Social media. Public engagement “pop up stands” were held collaboratively with smoke-free services and the VAPOUR study team in the entrance foyer of the QEUH and at the Celtic Football Club Healthy Hoops Event.<\/p>\n<p>Setting: Scotland, UK<\/p>\n<p>Study start date: 1 December 2015. Study end date: 13 July 2018<\/p>"},{"name":"Participants","value":"<p>Total N: 55<\/p>\n<p>EC arm 28. NRT arm 27<\/p>\n<p>Inclusion criteria:<\/p>\n<p>Aged 18 to 65 yrs; habitual tobacco smokers (smoking on average 1 to 15 tobacco cigarettes pd &gt; 6 months); willing to quit tobacco smoking; with either the use of nicotine replacement patches or an EC with nicotine-containing e-liquid, in addition to engaging with NHSGGC Community Smokefree Service's 12-wk behavioural support programme. No established history of cardiovascular disease<\/p>\n<p>Exclusion criteria:<\/p>\n<p>Pregnant or breastfeeding; had used an EC or nicotine replacement patch in the last 3 months; were allergic to the active substances in either of the nicotine replacement products; history of illicit drug use, major depressive illness or other psychiatric conditions, peripheral arterial occlusive disease (PAOD), COPD, renal impairment (eGFR &lt; 45 mL\/min), uncontrolled hypertension (BP ≥ 165\/95 mmHg), or CVD.<\/p>\n<p>Female 43.7%; mean age 44.2; mean CPD 15; mean FTND 7<\/p>\n<p>E-cigarette use at baseline: not reported<\/p>\n<p>Motivated to quit: participants were willing to quit<\/p>"},{"name":"Interventions","value":"<p>EC: <b>Refillable<\/b><\/p>\n<p>EC arm<\/p>\n<p>E-cigarette starter pack contained two commercially available second-generation e-cigarette devices with charging devices, 11 replacement atomisers and 12 x 10 bottles of nicotine containing e-liquid, tobacco-flavoured e-liquid, 18 mg\/mL nicotine. Each e-cigarette device consisted of a 1300 mAh variable voltage rechargeable battery, a tank and an atomiser, and the charging device comprised of USB e-cigarette charger and USB mains adaptor (SmokeMax; Groove Trading Ltd, 194 Glasgow UK), and written instructions.&nbsp;<\/p>\n<p>At baseline, oral and written information was given on how to operate the e-cigarette, and for the duration of the study, participants were asked only to use the study e-cigarette and e-liquid they were provided with.<\/p>\n<p>NRT arm: NRT nicotine replacement patches, 12-week reducing nicotine regimen (21 mg, 14 mg, 7 mg) of Nicotinell® Patches<\/p>\n<p>Weekly supply of nicotine replacement patches. If required, participants were also permitted to use additional other licensed nicotine replacement products (gum, lozenges, nasal spray, inhalers, and micro-tabs), in combination with the nicotine replacement patches.<\/p>\n<p>Both arms: all participants received 12 weeks of behavioural support provided by NHSGGC Smokefree Community Services. Following the baseline visit, participants were asked to define their “quit date”.&nbsp;<\/p>"},{"name":"Outcomes","value":"<p>Baseline and 12 weeks<\/p>\n<p>CO confirmed smoking cessation<\/p>\n<p>Secondary outcomes: cardiovascular function (heart rate SBP, DBP), lung function, weight<\/p>"},{"name":"Study funding","value":"<p>Grant from British Heart Foundation (Centre of Research Excellence Award, reference number RE\/13\/5\/30177)<\/p>"},{"name":"Author declarations","value":"<p>There were no conflicts of interest with the tobacco industry.<\/p>"},{"name":"Notes","value":"<p>New to 2022 update<\/p>"}],"covariates":[],"arms":[],"results":[],"risk-of-bias":[{"domain":"Random sequence generation (selection bias)","judgement":"LOW_RISK","support-for-judgement":"<p>Quote: \"Using a secure website (Sealed Envelope Ltd, 2016), participants were randomised in a 1:1 fashion, to either the e-cigarettes combined with behavioural support or nicotine replacement patch group combined with behavioural support. Using a permuted block design with a computer random number generator, block randomisation with block sizes of 4, 6 and 8 was used to reduce bias and achieve balance in the allocation of participants to treatment arms\".<\/p>"},{"domain":"Allocation concealment (selection bias)","judgement":"LOW_RISK","support-for-judgement":"<p>Quote: “Secure website (Sealed Envelope Ltd, 2016) participants randomised in a 1:1 fashion, ……Using a permuted block design with a computer random number generator, etc.”<\/p>"},{"domain":"Selective reporting (reporting bias)","judgement":"LOW_RISK","support-for-judgement":"<p>Reported outcomes ‘per protocol’&nbsp;<\/p>"},{"domain":"Other bias","judgement":"NOT_APPLICABLE","support-for-judgement":""},{"domain":"Blinding of participants and personnel (performance bias)","group":"All outcomes","judgement":"LOW_RISK","support-for-judgement":"<p>Not blinded, but as both arms contained active interventions, performance bias judged unlikely<\/p>"},{"domain":"Blinding of outcome assessment (detection bias)","group":"All outcomes","judgement":"LOW_RISK","support-for-judgement":"<p>BP, heart rate, and oxygen saturation measured. Abstinence at 12 weeks, self-report was CO validated.<\/p>"},{"domain":"Incomplete outcome data (attrition bias)","group":"All outcomes","judgement":"LOW_RISK","support-for-judgement":"<p>31\/55 (56.3%)<\/p>\n<p>EC arm 18\/28; NRT arm 14\/27<\/p>"}]},{"name":"Kimber 2021","year":"2021","data-source":"PUB","identifiers":[{"name":"CRS","value":"22035906"},{"name":"DOI","value":"10.1016\/j.addbeh.2021.106909"}],"references":[{"reference-type":"JOURNAL_ARTICLE","primary":false,"authors":"Kimber CF, Soar K, Dawkins LE","title":"Changes in puffing topography and subjective effects over a 2-week period in e-cigarette naive smokers: effects of device type and nicotine concentrations","original-title":"","source":"Addictive Behaviors","publication-date":"2021","volume":"118","issue":"","pages":"106909","edition":"","editors":"","publisher":"","city":"","medium":"","identifiers":[{"name":"CRS","value":"22035907"},{"name":"DOI","value":"10.1016\/j.addbeh.2021.106909"}]}],"characteristics":[{"name":"Methods","value":"<p>Design: RCT<\/p>\n<p>Recruitment: participants were screened via phone interviews<\/p>\n<p>Setting: East London, UK<\/p>\n<p>Study start date: participants recruited between December 2015 and December 2016<\/p>"},{"name":"Participants","value":"<p>Total: N = 50 people who smoked combustible cigarettes and were e-cigarette naive. Initial sample (N = 70) attended first session; all analyses were conducted on the N = 50 who returned for their 2nd and 3rd session.<\/p>\n<p>Cig-a-likes: N = 11<\/p>\n<p>Tank18: N = 20<\/p>\n<p>Tank6: N = 19<\/p>\n<p>Inclusion criteria:<\/p>\n<p>Smoke daily ≥ 5 cigarettes, have smoked for ≥ 1 year, not currently using an EC, willing to abstain 1 hr before the start of the session and willing to make a quit attempt<\/p>\n<p>Exclusion criteria:&nbsp;<\/p>\n<p>&lt; 18 years, not fluent in English, pregnancy or breastfeeding, or a known neurobiological or heart condition<\/p>\n<p>64% women; mean age 29.5 (SD 9.31); mean CPD 13.09 (SD 6.66), mean FTND 4.14 (SD 2.45)<\/p>\n<p>Motivated to quit: \"Willing to make a quit attempt\"<\/p>\n<p>E-cigarette use at baseline: no<\/p>"},{"name":"Interventions","value":"<p>EC: <b>cartridge and refillable<\/b><\/p>\n<p>Arm 1: cig-a-like (18 mg\/mL)<\/p>\n<p>The ‘Blu’ (n = 13) and ‘TECC Go e-cigarette’ models (n = 11) were used for the Cig-a-like condition, due to issues of leakages with the latter.&nbsp;Non-adjustable battery power output and could be recharged, a supply of spare disposable cartridges were provided.&nbsp;<\/p>\n<p>Arm 2: a tank model containing 18 mg\/mL (Tank18)<\/p>\n<p>Arm 3: a tank model containing 6 mg\/mL (Tank6)<b>&nbsp;<\/b>&nbsp;<\/p>\n<p>For both conditions, Tank18 and Tank6 the ‘<i>Totally Wicked mini curve’ <\/i>was mounted with a 2 mL capacity tank which housed a standard atomiser of 1.5 ohm resistance. E-liquid ingredients composition and flavours were kept consistent across all conditions using the same ratio of propylene glycol and vegetable glycerin (PG\/VG: 50\/50) and tobacco flavour.<\/p>\n<p>Intervention. All 3 group participants vaped 20 min ad libitum in 3 separate sessions (baseline, 1 and 2 weeks post-baseline). Ahead of their baseline session, participants were instructed to abstain from smoking for an hour. Rated their craving and withdrawal symptoms (at the beginning and end of the session), before receiving instructions on how to use their EC and to vape ad libitum for 20 mins&nbsp;<\/p>\n<p>Positive and adverse effects were measured at the end of the last puff. All vaping sessions were video-recorded.&nbsp;<\/p>\n<p>At the end of each session, participants were given the EC and were instructed to keep a record of the number of cigarettes smoked at the end of each day until their next and subsequent sessions. Each participant was provided with a weekly supply of either, 60–80 mL of e-liquid in refill bottles for those in the tank conditions, or 15 cartridges for those in the cig-a-like condition at the end of each testing session. The session was repeated the following week, then one week later. Participants were asked to keep the device and encouraged to try and replace as many tobacco cigarettes as they could with the use of their EC.<\/p>"},{"name":"Outcomes","value":"<p>Baseline, week 1, week 2<\/p>\n<p>CO was measured at baseline, wk 1 and wk 2. Self-reported CPD. Adverse events. Puff duration, puff number, inter-puff intervals (IPI). Cigarette dependence, craving, withdrawal, and subjective effects<\/p>"},{"name":"Study funding","value":"<p>This work was funded by the University of East London through a PhD studentship award. The funder had no role in the study design, collection, analysis or interpretation of data, writing the manuscript and the decision to submit the manuscript for publication.<\/p>"},{"name":"Author declarations","value":"<p>CK and KS have no conflicts of interest to declare. LD has provided consultancy for the pharmaceutical industry relating to the development of smoking cessation products.<\/p>"},{"name":"Notes","value":"<p>New to 2022 update<\/p>"}],"covariates":[],"arms":[],"results":[],"risk-of-bias":[{"domain":"Random sequence generation (selection bias)","judgement":"LOW_RISK","support-for-judgement":"<p>Participants were randomly allocated (using SPSS).<\/p>"},{"domain":"Allocation concealment (selection bias)","judgement":"UNCLEAR_RISK","support-for-judgement":"<p>No detail<\/p>"},{"domain":"Selective reporting (reporting bias)","judgement":"HIGH_RISK","support-for-judgement":"<p>Reported on AEs but excluded those who had reported AEs (as they did not complete all sessions (due to AEs)<\/p>"},{"domain":"Other bias","judgement":"NOT_APPLICABLE","support-for-judgement":""},{"domain":"Blinding of participants and personnel (performance bias)","group":"All outcomes","judgement":"LOW_RISK","support-for-judgement":"<p>Intervention arms received equally intensive interventions.<\/p>"},{"domain":"Blinding of outcome assessment (detection bias)","group":"All outcomes","judgement":"LOW_RISK","support-for-judgement":"<p>CO measured<\/p>"},{"domain":"Incomplete outcome data (attrition bias)","group":"All outcomes","judgement":"HIGH_RISK","support-for-judgement":"<p>There was a &gt; 20% difference in FU between arms at 2 weeks. Overall, 50\/70 = 71.43%. Cig-a-like 11\/24 = 45%. Tank6 19\/23 = 82.61%. Tank18 20\/23 = 86.96%<\/p>"}]},{"name":"Klonizakis 2022","year":"2022","data-source":"PUB","identifiers":[{"name":"CRS","value":"24012757"}],"references":[{"reference-type":"JOURNAL_ARTICLE","primary":true,"authors":"Klonizakis M, Gumber A, McIntosh E, Brose LS","title":"Medium-and longer-term cardiovascular effects of e-cigarettes in adults making a stop-smoking attempt: a randomized controlled trial","original-title":"","source":"BMC Medicine","publication-date":"2022","volume":"20","issue":"1","pages":"276","edition":"","editors":"","publisher":"","city":"","medium":"","identifiers":[{"name":"CRS","value":"24012760"},{"name":"DOI","value":"10.1186\/s12916-022-02451-9"}]},{"reference-type":"OTHER","primary":false,"authors":"NCT03061253","title":"E-cigarettes and cardiovascular function (ISME-NRT)","original-title":"","source":"clinicaltrials.gov\/ct2\/show\/NCT03061253","publication-date":"(first received 23 February 2017)","volume":"","issue":"","pages":"","edition":"","editors":"","publisher":"","city":"","medium":"","identifiers":[{"name":"CRS","value":"24012762"}]},{"reference-type":"JOURNAL_ARTICLE","primary":false,"authors":"Klonizakis M, Gumber A, McIntosh E, Brose LS","title":"Short-term cardiovascular effects of e-cigarettes in adults making a stop-smoking attempt: a randomized controlled trial","original-title":"","source":"Biology","publication-date":"2021","volume":"10","issue":"11","pages":"1208","edition":"","editors":"","publisher":"","city":"","medium":"","identifiers":[{"name":"CRS","value":"24012761"},{"name":"DOI","value":"10.3390\/biology10111208"}]},{"reference-type":"JOURNAL_ARTICLE","primary":false,"authors":"Klonizakis M, Crank H, Gumber A, Brose LS","title":"Smokers making a quit attempt using e-cigarettes with or without nicotine or prescription nicotine replacement therapy: impact on cardiovascular function (ISME-NRT) - a study protocol","original-title":"","source":"BMC Public Health","publication-date":"2017","volume":"17","issue":"1","pages":"293","edition":"","editors":"","publisher":"","city":"","medium":"","identifiers":[{"name":"CRS","value":"24012759"}]},{"reference-type":"JOURNAL_ARTICLE","primary":false,"authors":"Jones G, McIntosh E, Brose LS, Klonizakis M","title":"Participant experiences of a quit smoking attempt through either Nicotine Replacement Therapy (NRT) methods or the use of an e-cigarette","original-title":"","source":"Journal of Addiction Medicine","publication-date":"2022","volume":"16","issue":"3","pages":"272-7","edition":"","editors":"","publisher":"","city":"","medium":"","identifiers":[{"name":"CRS","value":"24012758"}]}],"characteristics":[{"name":"Study funding","value":"<p>The trial was funded by Heart Research UK under a Translational Research Grant (RG2658). The funder had no role in the study’s design, conduct, and reporting.<\/p>"},{"name":"Author declarations","value":"<p>The authors declare that they have no competing interests.<\/p>"},{"name":"Methods","value":"<p>Design: RCT. Pragmatic, 3-group, randomized, assessor-blinded, single-centre trial<\/p>\n<p>Setting: Centre for Sport and Exercise Science (CSES) of Sheffield Hallam University, UK<\/p>\n<p>Recruitment: from the community in the wider Sheffield area via: i) low-cost newspaper and post-office advertisement, ii) posters in local pharmacies, libraries, mosques, churches, and clubs, iii) social media or search engine advertisement (Facebook, Google ads) iv) notices in newsletters or participation in outreach events of community organizations (such as Sheffield U3A and AGE UK), iv) a study website, and v) out-reach events in local ethnic community centres or places of worship<\/p>\n<p>Study start April 2017. Study end December 2020<\/p>"},{"name":"Participants","value":"<p>Actual enrolment: 248 participants<\/p><p>Nicotine EC arm = 84<\/p><p>Non-nicotine arm = EC 82<\/p><p>NRT arm = 82<\/p><p>% female: nicotine EC = 55%; non-nicotine EC = 50%; NRT = 44%<\/p><p>Mean age 44<\/p><p>Mean CPD: nicotine EC = 18 (SD7); non-nicotine EC = 16 (SD7); NRT = 18 (SD7)<\/p><p>Mean FTND: 6 (SD2)<\/p><p>Inclusion criteria: Age &gt; 18 years of either sex; People who smoke (at least 10 cpd for the past year); Willing (by declaration) to attempt to quit smoking by using the NHS services or e-cigarettes.<\/p><p>Exclusion criteria: Inability to walk; Recent (within 6 months) cardiovascular disease event (e.g. stroke, myocardial infarction) or cardiac surgery; Insulin-controlled diabetes mellitus or with co-existing skin conditions, leg ulcers, vasculitis or deep venous occlusion (as these may affect their cardiovascular function); Pregnancy; Requiring major surgery during the course of the study; Contra-indications\/unsuitability for NRT; Current daily use of e-cigarettes; Currently undertaking a cessation attempt supported by a smoking cessation clinic.<\/p><p>Motivated to quit: yes<\/p>"},{"name":"Interventions","value":"<ul>\n <li>a) Complimentary <b>e-cigarette equipment<\/b> and refills (Tornado V5, Joyetech, Shenzhen, China, Totally Wicked, Blackburn, UK) at allocation stage, together with instructions on the correct usage of e-cigarettes. They will also receive behavioural support for a 3-month period. The nicotine strength of Group A cartridges will be up to 18 mg\/mL nicotine strength. Participants, on average, received 20 bottles of 10 mL during the intervention period. Participants could choose ice menthol or tobacco flavour.<\/li>\n <li>b) As a), but with <b>nicotine-free liquid<\/b><\/li>\n <li>c) Referral to <b>NHS smoking cessation clinics <\/b>and will receive NRT in conjunction with behavioural support. Received money or shopping vouchers (depending on personal preference) as reimbursement for NRT prescription charges<\/li>\n<\/ul>\n<p>All groups received the same level and type of behavioural support as currently offered as standard by stop-smoking services, in the form of regular face-to-face or telephone appointments as per relevant guidelines, e.g. minimum of 6 support sessions within the 3-month period.<\/p>"},{"name":"Outcomes","value":"<p>Follow-up: within 3 days of “quit date”, 3 and 6 months past quit date<\/p>\n<p>Outcome measures:<\/p>\n<ul>\n <li>Macrovascular function (FMD assessment)<\/li>\n <li>Microvascular function<\/li>\n <li>Smoking status at 3 and 6 months, self-reported and biochemically validated by exhaled air measurement of &lt; 10 ppm CO<\/li>\n <li>Change in CVD risk using Q-risk assessment<\/li>\n <li>Health economic effects using EQ-5D-L<\/li>\n <li>Total cholesterol and high density lipoprotein via fingerprick blood sample<\/li>\n <li>Participant experiences' assessment<\/li>\n<\/ul>"},{"name":"Notes","value":"<p>New to 2023 (previously ongoing)<\/p>"}],"covariates":[],"arms":[],"results":[],"risk-of-bias":[{"domain":"Random sequence generation (selection bias)","judgement":"LOW_RISK","support-for-judgement":"<p>“Randomized remotely into three groups by an independent statistician using a computer-generated (nQuery Advisor 6.0, Statistical Solutions, Ireland) block randomization stratifed by gender and “pack-years” (number of packs (20 cigarettes per pack) per day times number of years smoked)<\/p>\n<p>Unique trial number for each participant for the study duration”<\/p>"},{"domain":"Allocation concealment (selection bias)","judgement":"LOW_RISK","support-for-judgement":"<p>“Outcome assessors were blinded to group allocation and participants were reminded regularly not to share their group allocation with assessors or those providing behavioural support. The study statistician\/health economist was blinded to group allocation.”<\/p>"},{"domain":"Selective reporting (reporting bias)","judgement":"UNCLEAR_RISK","support-for-judgement":"<p>Not all secondary outcomes reported in this paper, but more publications likely to follow<\/p>"},{"domain":"Other bias","judgement":"NOT_APPLICABLE"},{"domain":"Blinding of outcome assessment (detection bias)","group":"All outcomes","judgement":"LOW_RISK","support-for-judgement":"<p>Outcome assessors were blinded to group allocation and participants were reminded regularly not to share their group allocation with assessors or those providing behavioural support. The study statistician\/health economist was blinded to group allocation. Those delivering the intervention were only blinded in relation to which e-cigarette group the participants belonged to as the NRT group was receiving support through the stop-smoking service.<\/p>\n<p>All measures biochemically validated or measured<\/p>"},{"domain":"Incomplete outcome data (attrition bias)","group":"All outcomes","judgement":"LOW_RISK","support-for-judgement":"<p>Nic EC 66\/84 at 6 months<\/p>\n<p>Non-Nic EC 64\/82<\/p>\n<p>NRT 72\/82<\/p>"},{"domain":"Blinding of participants and personnel (performance bias)","group":"All outcomes","judgement":"LOW_RISK","support-for-judgement":"<p>Interventions equally intensive&nbsp;<\/p>"}]},{"name":"Kouroutzoglou 2024","year":"2024","data-source":"PUB","identifiers":[{"name":"CRS","value":"28550191"}],"references":[{"reference-type":"JOURNAL_ARTICLE","primary":false,"authors":"Kouroutzoglou A, Ioakeimidis N, Terentes-Printzios D, Tsabras T, Katsi V, Lazaros G, et al","title":"Smoking cessation medicines and e-cigarettes in smokers with obesity","original-title":"","source":"European Heart Journal","publication-date":"2024","volume":"45","issue":"Suppl 1","pages":"ehae666.2955","edition":"","editors":"","publisher":"","city":"","medium":"","identifiers":[{"name":"CRS","value":"28550192"},{"name":"DOI","value":"10.1093\/eurheartj\/ehae666.2955"}]}],"characteristics":[{"name":"Methods","value":"<p>RCT<\/p>\n<p>Setting: Spiliopouleio Hospital , Cardiology Department Athens, Greece<\/p>\n<p>Recruitment: Visiting Cardiology Unit Jan 2016 to Nov 2022<\/p>"},{"name":"Participants","value":"<p>N=57<\/p>\n<p>Aged 41 ± 8years; BMI:33.8±2.4Kg\/m2<\/p>\n<p>Inclusion: person with obesity; CC user.<\/p>"},{"name":"Interventions","value":"<p>Electronic cigarette (EC).<\/p>\n<p>NRT (nicotine patch)<\/p>\n<p>NRT + bupropion (NRT+bupr)&nbsp;<\/p>"},{"name":"Outcomes","value":"<p>Baseline, 3mths (end of treatment), 6 months<\/p>\n<p>Abstinence at 6 mths. EC use at FU. Blood pressure. Weight.<\/p>"},{"name":"Study funding","value":"<p>“Funding Acknowledgements: None.”<\/p>"},{"name":"Author declarations","value":"<p>Not reported.<\/p>"},{"name":"Notes","value":"<p>New to 2025 update.<\/p>"}],"covariates":[],"arms":[],"results":[],"risk-of-bias":[{"domain":"Random sequence generation (selection bias)","judgement":"UNCLEAR_RISK","support-for-judgement":"<p>‘Randomised’ no detail provided.&nbsp;<\/p>"},{"domain":"Allocation concealment (selection bias)","judgement":"UNCLEAR_RISK","support-for-judgement":"<p>Not reported.<\/p>"},{"domain":"Selective reporting (reporting bias)","judgement":"UNCLEAR_RISK","support-for-judgement":"<p>No clinical record or full publication. Numbers at FU not reported.&nbsp;<\/p>"},{"domain":"Other bias","judgement":"NOT_APPLICABLE"},{"domain":"Blinding of participants and personnel (performance bias)","group":"All outcomes","judgement":"LOW_RISK","support-for-judgement":"<p>Equally intensive<\/p>"},{"domain":"Blinding of outcome assessment (detection bias)","group":"All outcomes","judgement":"UNCLEAR_RISK","support-for-judgement":"<p>Not reported.<\/p>"},{"domain":"Incomplete outcome data (attrition bias)","group":"All outcomes","judgement":"UNCLEAR_RISK","support-for-judgement":"<p>Not reported.<\/p>"}]},{"name":"Kumral 2016","year":"2016","data-source":"PUB","identifiers":[{"name":"CRS","value":"14702573"}],"references":[{"reference-type":"JOURNAL_ARTICLE","primary":false,"authors":"Kumral TL, Saltürk Z, Yildirim G, Uyar Y, Berkiten G, Atar Y, et al","title":"How does electronic cigarette smoking affect sinonasal symptoms and nasal mucociliary clearance?","original-title":"","source":"Royal Belgian Society for Ear, Nose, Throat, Head and Neck Surgery (B-ENT)","publication-date":"2016","volume":"12","issue":"1","pages":"17-21","edition":"","editors":"","publisher":"","city":"","medium":"","identifiers":[{"name":"CRS","value":"14702574"}]}],"characteristics":[{"name":"Methods","value":"<p>Design: prospective randomized clinical trial<\/p>\n<p>Recruitment: all patients admitted to a smoking cessation clinic at the Department of Otorhinolaryngology-Head and Neck Surgery, Okmeydanı Training and Research hospital<\/p>\n<p>Setting: smoking cessation clinic, Turkey<\/p>\n<p>Study start date: March 2013; Study end date: November 2013<\/p>"},{"name":"Participants","value":"<p>Total N: 98 but analysis excluded 16 from intervention and 10 from control who did not stop smoking; thus 72 analyzed<\/p>\n<p>N per arm: EC: 58 (42 analyzed); non-EC 40 (30 analyzed)<\/p>\n<p>Inclusion criteria:<\/p>\n<ul>\n <li>Smoked at least 1 pack of cigarettes a day for at least 5 years<\/li>\n<\/ul>\n<p>Exclusion criteria:<\/p>\n<ul>\n <li>History of allergic rhinitis, chronic sinusitis, vasomotor rhinitis, asthma, malignancy, or surgery in upper respiratory tract<\/li>\n <li>Age under 18 years<\/li>\n <li>Use of psychoactive drugs<\/li>\n<\/ul>\n<p>Inclusion based on specific population characteristics: no<\/p>\n<p>44% women; mean age 36; mean cpd and mean FTND not specified<\/p>\n<p>Motivated to quit: “All patients were willing to quit smoking”.<\/p>\n<p>E-cigarette use at baseline: not specified<\/p>"},{"name":"Interventions","value":"<p><b>EC: Unclear<\/b><\/p>\n<p><b>EC arm<\/b>: “used EC to quit smoking” – allowed to select brand and flavour, used “medium density” liquid (11 to 12 mg\/mL) (no further detail given)<\/p>\n<p><b>Non-EC arm<\/b>: received cognitive behavioural therapy (no further detail given)<\/p>"},{"name":"Outcomes","value":"<p>3 months<\/p>\n<p>Sinonasal outcome test (SNOT-22) via self-administered questionnaire, to evaluate changes in subjective symptoms. Saccharin transit test to evaluate nasal mucociliary clearance (MCC) function, which authors stated is “an important defence mechanism”<\/p>"},{"name":"Notes","value":""},{"name":"Study funding","value":"<p>Not specified<\/p>"},{"name":"Author declarations","value":"<p>Not specified<\/p>"}],"covariates":[],"arms":[],"results":[],"risk-of-bias":[{"domain":"Random sequence generation (selection bias)","judgement":"UNCLEAR_RISK","support-for-judgement":"<p>Quote: “Patients participating in the study were randomly divided into two groups; EC smokers (group 1) and non-EC smokers (group 2).”<\/p>\n<p>No further detail provided<\/p>"},{"domain":"Allocation concealment (selection bias)","judgement":"UNCLEAR_RISK","support-for-judgement":"<p>No information given<\/p>"},{"domain":"Selective reporting (reporting bias)","judgement":"LOW_RISK","support-for-judgement":"<p>All expected outcomes reported<\/p>"},{"domain":"Other bias","judgement":"NOT_APPLICABLE","support-for-judgement":""},{"domain":"Blinding of participants and personnel (performance bias)","group":"All outcomes","judgement":"HIGH_RISK","support-for-judgement":"<p>Participants were not blinded. The trial is described as single-blinded and outcome assessors were blinded. No placebo used<\/p>"},{"domain":"Blinding of outcome assessment (detection bias)","group":"All outcomes","judgement":"HIGH_RISK","support-for-judgement":"<p>Self-reported outcome data, participants not blinded and unequal amounts of support between arms<\/p>"},{"domain":"Incomplete outcome data (attrition bias)","group":"All outcomes","judgement":"UNCLEAR_RISK","support-for-judgement":"<p>Dropout rate not clear. Only analyzed people who quit<\/p>"}]},{"name":"Lee 2018","year":"2015","data-source":"PUB","identifiers":[{"name":"CRS","value":"14702575"}],"references":[{"reference-type":"JOURNAL_ARTICLE","primary":true,"authors":"Lee SM, Tenney R, Wallace AW, Arjomandi M","title":"E-cigarettes versus nicotine patches for perioperative smoking cessation: a pilot randomized trial","original-title":"","source":"PeerJ","publication-date":"2018","volume":"6","issue":"9","pages":"e5609","edition":"","editors":"","publisher":"","city":"","medium":"","identifiers":[{"name":"CRS","value":"14702577"}]},{"reference-type":"OTHER","primary":false,"authors":"NCT02482233","title":"A pilot randomized controlled clinical trial - \"Electronic nicotine delivery device (e-cigarette) for perioperative smoking cessation in veterans\"","original-title":"","source":"clinicaltrials.gov\/show\/NCT02482233","publication-date":"(first received 17 June 2015)","volume":"","issue":"","pages":"","edition":"","editors":"","publisher":"","city":"","medium":"","identifiers":[{"name":"CRS","value":"14702578"},{"name":"CRS","value":"9400131000005062"}]},{"reference-type":"JOURNAL_ARTICLE","primary":false,"authors":"Lee SM, Tenney R, Wallace A, Arjojmandi M","title":"The end perioperative smoking pilot study: a randomized trial comparing e-cigarettes versus nicotine patch","original-title":"","source":"Canadian Journal of Anesthesia","publication-date":"2017","volume":"64","issue":"1 Suppl 1","pages":"S48-9","edition":"","editors":"","publisher":"","city":"","medium":"","identifiers":[{"name":"CRS","value":"14702576"}]},{"reference-type":"JOURNAL_ARTICLE","primary":false,"authors":"Lee SM, Tenney R, Wallace A, Arjomandi M","title":"Exploring the teachable moment: facilitators and barriers to perioperative smoking cessation, a qualitative study","original-title":"","source":"Canadian Journal of Anesthesia (Conference: 2017 Annual Meeting of the Canadian Anesthesiologists' Society, Canada)","publication-date":"2017","volume":"61","issue":"Suppl 1","pages":"S46-7","edition":"","editors":"","publisher":"","city":"","medium":"","identifiers":[{"name":"CRS","value":"22035908"}]}],"characteristics":[{"name":"Methods","value":"<p>Randomized, parallel-assignment, double-blind pilot trial<\/p>\n<p>Setting: San Francisco Veterans Affairs Medical Center (SFVAMC), USA<\/p>\n<p>Recruitment: veterans awaiting surgery<\/p>\n<p>Recruitment: from VA hospital presenting for surgery<\/p>\n<p>Study start date: August 2015; study end date: May 2016<\/p>"},{"name":"Participants","value":"<p>Total N: 30<\/p>\n<p>N per arm: NRT: 10; END: 20<\/p>\n<p>Inclusion criteria: presented to the anaesthesia preoperative clinic for elective surgery 3 or more days before surgery; currently smoked ≥ 2 CPD, having smoked at least once in the last 7 days<\/p>\n<p>Exclusion criteria: exclusively used other forms of tobacco or marijuana only; pregnancy\/breastfeeding; unstable cardiac condition; currently using smoking cessation pharmacotherapy; already enrolled in a smoking cessation trial; using EC on a daily basis<\/p>\n<p>Inclusion based on specific population characteristics: patients awaiting elective surgery<\/p>\n<p>10% women; mean age 54; mean cpd 14; mean FTND 3.3<\/p>\n<p>Motivated to quit: not specified<\/p>\n<p>E-cigarette use at baseline: not specified but excluded daily users<\/p>"},{"name":"Interventions","value":"<p><b>EC: Cig-a-like<\/b><\/p>\n<p>Both groups received: i) referral to the California Smokers' Helpline, ii) brief advice lasting less than 2 minutes, iii) a brochure from the ASA about quitting smoking before surgery.<\/p>\n<p><b>EC arm<\/b>: 6-week supply of NJOY e-cigarettes (disposable, first generation). Instructed to use Bold (4.5%) ad lib for 3 weeks, then Gold (2.4%) ad lib for 2 weeks and then study (0%) ad lib for final week. Number of ECs issued corresponded to baseline cpd, assuming 1 EC = 10 cigarettes. Asked to refrain from the use of all study products at the end of 6 weeks<\/p>\n<p><b>NRT arm<\/b>: 5-week Nicoderm CQ patches, 1 week placebo patches. Dose based on cpd at baseline: ≥ 10 cpd, 21 mg\/day for 3 weeks, 14 mg\/day for 1 week, 7 mg\/day for 1 week, 0 mg\/day for 1 week. &lt; 10 cpd at baseline: 14 mg\/day for 3 weeks, 7 mg\/day for 2 weeks, 0 mg\/day for 1 week<\/p>"},{"name":"Outcomes","value":"<p>30 days (phone), 8 weeks (in person), 6 months (phone)<\/p>\n<p>Cessation: 7-day PP at 30 days (not validated), 8 weeks (CO-validated), 6 months (not validated). Smoking cessation for at least 48 hours on day of surgery (CO-validated)<\/p>\n<p>Adverse events and biomarkers:<\/p>\n<ul>\n <li>Adverse events, side effects, and surgical complications by self-report at 30 days, 8 weeks<\/li>\n <li>At 8 weeks exhaled CO, FEV1, and FVC<\/li>\n<\/ul>\n<p>Other outcomes measured:<\/p>\n<ul>\n <li>Attitudes and usage<\/li>\n <li>Salivary cotinine<\/li>\n <li>Smoking reduction<\/li>\n<\/ul>"},{"name":"Notes","value":"<p>3 NRT participants used EC, 2 EC participants used nicotine patch<\/p>\n<p>Study listed as ongoing study NCT02482233 in the 2016 review update<\/p>"},{"name":"Study funding","value":"<p>“This work was funded by internal UCSF Department of Anesthesia and Perioperative Care funds (San Francisco, California, United States of America) and the UCSF Resource Allocation Program grant, administered by the Helen Diller Family Comprehensive Cancer Center developmental funds from the National Cancer Institute Cancer Center Support Grant (P30 CA 82103-16). E-cigarettes were purchased from NJOY using these funds. NJOY had no involvement in the design, execution, or analysis of the study. The funders had no role in study design, data collection and analysis, decision to publish, or preparation of the manuscript.”<\/p>"},{"name":"Author declarations","value":"<p>“The authors declare there are no competing interests”.<\/p>"}],"covariates":[],"arms":[],"results":[],"risk-of-bias":[{"domain":"Random sequence generation (selection bias)","judgement":"LOW_RISK","support-for-judgement":"<p>Quote: “Randomization was computer-generated, with randomly permuted block sizes of 3 or 6, in a 2:1 ratio using the ralloc program”.<\/p>"},{"domain":"Allocation concealment (selection bias)","judgement":"LOW_RISK","support-for-judgement":"<p>Quote: “Allocation was concealed by consecutively numbered, sealed, opaque envelopes”.<\/p>"},{"domain":"Selective reporting (reporting bias)","judgement":"LOW_RISK","support-for-judgement":"<p>All expected outcomes reported<\/p>"},{"domain":"Other bias","judgement":"NOT_APPLICABLE","support-for-judgement":""},{"domain":"Blinding of participants and personnel (performance bias)","group":"All outcomes","judgement":"LOW_RISK","support-for-judgement":"<p>Not blinded but both interventions active with equal amounts of support so performance bias judged unlikely<\/p>"},{"domain":"Blinding of outcome assessment (detection bias)","group":"All outcomes","judgement":"LOW_RISK","support-for-judgement":"<p>Self-report only at 6 months and participants not blinded to condition, but similar level of support given to both groups so differential misreport judged unlikely<\/p>"},{"domain":"Incomplete outcome data (attrition bias)","group":"All outcomes","judgement":"LOW_RISK","support-for-judgement":"<p>1 NRT and 1 ENDs loss to follow-up at 6 months<\/p>"}]},{"name":"Lee 2019","year":"2019","data-source":"PUB","identifiers":[{"name":"CRS","value":"14702579"}],"references":[{"reference-type":"JOURNAL_ARTICLE","primary":true,"authors":"Lee SH, Ahn SH, Cheong YS","title":"Effect of electronic cigarettes on smoking reduction and cessation in Korean male smokers: a randomized controlled study","original-title":"","source":"Journal of the American Board of Family Medicine","publication-date":"2019","volume":"32","issue":"4","pages":"567-74","edition":"","editors":"","publisher":"","city":"","medium":"","identifiers":[{"name":"CRS","value":"14702581"}]},{"reference-type":"OTHER","primary":false,"authors":"KCT0001277","title":"Effect of an electronic cigarette for smoking reduction and cessation in Korean male smokers: a randomized, controlled study","original-title":"","source":"https:\/\/cris.nih.go.kr\/cris\/search\/detailSearchEn.do?seq=KCT0001277","publication-date":"(first received 2014)","volume":"","issue":"","pages":"","edition":"","editors":"","publisher":"","city":"","medium":"","identifiers":[{"name":"CRS","value":"14702580"}]}],"characteristics":[{"name":"Methods","value":"<p>Design: randomized controlled trial<\/p>\n<p>Recruitment: recruited from motor company<\/p>\n<p>Setting: motor company, medical office in Korea<\/p>\n<p>Study start date: 5 January 2012; study end date: 31 August 2012<\/p>"},{"name":"Participants","value":"<p>Total N: 150<\/p><p>N per arm: EC: 75; NRT: 75<\/p><p>Inclusion criteria: Male; At least 10 cpd in previous year; Smoked for at least 3 years; Motivate to stop smoking entirely or reduce consumption.<\/p><p>Exclusion criteria: Past history of serious clinical disease; Attempted to stop smoking in past 12 months by using NRTs.<\/p><p>Inclusion based on specific population characteristics: no<\/p><p>0% women; mean age 42.3; mean cpd: not reported, 1.01 packs per day; mean FTND 4.05<\/p><p>Motivated to quit: yes, or to reduce<\/p><p>E-cigarette use at baseline: not specified<\/p>"},{"name":"Interventions","value":"<p><b>EC: Refillable<\/b><\/p><p>Both arms received 50 minute education sessions on smoking cessation and the use of smoking-cessation aids, instructed to visit the medical office each month for evaluation and counselling by a health practitioner who was unaffiliated with the study.<\/p><p><b>Arm 1:<\/b> &nbsp;Participants supplied with eGo-CTM EC (nicotine 0.01 mg\/mL) from Ovale in 12-wk supply<\/p><p><b>Arm 2:<\/b> &nbsp;2 mg nicotine gum in 12-wk supply<\/p>"},{"name":"Outcomes","value":"<p>12, 24 weeks (in person)<\/p>\n<p>Cessation: continuous abstinence from 9 to 24 weeks, exhaled CO &lt; 10 ppm, negative urine cotinine<\/p>\n<p>Adverse events and biomarkers: yes, but just note ‘adverse events’<\/p>\n<p>Other outcomes measured: 7-day PPA, cigarette reduction<\/p>"},{"name":"Notes","value":"<p>Study listed as ongoing study KCT0001277 in the 2016 review update<\/p>"},{"name":"Study funding","value":"<p>“none”<\/p>"},{"name":"Author declarations","value":"<p>“none declared”<\/p>"}],"covariates":[],"arms":[],"results":[],"risk-of-bias":[{"domain":"Random sequence generation (selection bias)","judgement":"LOW_RISK","support-for-judgement":"<p>Quote: “computer-generated randomization sequence with a block size of 2”<\/p>"},{"domain":"Allocation concealment (selection bias)","judgement":"LOW_RISK","support-for-judgement":"<p>Quote: “The enrolment and assignment of all subjects were performed by a clinical research coordinator not involved in the study”.<\/p>"},{"domain":"Selective reporting (reporting bias)","judgement":"LOW_RISK","support-for-judgement":"<p>All prespecified outcomes reported<\/p>"},{"domain":"Other bias","judgement":"NOT_APPLICABLE","support-for-judgement":""},{"domain":"Blinding of participants and personnel (performance bias)","group":"All outcomes","judgement":"LOW_RISK","support-for-judgement":"<p>Not blinded but both interventions active with equal amounts of support, so performance bias judged unlikely<\/p>"},{"domain":"Blinding of outcome assessment (detection bias)","group":"All outcomes","judgement":"LOW_RISK","support-for-judgement":"<p>Participants not blinded but results biochemically validated<\/p>"},{"domain":"Incomplete outcome data (attrition bias)","group":"All outcomes","judgement":"LOW_RISK","support-for-judgement":"<p>61\/75 NRT and 71\/75 EC FU at 24 weeks<\/p>"}]},{"name":"Lucchiari 2022","year":"2020","data-source":"PUB","identifiers":[{"name":"CRS","value":"24012763"}],"references":[{"reference-type":"JOURNAL_ARTICLE","primary":true,"authors":"Lucchiari C, Masiero M, Mazzocco K, Veronesi G, Maisonneuve P, Jemos C, et al","title":"Nicotine-free e-cigarettes might promote tobacco smoking reduction better than nicotine delivery devices: results of a double-blind randomized controlled trial at 1 year","original-title":"","source":"Current Oncology (Toronto, Ont.)","publication-date":"2022","volume":"29","issue":"11","pages":"8579-90","edition":"","editors":"","publisher":"","city":"","medium":"","identifiers":[{"name":"CRS","value":"24012766"},{"name":"DOI","value":"10.3390\/curroncol29110676"}]},{"reference-type":"JOURNAL_ARTICLE","primary":false,"authors":"Masiero M, Lucchiari C, Mazzocco K, Veronesi G, Maisonneuve P, Jemos C, et al","title":"E-cigarettes may support smokers with high smoking-related risk awareness to stop smoking in the short run: preliminary results by randomized controlled trial","original-title":"","source":"Nicotine & Tobacco Research","publication-date":"2019","volume":"21","issue":"1","pages":"119-26","edition":"","editors":"","publisher":"","city":"","medium":"","identifiers":[{"name":"CRS","value":"24012769"},{"name":"Other","value":"NCT02422914"}]},{"reference-type":"JOURNAL_ARTICLE","primary":false,"authors":"Masiero M, Lucchiari C, Mazzocco K, Veronesi G, Maisonneuve P, Jemos C, et al","title":"Corrigendum: E-cigarettes may support smokers with high smoking-related risk awareness to stop smoking in the short run: preliminary results by randomized controlled trial","original-title":"","source":"Nicotine & Tobacco Research","publication-date":"2020","volume":"22","issue":"4","pages":"594-5","edition":"","editors":"","publisher":"","city":"","medium":"","identifiers":[{"name":"CRS","value":"24012768"},{"name":"Other","value":"NCT02422914"}]},{"reference-type":"JOURNAL_ARTICLE","primary":false,"authors":"Pravettoni G, Masiero M, Lucchiari C, Maisenneuve P, Mazzocco K, Veronesi G","title":"The role of electronic cigarettes in smoking cessation among heavy smokers undergoing a lung cancer screening program: preliminary results of a randomized controlled study","original-title":"","source":"Psycho-Oncology","publication-date":"2016","volume":"25","issue":"","pages":"72","edition":"","editors":"","publisher":"","city":"","medium":"","identifiers":[{"name":"CRS","value":"24012771"},{"name":"DOI","value":"10.1002\/pon.4082"}]},{"reference-type":"OTHER","primary":false,"authors":"NCT02422914","title":"Benefits of tobacco free cigarette among heavy smokers undergoing a lung cancer screening program: a randomized controlled study","original-title":"","source":"clinicaltrials.gov\/show\/NCT02422914","publication-date":"(first received 14 January 2015)","volume":"","issue":"","pages":"","edition":"","editors":"","publisher":"","city":"","medium":"","identifiers":[{"name":"CRS","value":"24012770"},{"name":"CRS","value":"9400131000005080"}]},{"reference-type":"JOURNAL_ARTICLE","primary":false,"authors":"Lucchiari C, Masiero M, Mazzocco K, Veronesi G, Maisonneauve P, Jemos C, et al","title":"Benefits of e-cigarettes in smoking reduction and in pulmonary health among chronic smokers undergoing a lung cancer screening program at 6 months","original-title":"","source":"Addictive Behaviours","publication-date":"2020","volume":"103","issue":"","pages":"106222","edition":"","editors":"","publisher":"","city":"","medium":"","identifiers":[{"name":"CRS","value":"24012764"}]},{"reference-type":"JOURNAL_ARTICLE","primary":false,"authors":"Lucchiari C, Masiero M, Veronesi G, Maisonneuve P, Spina S, Jemos C, et al","title":"Benefits of e-cigarettes among heavy smokers undergoing a lung cancer screening program: randomized controlled trial protocol","original-title":"","source":"JMIR Research Protocols","publication-date":"2016","volume":"5","issue":"1","pages":"e21","edition":"","editors":"","publisher":"","city":"","medium":"","identifiers":[{"name":"CRS","value":"24012767"},{"name":"CRS","value":"9400131000006459"},{"name":"PUBMED","value":"26842790"}]}],"characteristics":[{"name":"Methods","value":"<p>Design: randomized, parallel-assignment, double-blind trial<\/p>\n<p>Recruitment: participants enrolled in lung cancer screening programme<\/p>\n<p>Setting: early lung cancer detection programme (Cosmos II) at European Institute of Oncology, Italy<\/p>\n<p>Study start date: September 2014; study end date: January 2016<\/p>"},{"name":"Participants","value":"<p>Total N: 210<\/p>\n<p>N per arm: 70 participants per arm<\/p>\n<p>At 12 months: nicotine EC 60; non-nicotine EC 58; support only 60<\/p>\n<p>Inclusion criteria:<\/p>\n<ul>\n <li>Participants are involved in the COSMOS II study<\/li>\n <li>Participants are 55 years or more and have smoked at least 10 cigarettes a day for the past 10 years<\/li>\n <li>Participants wish to reduce tobacco smoking (motivational score higher than 10) who are not treated at a smoking centre<\/li>\n <li>Signed informed consent<\/li>\n<\/ul>\n<p>Exclusion criteria:<\/p>\n<ul>\n <li>Symptomatic cardiovascular disease<\/li>\n <li>Symptomatic severe respiratory disease<\/li>\n <li>Regular psychotropic medication use<\/li>\n <li>Current or past history of alcohol abuse<\/li>\n <li>Use of smokeless tobacco or NRT<\/li>\n <li>Participation in another anti-smoking programme in the current year<\/li>\n<\/ul>\n<p>Inclusion based on specific population characteristics: 55 years of age or older<\/p>\n<p>37% women; mean age 62.8; mean cpd 19.38; mean FTND 4.37<\/p>\n<p>Motivated to quit: yes<\/p>\n<p>E-cigarette use at baseline: excluded people who smoke who had ever regularly used e-cigarettes for more than 1 week alone or in combination with tobacco cigarettes<\/p>"},{"name":"Interventions","value":"<p><b>EC: Cig-a-like<\/b><\/p>\n<p>Both arms received “low intensity counselling” – phone at week 1, 4, 8, and 12, approx. 10 mins each<\/p>\n<p><b>Nicotine EC arm<\/b>: e-cigarette kit and 12 x 10 mL liquid cartridges (8 mg\/mL nicotine concentration). During the first week, participants could use the e-cigarette ad libitum. At the end of the first week, asked to use only EC for the next 11 weeks.<\/p>\n<p><b>Nicotine-free EC (placebo) arm<\/b>: nicotine-free EC – same as above but with nicotine-free EC<\/p>"},{"name":"Outcomes","value":"<p>Months 3, 6, and 12&nbsp;<\/p>\n<p>Cessation: continuous abstinence for previous month, CO ≤ 7 ppm<\/p>\n<p>Adverse events and biomarkers: FOR EC ARMS ONLY:<\/p>\n<ul>\n <li>Exhaled CO<\/li>\n <li>Leicester Cough Questionnaire (LCQ)<\/li>\n <li>Respiratory symptoms (self-report)<\/li>\n <li>Side effects using checklist<\/li>\n<\/ul>\n<p>Other outcomes measured:<\/p>\n<ul>\n <li>Motivational questionnaire<\/li>\n <li>HADS<\/li>\n <li>EC use<\/li>\n<\/ul>"},{"name":"Notes","value":"<p>Listed as ongoing study Lucchiari 2016 (NCT02422914) in 2016 review; new for 2020 update, relabelled from Lucchiari 2020 to Lucchiari 2022 at 2023 update.<\/p>"},{"name":"Study funding","value":"<p>This study was supported by a grant from Fondazione Umberto Veronesi (FUV).<\/p>"},{"name":"Author declarations","value":"<p>The authors declared no conflicts of interest.<\/p>"}],"covariates":[],"arms":[],"results":[],"risk-of-bias":[{"domain":"Random sequence generation (selection bias)","judgement":"LOW_RISK","support-for-judgement":"<p>Quote: “A randomization list using a permuted block design (40 blocks of 6 subjects randomly assigned to 1 of the 3 treatment arms) had been previously prepared by independent personnel.”<\/p>"},{"domain":"Allocation concealment (selection bias)","judgement":"LOW_RISK","support-for-judgement":"<p>Double-blind, active and placebo e-cigarettes labelled by independent personnel; researcher and participants blind<\/p>"},{"domain":"Selective reporting (reporting bias)","judgement":"HIGH_RISK","support-for-judgement":"<p>Papers stated CO collected but data not presented<\/p>"},{"domain":"Other bias","judgement":"NOT_APPLICABLE","support-for-judgement":""},{"domain":"Blinding of participants and personnel (performance bias)","group":"All outcomes","judgement":"LOW_RISK","support-for-judgement":"<p>“double blind” for nicotine vs no nicotine EC but limited info given; however, as similar levels of support across arms performance bias judged unlikely<\/p>"},{"domain":"Blinding of outcome assessment (detection bias)","group":"All outcomes","judgement":"LOW_RISK","support-for-judgement":"<p>Biochemical validation used<\/p>"},{"domain":"Incomplete outcome data (attrition bias)","group":"All outcomes","judgement":"LOW_RISK","support-for-judgement":"<p>Approx. 73% followed up in each group at 6 months, very little difference between groups<\/p>\n<p>At 12 months &gt; 70% FU&nbsp;<\/p>"}]},{"name":"Martinez 2021","year":"2021","data-source":"PUB","identifiers":[{"name":"CRS","value":"18539503"}],"references":[{"reference-type":"JOURNAL_ARTICLE","primary":true,"authors":"Martinez U, Simmons VN, Sutton SK, Drobes DJ, Meltzer LR, Brandon KO, et al","title":"Targeted smoking cessation for dual users of combustible and electronic cigarettes: a randomised controlled trial","original-title":"","source":"Lancet. Public Health","publication-date":"2021","volume":"6","issue":"7","pages":"e500-9","edition":"","editors":"","publisher":"","city":"","medium":"","identifiers":[{"name":"CRS","value":"18539504"}]},{"reference-type":"CONFERENCE_PROC","primary":false,"authors":"Byrne M, Simmons V, Martinez U, Sutton S, Brandon K, Brandon T","title":"Cost effectiveness of a smoking cessation intervention for dual users of combustible and electronic cigarettes","original-title":"","source":"Society for Research on Nicotine and Tobacco, Annual Meeting, March 2022, Baltimore USA","publication-date":"2022","volume":"","issue":"","pages":"","edition":"","editors":"","publisher":"","city":"","medium":"","identifiers":[{"name":"CRS","value":"22035910"}]},{"reference-type":"JOURNAL_ARTICLE","primary":false,"authors":"Martinez U, Simmons VN, Brandon KO, Quinn GP, Brandon TH","title":"Examining smoking and vaping behaviors, expectancies, and cessation outcomes between bisexual and heterosexual individuals","original-title":"","source":"Behavioral Medicine (Washington, D.C.)","publication-date":"2023","volume":"49","issue":"4","pages":"392-401","edition":"","editors":"","publisher":"","city":"","medium":"","identifiers":[{"name":"CRS","value":"22035912"},{"name":"DOI","value":"10.1080\/08964289.2022.2077295"}]},{"reference-type":"OTHER","primary":false,"authors":"NCT02416011","title":"Smoking cessation self-help for dual users of tobacco cigarettes and e-cigarettes","original-title":"","source":"clinicaltrials.gov\/ct2\/show\/NCT02416011","publication-date":"(first received 18 August 2020)","volume":"","issue":"","pages":"","edition":"","editors":"","publisher":"","city":"","medium":"","identifiers":[{"name":"CRS","value":"22035913"},{"name":"https:\/\/clinicaltrials.gov\/ct2\/show\/NCT02416011","value":""}]},{"reference-type":"JOURNAL_ARTICLE","primary":false,"authors":"Sutton SK, Brandon KO, Harrell PT, Martínez Ú, Simmons VN, Gore LR, et al","title":"Identifying prospective subpopulations of combustible and electronic cigarette dual users in the United States via finite mixture modeling","original-title":"","source":"Addiction (Abingdon, England)","publication-date":"2022","volume":"117","issue":"9","pages":"2493-503","edition":"","editors":"","publisher":"","city":"","medium":"","identifiers":[{"name":"CRS","value":"22035914"},{"name":"DOI","value":"10.1111\/add.15906"}]},{"reference-type":"JOURNAL_ARTICLE","primary":false,"authors":"Meltzer LR, Simmons VN, Sutton SK, Drobes DJ, Quinn GP, Meade CD, et al","title":"A randomized controlled trial of a smoking cessation self-help intervention for dual users of tobacco cigarettes and e-cigarettes: intervention development and research design","original-title":"","source":"Contemporary Clinical Trials","publication-date":"2017","volume":"60","issue":"","pages":"56-62","edition":"","editors":"","publisher":"","city":"","medium":"","identifiers":[{"name":"CRS","value":"18539505"}]},{"reference-type":"CONFERENCE_PROC","primary":false,"authors":"Gore LR, Sutton SK, Martinez U, Brandon KO, Simmons VN, Brandon TH","title":"Mediators of initial abstinence for an extended self help smoking cessation intervention with dual users of combustible and electronic cigarettes","original-title":"","source":"Society for Research on Nicotine and Tobacco, Annual Meeting, March 2022, Baltimore USA. PS3-7","publication-date":"2022","volume":"","issue":"","pages":"","edition":"","editors":"","publisher":"","city":"","medium":"","identifiers":[{"name":"CRS","value":"22035911"}]}],"characteristics":[{"name":"Methods","value":"<p>Design: RCT<\/p>\n<p>Recruitment: participants were recruited throughout the USA through Facebook and multimedia advertisements (newspapers, radio, TV, e-cigarette forums, and so on) for a study measuring attitudes and behaviours about cigarettes and e-cigarettes.<\/p>\n<p>Setting: USA<\/p>\n<p>Study start date: 31 March 2015. Study end date 30 June 2019<\/p>"},{"name":"Participants","value":"<p>2896 dual users of nicotine EC and combustible tobacco cigarettes<\/p><p>Assessment only n = 575; generic smoking cessation booklets n = 1154; targeted booklets n = 1167<\/p><p>37% female; mean age 29.9&nbsp;<\/p><p>Mean cpd: 1 to 10, 1663 (57%); 11 to 20, 972 (34%); &gt; 20, 259 (9%). Mean FTND 3.6. E-cigarette use at baseline<\/p><p>Inclusion criteria: age 18 years or older, smoked 1 or more CC per week over the preceding year, used EC 1 or more times per week over the preceding month, not currently enrolled in a face-to-face smoking cessation programme, and able to speak and read English. The original&nbsp;inclusion criteria required daily smoking. Many dual users were skipping smoking on some days. Amended the use frequency criteria for smoking and vaping at 1 or more uses per week. The protocol was amended on 25 September 2016. &nbsp;652 participants had been recruited up to that date.&nbsp;<\/p><p>Participants were not necessarily seeking treatment or motivated to quit smoking or vaping.&nbsp;<\/p>"},{"name":"Interventions","value":"<p>EC type: n\/a<\/p>\n<p>Assessment only (n = 575) &nbsp;<\/p>\n<p>Generic smoking cessation self-help booklets previously shown to be efficacious in smokers (n = 1154) (an introductory <i>Stop smoking for good<\/i> brochure, 10 x <i>Stop smoking for good <\/i>didactic booklets, and 9 <i>How I quit smoking <\/i>pamphlets)<\/p>\n<p>Booklets specifically targetting dual users (n = 1167 (<i>If you vape: a guide to quitting smoking<\/i>), which included an introductory <i>If you vape&nbsp;<\/i>brochure, a series of 10 x <i>If you vape: guide to quitting smoking <\/i>booklets, and 9 x <i>My story <\/i>pamphlets)<\/p>\n<p>Participants assigned to the GENERIC or eTARGET groups were sent the intervention materials by post, with the option of also receiving them electronically.<\/p>"},{"name":"Outcomes","value":"<p>Full follow-up assessments: 6, 12, 18, and 24 months. Abbreviated assessments: 3, 9, 15, and 21 months after baseline<\/p><p>7-day PPA at each assessment point. Sustained abstinence: 30-day and 90-day PPA<\/p><p>Breath CO and saliva samples (for cotinine analysis) were collected at the 12- and 24-month follow-up points for participants who reported abstinence and resided within 100 miles of the home institution.<\/p><p>Cut-offs of 8 ppm for CO and 10 ng\/mL for cotinine were used to determine abstinence. The disconfirmation rates from this sample were used to estimate adjusted smoking rates for the full sample.<\/p>"},{"name":"Study funding","value":"<p>This work was supported by the National Institute on Drug Abuse of the NIH (R01DA037961). The content is solely the responsibility of the authors and does not necessarily represent the official views of the NIH.<\/p>\n<p>This work has also been supported in part by the Biostatistics and Bioinformatics Shared Resource and the Participant Research, Interventions, and Measures Resource at the H Lee Moffitt Cancer Center and Research Institute, a National Cancer Institute designated Comprehensive Cancer Center (P30CA76292)<\/p>"},{"name":"Author declarations","value":"<p>Quote: \"THB has received research support from the US National Institutes of Health (NIH), the American Cancer Society, the Florida Department of Health, and Pfizer; has collaborated on funded research with Voxiva, Optum, and the University of East Anglia (Norwich, UK); spent sabbatical at the Trimbos Institute and Utrecht University (Utrecht, Netherlands); is on the advisory board of, and holds restricted stock in, Hava Health, which is developing a pharmaceutical grade electronic nicotine delivery system for smoking cessation; participated in a Best Brains Exchange for Health Canada, providing advice on e-cigarette policy; and consulted for the Australian Government Solicitor regarding plain tobacco packaging. UM has received research support from the NIH and the Galician Plan of Research, Innovation, and Growth (Spain); and has received funding from the Barrie Foundation to receive predoctoral training at the University of Newcastle (Callaghan, NSW, Australia). VNS has received research support from the NIH and the Florida Department of Health. SKS has received research support from the NIH, the American Cancer Society, the Florida Department of Health, and Pfizer. DJD has received research support from the NIH, the American Cancer Society, and the Florida Department of Health, and has provided paid expert testimony in litigation against tobacco companies. MMB has received funding from the NIH, the Florida Department of Health, the US Department of Veterans Affairs, the US Centers for Disease Control and Prevention, the National Science Foundation, and the US Department of Housing &amp; Urban Development; and has received research support from Gilead Sciences, Florida Blue Foundation, Bristol Myers Squibb Foundation, Merck Foundation, Maine Cancer Foundation, and Pfizer. PTH has received research support from the NIH, US Food and Drug Administration (FDA), and Virginia Foundation for Healthy Youth. TE conducts research supported by the National Institute on Drug Abuse of the NIH and the Center for Tobacco Products of the FDA; is a paid consultant in litigation against the tobacco industry and the electronic cigarette industry; is named on one patent for a device that measures the puffing behaviour of electronic cigarette users and on another patent for a smartphone app that determines electronic cigarette device and liquid characteristics; owns shares in a variety of mutual funds, the exact stock makeup of which he has no control, and owns shares in three publicly traded companies, none of which are in any way related to the tobacco industry, the electronic cigarette industry, or any other aspect of this work; and has served as a special government employee of the US Government in the context of his service on the FDA’s Tobacco Products Scientific Advisory Committee and the Department of Health and Human Services Secretary’s Advisory Committee on Human Research Protection. CRB has received research support from the New Zealand Ministry of Health, the Health Research Council of New Zealand, CureKids Foundation, Heart Foundation, Health Promotion Agency, and Auckland Council and Sanitarium; collaborates on funded research with Newcastle University (Australia) through a grant from the Australian National Health and Medical Research Council, with Zhejiang University (Hangzhou, China) and Kunming University (Yunnan, China) on an Education New Zealand Tripartite grant, and with the University of Malaya (Kuala Lumpur, Malaysia) on a University of Malaya Grand Challenges grant; received funding from Pfizer Australasia for a survey of the impact of COVID-19 on health workers in low-income and middle-income countries and from Johnson &amp; Johnson Japan for consultancy on smoking cessation medication; and was a consultant to Moffit Cancer Center on this study through an NIH grant. LRM and KOB declare no competing interests. The employees of Moffitt Cancer Center—UM, VNS, SKS, DJD, LRM, KOB, MMB, and THB—are eligible for sharing of any revenue that might be generated by products developed during their employment, including the intervention used in this study.\"<\/p>"},{"name":"Notes","value":"<p>Quote: \"Participants were compensated US$10–20 for the first eight assessments and $40 for the final one, and they were eligible for $40–60 bonuses for completing at least seven assessments. Participants returning assessments within 1 week were sent inexpensive appreciation gifts.\"<\/p>\n<p>Appendix: \"Participants were not aware in advance of the interview that they would be asked for biosamples, and new informed consent was obtained at that time. Participants received $20 for completing a biochemical verification interview and $15 for providing biosamples.\"<\/p>"}],"covariates":[],"arms":[],"results":[],"risk-of-bias":[{"domain":"Random sequence generation (selection bias)","judgement":"LOW_RISK","support-for-judgement":"<p>Quote: \"We used computer generated randomisation with balanced permuted blocks (block size 10, with 2-4-4 ratio) to allocate participants to assessment only (ASSESS group), generic smoking cessation self-help booklets (GENERIC group), or booklets targeting dual users (eTARGET group).\"<\/p>"},{"domain":"Allocation concealment (selection bias)","judgement":"LOW_RISK","support-for-judgement":"<p>Computer-generated (see above)<\/p>"},{"domain":"Selective reporting (reporting bias)","judgement":"LOW_RISK","support-for-judgement":"<p>All prespecified outcomes reported in the trial register reported in the publication<\/p>"},{"domain":"Other bias","judgement":"NOT_APPLICABLE","support-for-judgement":""},{"domain":"Blinding of participants and personnel (performance bias)","group":"All outcomes","judgement":"LOW_RISK","support-for-judgement":"<p>Tailored versus generic booklet judged low risk as similar intensity; this is the comparison used in the meta-analysis.<\/p>\n<p>Tailored versus no support would be high risk due to differential levels of support provided and no blinding.<\/p>"},{"domain":"Blinding of outcome assessment (detection bias)","group":"All outcomes","judgement":"LOW_RISK","support-for-judgement":"<p>As above, tailored versus generic similar intensity so judged to be low risk of differential misreport (self-reported cessation only)<\/p>"},{"domain":"Incomplete outcome data (attrition bias)","group":"All outcomes","judgement":"LOW_RISK","support-for-judgement":"<p>All &gt; 50% at 24 months&nbsp;<\/p>\n<p>ASSESS: 361\/575*100 = 62.8%<\/p>\n<p>GENERIC: 619\/1154*100 = 53.6%<\/p>\n<p>eTARGET: 642\/1167*100 = 55%<\/p>"}]},{"name":"Martner 2019","year":"2019","data-source":"SOUGHT","identifiers":[{"name":"CRS","value":"14702585"}],"references":[{"reference-type":"JOURNAL_ARTICLE","primary":false,"authors":"Martner SG, Dallery J","title":"Technology-based contingency management and e-cigarettes during the initial weeks of a smoking quit attempt","original-title":"","source":"Journal of Applied Behavior Analysis","publication-date":"2019","volume":"52","issue":"4","pages":"928-43","edition":"","editors":"","publisher":"","city":"","medium":"","identifiers":[{"name":"CRS","value":"14702586"}]}],"characteristics":[{"name":"Methods","value":"<p>Design: a non-concurrent multiple baseline across participants design. Three phases were included: baseline, EC, and EC + CM. Half the participants received the EC phase following baseline; the other half received EC + CM following baseline.<\/p>\n<p>Recruitment: community<\/p>\n<p>Setting: set-up meetings occurred at the University of Florida Behavioral Health and Technology Research Clinic, USA<\/p>\n<p>Study start date\/study end date: not specified<\/p>"},{"name":"Participants","value":"<p>Total N: 12<\/p><p>Inclusion criteria: 18 to 65 years old; smoked ≥ 2 years; smoked ≥ 8 cpd on average; smoked in the past 24 hours; expressed a desire to quit smoking; reliable access to the internet and a computer or smartphone; breath CO ≥ 10 ppm at set-up<\/p><p>Exclusion criteria: current or previous medical condition that would pose an increased risk to participation; use of benzodiazepines, cocaine, or opiates in the previous 6 months; smoking marijuana more than twice a month; exposed to elevated CO levels (e.g. spouse smokes in house); pregnant or expected to become pregnant in the next 6 months<\/p><p>58.3% women; mean age 37.5; mean cpd 16.25; mean FTND 5<\/p><p>Motivated to quit: expressed a desire to quit smoking<\/p><p>E-cigarette use at baseline: 3 participants never tried an EC prior to the study; 2 owned an EC but quit using it more than a month prior to the study; the remaining 7 had tried an EC more than a year prior to the study but never owned one<\/p>"},{"name":"Interventions","value":"<p><b>EC: Refillable<\/b><\/p>\n<p>All participants provided with smokio electronic cigarettes (second-generation ECs) and V2 e-liquid with a concentration of 24 mg\/mL (2.4%) of nicotine. Researchers provided participants with a copy of the National Cancer Institute’s brochure <i>Clearing the Air<\/i> (<a type=\"EXTERNAL\" href=\"http:\/\/smokefree. gov\">smokefree. gov<\/a>). Then researchers and participants read through a manual that described the study procedures, and showed participants how to use the software to measure CO and how to use the EC.<\/p>\n<p>Participants initially received EC without contingency for a period of 14 days following the quit attempt. If participants failed to reduce CO levels during this phase, they received contingency management in addition to EC.<\/p>"},{"name":"Outcomes","value":"<p>4 weeks<\/p>\n<p>Adverse events and biomarkers: adverse events collected in 4-day smoking behaviour questionnaires; eCO<\/p>\n<p>Other outcomes measured: acceptability and use of EC; overall experience of study<\/p>"},{"name":"Notes","value":"<p>N of 1 (within-participants randomized design, not between groups). New for 2020 update<\/p>"},{"name":"Study funding","value":"<p>\"The study was supported in part by crowd-sourced funding enabled by Experiment.com. Preparation of this paper was supported in part by Grant P30DA029926.\"<\/p>"},{"name":"Author declarations","value":"<p>\"The authors declare no conflicts of interest.\"<\/p>"}],"covariates":[],"arms":[],"results":[],"risk-of-bias":[{"domain":"Random sequence generation (selection bias)","judgement":"HIGH_RISK","support-for-judgement":"<p>Not randomized<\/p>"},{"domain":"Allocation concealment (selection bias)","judgement":"HIGH_RISK","support-for-judgement":"<p>Not randomized<\/p>"},{"domain":"Selective reporting (reporting bias)","judgement":"UNCLEAR_RISK","support-for-judgement":"<p>AEs measured in behavioural change questionnaire but not reported<\/p>"},{"domain":"Other bias","judgement":"NOT_APPLICABLE","support-for-judgement":""},{"domain":"Blinding of participants and personnel (performance bias)","group":"All outcomes","judgement":"NOT_APPLICABLE","support-for-judgement":""},{"domain":"Blinding of outcome assessment (detection bias)","group":"All outcomes","judgement":"NOT_APPLICABLE","support-for-judgement":""},{"domain":"Incomplete outcome data (attrition bias)","group":"All outcomes","judgement":"UNCLEAR_RISK","support-for-judgement":"<p>No details provided.<\/p>"}]},{"name":"McRobbie 2015","year":"2014","data-source":"PUB","identifiers":[{"name":"CRS","value":"2995721"}],"references":[{"reference-type":"JOURNAL_ARTICLE","primary":true,"authors":"McRobbie H, Phillips A, Goniewicz ML, Smith KM, Knight-West O, Przulj D, et al","title":"Effects of switching to electronic cigarettes with and without concurrent smoking on exposure to nicotine, carbon monoxide, and acrolein","original-title":"","source":"Cancer Prevention Research (Philadelphia, Pa.)","publication-date":"2015","volume":"8","issue":"9","pages":"873-8","edition":"","editors":"","publisher":"","city":"","medium":"","identifiers":[{"name":"CRS","value":"14702587"}]},{"reference-type":"CONFERENCE_PROC","primary":false,"authors":"McRobbie H, Goniewicz M, Phillips A, Myers-Smith K, West O, Hajek P","title":"Effects of the use of electronic cigarettes with and without concurrent smoking on acrolein delivery","original-title":"","source":"Society for Research on Nicotine and Tobacco, 20th Annual Meeting, Seattle, Washington. POS4-33","publication-date":"2014","volume":"","issue":"","pages":"13","edition":"","editors":"","publisher":"","city":"","medium":"","identifiers":[{"name":"CRS","value":"2995722"},{"name":"Other","value":"www.srnt.org\/conferences\/2014\/pdf\/SRNT_2014_Rapids_C.pdf"}]},{"reference-type":"OTHER","primary":false,"authors":"NCT01714778","title":"Toxins and delivery in E-cigarette users (TADEUS)","original-title":"","source":"clinicaltrials.gov\/ct2\/show\/NCT01714778","publication-date":"(first received 26 October 2012)","volume":"","issue":"","pages":"","edition":"","editors":"","publisher":"","city":"","medium":"","identifiers":[{"name":"CRS","value":"14702588"}]}],"characteristics":[{"name":"Methods","value":"<p>Design: prospective cohort<\/p>\n<p>Recruitment: advertisements in free London newspapers<\/p>\n<p>Setting: smokers' clinic, East London, UK<\/p>\n<p>Study start date: February 2013; study end date: September 2013<\/p>"},{"name":"Participants","value":"<p>Total N: 40<\/p><p>Inclusion criteria: people who smoke daily who want to quit; aged 18 and older.<\/p><p>Exclusion criteria: pregnant and breastfeeding women; current serious medical illness; EC use for more than 1 week in the pastc<\/p><p>45% women, mean age 47 (SD 12), mean cpd 19 (SD 10), mean FTND 5.2 (SD 2.8), 65% in full-time employment<\/p><p>Motivated to quit: yes<\/p><p>E-cigarette use at baseline: excluded those who had used EC for more than 1 week in the past<\/p>"},{"name":"Interventions","value":"<p><b>EC: Cig-a-like<\/b><\/p>\n<p>Participants attended a baseline session 1 week prior to their TQD. On the TQD, participants were provided with an EC (Green Smoke, 1st generation device, 2.4% nicotine cartridges). 2 cartridges a day were supplied initially, with the supply adjusted to actual use later. Attended 4 weekly follow-up sessions and received standard behavioural support.<\/p>"},{"name":"Outcomes","value":"<p>Cigarette consumption and CO readings collected at each session. Urine sample for cotinine and 3-HPMA analysis collected at baseline and 4 weeks post-TQD.<\/p><p>Change in urinary 3-HPMA (ng\/mg creatinine) at 4 weeks<\/p><p>Change in urinary cotinine (ng\/mg creatinine) at 4 weeks<\/p><p>Change in CO at 4 weeks<\/p>"},{"name":"Notes","value":""},{"name":"Study funding","value":"<p>\"This study was funded by a grant given to P. Hajek, H. McRobbie, and M.L.Goniewicz from the UK Medicines and Healthcare Products Regulatory Agency (MHRA). The costs of publication of this article were defrayed in part by the payment of page charges. This article must therefore be hereby marked advertisement in accordance with 18 U.S.C. Section 1734 solely to indicate this fact.\"<\/p>"},{"name":"Author declarations","value":"<p>\"H. McRobbie is Clinical Director at The Dragon Institute; reports receiving commercial research grant from Pfizer; and has received speakers bureau honoraria from Johnson&amp;Johnson and Pfizer. M.L. Goniewicz reports receiving a commercial research grant from Pfizer. P. Hajek has received speakers bureau honoraria from and is a consultant\/advisory board member for the manufacturers of stop-smoking medications. No potential conflicts of interest were disclosed by the other authors.\"<\/p>"}],"covariates":[],"arms":[],"results":[],"risk-of-bias":[{"domain":"Random sequence generation (selection bias)","judgement":"HIGH_RISK","support-for-judgement":"<p>Prospective cohort<\/p>"},{"domain":"Allocation concealment (selection bias)","judgement":"HIGH_RISK","support-for-judgement":"<p>Not randomized<\/p>"},{"domain":"Selective reporting (reporting bias)","judgement":"LOW_RISK","support-for-judgement":"<p>All predefined outcomes reported<\/p>"},{"domain":"Other bias","judgement":"NOT_APPLICABLE","support-for-judgement":""},{"domain":"Blinding of participants and personnel (performance bias)","group":"All outcomes","judgement":"NOT_APPLICABLE","support-for-judgement":""},{"domain":"Blinding of outcome assessment (detection bias)","group":"All outcomes","judgement":"NOT_APPLICABLE","support-for-judgement":""},{"domain":"Incomplete outcome data (attrition bias)","group":"All outcomes","judgement":"LOW_RISK","support-for-judgement":"<p>7\/40 participants were lost to follow-up.<\/p>"}]},{"name":"Meier 2017","year":"2017","data-source":"PUB","identifiers":[{"name":"CRS","value":"14702589"}],"references":[{"reference-type":"JOURNAL_ARTICLE","primary":false,"authors":"Meier E, Wahlquist AE, Heckman BW, Cummings KM, Froeliger B, Carpenter MJ","title":"A pilot randomized crossover trial of electronic cigarette sampling among smokers","original-title":"","source":"Nicotine & Tobacco Research","publication-date":"2017","volume":"19","issue":"2","pages":"176-82","edition":"","editors":"","publisher":"","city":"","medium":"","identifiers":[{"name":"CRS","value":"14702590"}]}],"characteristics":[{"name":"Methods","value":"<p>Design: randomized, cross-over trial (e-cig vs placebo)<\/p>\n<p>Recruitment: via local media outlets<\/p>\n<p>Setting: community, USA<\/p>\n<p>Study start date\/study end date: not specified<\/p>"},{"name":"Participants","value":"<p>Total N: 24<\/p>\n<p>Inclusion criteria:<\/p>\n<ul>\n <li>≥ 18+ years<\/li>\n <li>People who smoke daily (≥ 10 cpd)<\/li>\n <li>Not interested in quitting in the next 30 days<\/li>\n <li>English-speaking<\/li>\n <li>Interested in using EC<\/li>\n<\/ul>\n<p>Exclusion criteria:<\/p>\n<ul>\n <li>Using cessation meds<\/li>\n <li>Use of ECs in last 6 m<\/li>\n <li>Exhaled CO &lt; 6 ppm<\/li>\n <li>History of CV trauma or uncontrolled hypertension<\/li>\n <li>Pregnant<\/li>\n<\/ul>\n<p>Inclusion based on specific population characteristics: no<\/p>\n<p>25% women; mean age 48.5; mean cpd 16.3; FTND not reported<\/p>\n<p>Motivated to quit: no (eligibility criteria was to not want to quit in next 30 days)<\/p>\n<p>E-cigarette use at baseline: 8\/24 (33%) had previously tried an EC, average 9.4 months since last use, average length of use 3.6 days<\/p>"},{"name":"Interventions","value":"<p><b>EC: Cig-a-like<\/b><br>\n Smoked “as usual” for 1 week followed by 2 weeks of either placebo or active 1st generation EC BluCig starter kit with up to 7 cartridges (prefilled, with either active 16 mg or 0 mg nicotine solution)<\/p>\n<p>Participants were instructed “this e-cig may or may not contain nicotine; we ask that you try it at least once, but use it however you like; smoke regular cigarettes as you wish.” Shown how to charge the device and sampled the product during the visit. Provided a handout on how to use the product (e.g. switching cartridges) and general information about ECs<\/p>"},{"name":"Outcomes","value":"<p>1 week in each condition, in person<\/p>\n<p>Adverse events and biomarkers:<\/p>\n<ul>\n <li>Adverse events, not clear how collected<\/li>\n <li>Exhaled CO<\/li>\n<\/ul>\n<p>Other outcomes measured:<\/p>\n<ul>\n <li>Vaping<\/li>\n <li>Regular smoking<\/li>\n <li>Perceived reward from ECs<\/li>\n <li>Intentions\/confidence to quit<\/li>\n <li>Cotinine<\/li>\n <li>Withdrawal symptoms<\/li>\n<\/ul>"},{"name":"Notes","value":"<p>New for 2020 update<\/p>"},{"name":"Study funding","value":"<p>“…supported by grants P01 CA138389, P30 CA138313 (Hollings Cancer Center Support Grant) from the National Cancer Institute of the National Institutes of Health and UL1 TR000062 from the National Center for Advancing Translational Science of the National Institutes of Health. BWH was supported by K12DA031794”.<\/p>"},{"name":"Author declarations","value":"<p>“KMC has received grant funding from Pfizer, Inc., to study the impact of a hospital-based tobacco cessation intervention. He also receives funding as an expert witness in litigation filed against the tobacco industry. We have no other declarations of interests to declare”.<\/p>"}],"covariates":[],"arms":[],"results":[],"risk-of-bias":[{"domain":"Random sequence generation (selection bias)","judgement":"UNCLEAR_RISK","support-for-judgement":"<p>Quote: “Participants were randomized to receive either an active or placebo EC first”; no further information provided<\/p>"},{"domain":"Allocation concealment (selection bias)","judgement":"UNCLEAR_RISK","support-for-judgement":"<p>Refer to 'random sequence generation'.<\/p>"},{"domain":"Selective reporting (reporting bias)","judgement":"LOW_RISK","support-for-judgement":"<p>All expected outcomes reported<\/p>"},{"domain":"Other bias","judgement":"NOT_APPLICABLE","support-for-judgement":""},{"domain":"Blinding of participants and personnel (performance bias)","group":"All outcomes","judgement":"LOW_RISK","support-for-judgement":"<p>Quote: “Participants and research staff conducting sessions were blinded to dose. All cartridges were pre-loaded by the manufacturer. Labeling was removed by a research team member not involved in participant contact to mask placebo versus active ECs. We restricted flavour options to regular tobacco flavour or menthol to most closely match usual cigarette brand flavour profile and reduce unwanted variance in product”.<\/p>"},{"domain":"Blinding of outcome assessment (detection bias)","group":"All outcomes","judgement":"LOW_RISK","support-for-judgement":"<p>Quote: “Participants and research staff conducting sessions were blinded to dose. All cartridges were pre-loaded by the manufacturer. Labeling was removed by a research team member not involved in participant contact to mask placebo versus active ECs. We restricted flavour options to regular tobacco flavour or menthol to most closely match usual cigarette brand flavour profile and reduce unwanted variance in product”.<\/p>"},{"domain":"Incomplete outcome data (attrition bias)","group":"All outcomes","judgement":"UNCLEAR_RISK","support-for-judgement":"<p>Not specified<\/p>"}]},{"name":"Morphett 2022a","year":"2022","data-source":"UNPUB","identifiers":[{"name":"CRS","value":"22035915"}],"references":[{"reference-type":"JOURNAL_ARTICLE","primary":true,"authors":"Morphett K, Fraser D, Borland R, Hall W, Walker N, Bullen C, et al","title":"A pragmatic randomized comparative trial of e-cigarettes and other nicotine products for quitting or long-term substitution in smokers","original-title":"","source":"Nicotine & Tobacco Research","publication-date":"2022","volume":"24","issue":"7","pages":"1079-88","edition":"","editors":"","publisher":"","city":"","medium":"","identifiers":[{"name":"CRS","value":"22035918"},{"name":"DOI","value":"10.1093\/ntr\/ntab266"}]},{"reference-type":"JOURNAL_ARTICLE","primary":false,"authors":"Fraser D, Borland R, Gartner C","title":"Protocol for a randomised pragmatic policy trial of nicotine products for quitting or long-term substitution in smokers","original-title":"","source":"BMC Public Health","publication-date":"2015","volume":"15","issue":"","pages":"1026","edition":"","editors":"","publisher":"","city":"","medium":"","identifiers":[{"name":"CRS","
[truncated: 299,041 more chars]
