# Supplementary material for: Electronic cigarettes for smoking cessation
Source: Cochrane Database Syst Rev. 2025 Nov 10;2025(11):CD010216. doi: 10.1002/14651858.CD010216.pub10 (PMC12599494; doi:10.1002/14651858.CD010216.pub10)
Supplement: Supplementary file 7 — Supplementary material 7 Data package [file CD010216-SUP-07-dataPackage.zip › CD010216-study-data/CD010216-included.ris]

TY  - JOUR
AU  - Adriaens,K.
AU  - Van Gucht,D.
AU  - Declerck,P.
AU  - Baeyens,F.
TI  - Effectiveness of the electronic cigarette: an eight-week Flemish study with six-month follow-up on smoking reduction, craving and experienced benefits and complaints
JF  - International Journal of Environmental Research and Public Health
DA  - 2014///
VL  - 11
IS  - 11
SP  - 11220
EP  - 48
NS  - Adriaens 2014
C3  - CRS 4359023
ER  - 

TY  - JOUR
AU  - Auer,R.
AU  - Schoeni,A.
AU  - Humair J-P
AU  - Jacot-Sadowski,I.
AU  - Berlin,I.
AU  - Stuber,M.J.
TI  - Electronic nicotine-delivery systems for smoking cessation
JF  - New England Journal of Medicine
DA  - 2024///
VL  - 390
IS  - 7
SP  - 601
EP  - 10
NS  - Auer 2024
C3  - CRS 25455941
DO  - 10.1056/NEJMoa2308815
ER  - 

TY  - CPAPER
AU  - Scharf,T.
AU  - Rihs 1
AU  - Schoeni,A.
AU  - Maire,M.
AU  - Tal,K.
AU  - Jakob,J.
TI  - Effect of electronic nicotine delivery systems for smoking cessation on sleep quality: secondary analysis of a randomised controlled trial
JF  - Society for Research on Nicotine and Tobacco (SRNT) 20-23 March 2024 Edinburgh UK. POS4-66
DA  - 2024///
NS  - Auer 2024
C3  - CRS 28550154
ER  - 

TY  - JOUR
AU  - Nyilas,S.
AU  - Bauman,G.
AU  - Korten,I.
AU  - Pusterla,O.
AU  - Singer,F.
AU  - Ith,M.
TI  - MRI shows lung perfusion changes after vaping and smoking
JF  - Radiology
DA  - 2022///
VL  - 304
IS  - 1
SP  - 195
EP  - 204
NS  - Auer 2024
C3  - CRS 25455958
DO  - 10.1148/radiol.211327
ER  - 

TY  - CPAPER
AU  - Jakob,J.
AU  - Schoeni,A.
AU  - Tal,K.
AU  - Jacot-Sadowski,I.
AU  - Clair,C.
AU  - Humair,J.P.
TI  - Effects of electronic nicotine delivery systems (ENDS) for smoking cessation on changes in weight- secondary analysis of the ESTXENDS trial
JF  - SRNT 29th Annual Meeting; 2023 Mar 1-4; San Antonio (TX), USA
DA  - 2023///
SP  - POS3
EP  - 8
NS  - Auer 2024
C3  - CRS 28550150
ER  - 

TY  - CPAPER
AU  - Baggio,S.
AU  - Schoeni,A.
AU  - Abolhassani,N.
AU  - Tal,K.
AU  - Pohle,S.
AU  - Vetsch,J.
TI  - Efficacy of electronic nicotine delivery systems (ENDS) for smoking cessation in populations with psychiatric and substance use problems: secondary analysis of a randomized controlled trial
JF  - SRNT 30th Annual Meeting, March 2024, Edinburgh UK
DA  - 2024///
SP  - PPS24
EP  - 1
NS  - Auer 2024
C3  - CRS 28550149
ER  - 

TY  - CPAPER
AU  - Auer,R.
AU  - Schoeni,A.
AU  - Humair,J.P.
AU  - Jacot-Sadowski,I.
AU  - Berlin,I.
AU  - Stuber,M.
TI  - Efficacy, safety and toxicology of electronic nicotine delivery systema (ESTXENDS) as an aid for smoking cessation, a randomised controlled trial
JF  - SRNT 29th Annual Meeting; 2023 Mar 1-4; San Antonio (TX), USA
DA  - 2023///
SP  - POS3
EP  - 5
NS  - Auer 2024
C3  - CRS 28550147
ER  - 

TY  - JOUR
AU  - Mosimann,A.F.
AU  - Guttinger,E.M.
AU  - Tal,K.
AU  - Schoeni,A.
AU  - Baggio,S.
AU  - Sambiagio,N.
TI  - E-liquid flavors and nicotine concentration choices over 6 months after a smoking cessation attempt with ENDS: secondary analyses of a randomized controlled trial
JF  - Tobacco Prevention & Cessation
DA  - 2025///
VL  - 11
SP  - 101693412
NS  - Auer 2024
C3  - CRS 28550151
DO  - 10.18332/tpc/196136
ER  - 

TY  - JOUR
AU  - Rihs,A.
AU  - Schoeni,A.
AU  - Scharf,T.
AU  - Jakob,J.
AU  - Tal,K.
AU  - Jacot-Sadowski,I.
TI  - Effect of e-cigarettes for smoking cessation on depressive and anxiety symptoms: secondary analysis of a randomized controlled trial
JF  - General Hospital Psychiatry
DA  - 2025///
VL  - 93
SP  - 67
EP  - 72
NS  - Auer 2024
C3  - CRS 28550153
DO  - 10.1016/j.genhosppsych.2025.01.011
ER  - 

TY  - CPAPER
AU  - Schoeni,A.
AU  - Baggio,S.
AU  - Jakob,J.
AU  - Humair J-P
AU  - Jacot-Sadowski,I.
AU  - Berlin,I.
TI  - Long-term efficacy outcomes of electronic nicotine delivery systems (ENDS) for smoking cessation: 12- and 24-months follow-up of the efficacy, safety and toxicology of ENDS (ESTxENDS) randomized controlled trial
JF  - Society for Research on Nicotine and Tobacco (SRNT) 20-23 March 2024 Edinburgh UK. PPS25-1
DA  - 2024///
NS  - Auer 2024
C3  - CRS 28550156
ER  - 

TY  - GEN
AU  - NCT04236791
TI  - The ESTxENDS trial - electronic nicotine delivery systems as an aid for smoking cessation - extension of follow-up
JF  - clinicaltrials.gov/show/NCT04236791
DA  - (first received 22 January 2020)
NS  - Auer 2024
C3  - CRS 25455955
ER  - 

TY  - GEN
AU  - NCT03612336
TI  - The ESTxENDS trial - metabolic effects of using Electronic Nicotine Delivery Systems (ENDS/Vaporizer/E-cig) (ESTxENDS)
JF  - clinicaltrials.gov/show/NCT03612336
DA  - (first received 2 August 2018)
NS  - Auer 2024
C3  - CRS 25455949
ER  - 

TY  - GEN
AU  - NCT03589989
TI  - The ESTxENDS trial - electronic nicotine delivery systems (ENDS/vaporizer/e-cigarette) as an aid for smoking cessation (ESTxENDS)
JF  - clinicaltrials.gov/ct2/show/record/NCT03589989
DA  - (first received 18 July 2018)
NS  - Auer 2024
C3  - CRS 25455946
ER  - 

TY  - GEN
AU  - NCT03612544
TI  - The ESTxENDS trial - toxins from using Electronic Nicotine Delivery Systems (ENDS/Vaporizer/E-cig) (ESTxENDS)
JF  - clinicaltrials.gov/show/NCT03612544
DA  - (first received 2 August 2018)
NS  - Auer 2024
C3  - CRS 25455952
ER  - 

TY  - GEN
AU  - NCT03938298
TI  - The ESTxENDS trial: pulmonary function substudy (PulmENDS)
JF  - clinicaltrials.gov/ct2/show/nct03938298
DA  - (first received 6 May 2019)
NS  - Auer 2024
C3  - CRS 25455954
ER  - 

TY  - GEN
AU  - NCT03603340
TI  - The ESTxENDS trial - effects of using Electronic Nicotine Delivery Systems (ENDS/Vaporizer/E-cig) on depression (ESTxENDS)
JF  - clinicaltrials.gov/show/NCT03603340
DA  - (first received 27 July 2018)
NS  - Auer 2024
C3  - CRS 25455947
ER  - 

TY  - GEN
AU  - NCT03603353
TI  - The ESTxENDS trial - effects of using Electronic Nicotine Delivery Systems (ENDS/Vaporizer/E-cig) on sleep quality (ESTxENDS)
JF  - clinicaltrials.gov/show/NCT03603353
DA  - (first received 27 July 2018)
NS  - Auer 2024
C3  - CRS 25455948
ER  - 

TY  - GEN
AU  - NCT03612375
TI  - ESTxENDS trial - oxidative stress induced by Electronic Nicotine Delivery Systems (ENDS/Vaporizer/E-cig) measured in urine (ESTxENDS)
JF  - clinicaltrials.gov/show/NCT03612375
DA  - (first received 2 August 2018)
NS  - Auer 2024
C3  - CRS 25455950
ER  - 

TY  - GEN
AU  - NCT03612453
TI  - ESTxENDS Trial - oxidative stress induced by Electronic Nicotine Delivery Systems (ENDS/Vaporizer/E-cig) measured in EBC (ESTxENDS)
JF  - clinicaltrials.gov/show/NCT03612453
DA  - (first received 2 August 2018)
NS  - Auer 2024
C3  - CRS 25455951
ER  - 

TY  - GEN
AU  - NCT03632421
TI  - The ESTxENDS trial - effects of using Electronic Nicotine Delivery Systems (ENDS/Vaporizer/E-cig) on respiratory symptoms (ESTxENDS)
JF  - clinicaltrials.gov/show/NCT03632421
DA  - (first received 15 August 2018)
NS  - Auer 2024
C3  - CRS 25455953
ER  - 

TY  - GEN
AU  - NCT04244773
TI  - ESTxENDS trial: MN substudy - micronuclei in buccal epithelium, a surrogate measure of future cancer risk, induced by Electronic Nicotine Delivery Systems (ENDS/Vaporizer/E-cig)
JF  - clinicaltrials.gov/show/NCT04244773
DA  - (first received 28 January 2020)
NS  - Auer 2024
C3  - CRS 25455956
ER  - 

TY  - GEN
AU  - NCT04617444
TI  - The ESTxENDS trial - effects of using Electronic Nicotine Delivery Systems (ENDS/Vaporizer/E-cig) on olfactory function
JF  - clinicaltrials.gov/show/NCT04617444
DA  - (first received 05 November 2020)
NS  - Auer 2024
C3  - CRS 25455957
ER  - 

TY  - CPAPER
AU  - Mosimann,A.F.
AU  - Güttinger,E.M.
AU  - Tal,K.
AU  - Baggio,S.
AU  - Schoeni,A.
AU  - Jacot-Sadowski,I.
TI  - Change in e-liquids flavor use and nicotine concentration over 6 months in participants of a smoking cessation trial with electronic nicotine delivery systems (ENDS): the ESTxENDS Trial
JF  - SRNT 29th Annual Meeting; 2023 Mar 1-4; San Antonio (TX), USA
DA  - 2023///
SP  - 46 (PPS10
EP  - 5)
NS  - Auer 2024
C3  - CRS 25455945
ER  - 

TY  - CPAPER
AU  - Güttinger,E.
AU  - Mosimann,A.
AU  - Tal,K.
AU  - Schoeni,A.
AU  - Jacot-Sadowski,I.
AU  - Humair,J.P.
TI  - Prevalence of vaping-associated symptoms over six months among participants of a randomized controlled trial on smoking cessation with electronic nicotine delivery systems (ENDS)
JF  - SRNT 29th Annual Meeting; 2023 Mar 1-4; San Antonio (TX), USA
DA  - 2023///
SP  - PPS14
EP  - 6
NS  - Auer 2024
C3  - CRS 25455943
ER  - 

TY  - JOUR
AU  - Baggio,S.
AU  - Bruggmann,P.
AU  - Schoeni,A.
AU  - Abolhassani,N.
AU  - Tal,K.
AU  - Pohle,S.
TI  - Efficacy of e-cigarettes for smoking cessation in populations with psychiatric and/or substance use problems: a secondary analysis of a randomized controlled trial
JF  - Tobacco Prevention & Cessation
DA  - 2025///
VL  - 11
SP  - 1
EP  - 10
NS  - Auer 2024
C3  - CRS 28550148
DO  - 10.18332/tpc/199473
ER  - 

TY  - CPAPER
AU  - Rihs,A.
AU  - Schoeni,A.
AU  - Scharf,T.
AU  - Jakob,J.
AU  - Rodondi,N.
AU  - Jacot-Sadowski,I.
TI  - Effect of e-cigarettes for smoking cessation on depressive and anxiety symptoms: secondary analyses of a randomised controlled trial
JF  - Society for Research on Nicotine and Tobacco (SRNT) 29th Annual Meeting 1-4 March 2023. PPS10-6
DA  - 2023///
SP  - 46
NS  - Auer 2024
C3  - CRS 28550152
ER  - 

TY  - JOUR
AU  - Schoeni,A.
AU  - Baggio,S.
AU  - Jakob,J.
AU  - Humair J-P
AU  - Jacot-Sadowski,I.
AU  - Berlin,I.
TI  - Long term efficacy outcomes of electronic nicotine delivery systems (ENDS) for smoking cessation: 12- and 24- months follow-up of the efficacy, safety and toxicology of ENDS (ESTxENDS) randomized controlled trial
JF  - Swiss Medical Weekly
DA  - 2024///
VL  - 154
SP  - 15S
EP  - 16S
NS  - Auer 2024
C3  - CRS 28550155
DO  - 10.57187/s.3896
ER  - 

TY  - JOUR
AU  - Avila,J.C.
AU  - Maglalang,D.D.
AU  - Nollen,N.
AU  - Lee,S.C.
AU  - Suh,R.
AU  - Malone,M.
TI  - Using pod based e-cigarettes and nicotine pouches to reduce harm for adults with low socioeconomic status who smoke: a pilot randomized controlled trial
JF  - Nicotine & Tobacco Research
DA  - 2024///
VL  - 26
IS  - 9
SP  - 1150
EP  - 8
NS  - Avila 2024
C3  - CRS 28550158
DO  - 10.1093/ntr/ntae047
ER  - 

TY  - GEN
AU  - NCT05327439
TI  - Using alternative nicotine delivery systems (ANDS) to reduce harm for low SES cigarette smokers (Tri-PEC study)
JF  - clinicaltrials.gov/ct2/show/NCT05327439
DA  - (first received 14 April 2022)
NS  - Avila 2024
C3  - CRS 28550159
ER  - 

TY  - JOUR
AU  - Baldassarri,S.R.
AU  - Bernstein,S.L.
AU  - Chupp,G.L.
AU  - Slade,M.D.
AU  - Fucito,L.M.
AU  - Toll,B.A.
TI  - Electronic cigarettes for adults with tobacco dependence enrolled in a tobacco treatment program: a pilot study
JF  - Addictive Behaviors
DA  - 2018///
VL  - 80
SP  - 1
EP  - 5
NS  - Baldassarri 2018
C3  - CRS 14702526
DO  - 10.1016/j.addbeh.2017.11.033
ER  - 

TY  - JOUR
AU  - Baldassarri,S.R.
AU  - Bernstein,S.L.
AU  - Chupp,G.L.
AU  - Toll,B.A.
TI  - Electronic cigarettes for adults with tobacco dependence undergoing a tobacco treatment program: a pilot prospective study
JF  - American Journal of Respiratory and Critical Care Medicine, Meeting Abstracts
DA  - 2016///
VL  - 193
SP  - A6511
NS  - Baldassarri 2018
C3  - CRS 22035883
ER  - 

TY  - GEN
AU  - NCT02498145
TI  - Short term effects of electronic cigarettes in tobacco dependent adults
JF  - clinicaltrials.gov/show/NCT02498145
DA  - (first received 13 July 2015)
NS  - Baldassarri 2018
C3  - CRS 14702527
C3  - CRS 9400131000005051
ER  - 

TY  - GEN
AU  - Begh,R.
AU  - Bateman,P.
AU  - Williams,N.
AU  - Grabey,J.
AU  - Stevens,R.
TI  - Examining the effectiveness of general practitioner and nurse promotion of electronic cigarettes versus standard care for smoking reduction and abstinence in hardcore smokers with smoking-related chronic disease: a randomised controlled trial
JF  - Statistical Analysis Report, Version 2.0
DA  - 2021///
SP  - 1
EP  - 56
NS  - Begh 2021
C3  - CRS 18539487
ER  - 

TY  - CPAPER
AU  - Begh,R.
TI  - Training general practitioners and nurses to deliver brief advice about e-cigarettes for smoking reduction: lessons learned from a randomised controlled trial
JF  - SRNT E-Conference, SY3-04
DA  - 2021///
NS  - Begh 2021
C3  - CRS 22035886
ER  - 

TY  - GEN
AU  - ISRCTN59404712
TI  - GP/nurse promotion of e-cigarettes in supporting reduced smoking and cessation in smokers
JF  - www.isrctn.com/ISRCTN59404712
DA  - (first received 28 November 2017)
NS  - Begh 2021
C3  - CRS 18539489
ER  - 

TY  - JOUR
AU  - Albury,C.
AU  - Barnes,R.
AU  - Ferrey,A.
AU  - Coleman,T.
AU  - Gilbert,H.
AU  - Naughton,F.
TI  - The old and familiar meets the new and unknown: patient and clinician perceptions on e-cigarettes for smoking reduction in UK general practice, a qualitative interview study
JF  - Addiction
DA  - 2022///
VL  - 117
IS  - 5
SP  - 1427
EP  - 37
NS  - Begh 2021
C3  - CRS 22035884
DO  - 10.1111/add.15760
ER  - 

TY  - JOUR
AU  - Begh,R.
AU  - Coleman,T.
AU  - Yardley,L.
AU  - Barnes,R.
AU  - Naughton,F.
AU  - Gilbert,H.
TI  - Examining the effectiveness of general practitioner and nurse promotion of electronic cigarettes versus standard care for smoking reduction and abstinence in hardcore smokers with smoking-related chronic disease: protocol for a randomised controlled trial
JF  - Trials
DA  - 2019///
VL  - 20
IS  - 1
SP  - 659
NS  - Begh 2021
C3  - CRS 22035885
ER  - 

TY  - JOUR
AU  - Bonafont Reyes,B.V.
AU  - Stevens,E.
AU  - Nicholson,A.
AU  - Lei,L.
AU  - Vojjala,M.
AU  - Sherman,S.
TI  - Understanding racial and ethnic differences in switching from combustible cigarettes to e-cigarettes in COPD patients
JF  - Journal of the American Geriatrics Society, Annual Scientific Meeting
DA  - 2022///
VL  - 170
IS  - S1
SP  - S1
EP  - S345
NS  - Bonafont Reyes 2022
C3  - CRS 22035888
ER  - 

TY  - JOUR
AU  - Bonevski,B.
AU  - Manning,V.
AU  - Wynne,O.
AU  - Gartner,C.
AU  - Borland,R.
AU  - Baker,A.
TI  - QuitNic: a pilot randomised controlled trial comparing nicotine vaping products with nicotine replacement therapy for smoking cessation following residential detoxification
JF  - Nicotine & Tobacco Research
DA  - 2021///
VL  - 23
IS  - 3
SP  - 462
EP  - 70
NS  - Bonevski 2021
C3  - CRS 17071984
ER  - 

TY  - GEN
AU  - ACTRN12617000849392
TI  - The QuitNic Study: a pilot study of electronic nicotine devices for smoking cessation with drug and alcohol clients
JF  - www.anzctr.org.au/Trial/Registration/TrialReview.aspx?id=372198
DA  - (first received 8 June 2017)
NS  - Bonevski 2021
C3  - CRS 17271873
ER  - 

TY  - JOUR
AU  - Guillaumier,A.
AU  - Manning,V.
AU  - Wynne,O.
AU  - Gartner,C.
AU  - Borland,R.
AU  - Baker,A.L.
TI  - Electronic nicotine devices to aid smoking cessation by alcohol- and drug-dependent clients: protocol for a pilot randomised controlled trial
JF  - Trials
DA  - 2018///
VL  - 19
SP  - 415
NS  - Bonevski 2021
C3  - CRS 14702550
ER  - 

TY  - JOUR
AU  - Bullen,C.
AU  - Howe,C.
AU  - Laugesen,M.
AU  - McRobbie,H.
AU  - Parag,V.
AU  - Williman,J.
TI  - Electronic cigarettes for smoking cessation: a randomised controlled trial
JF  - Lancet
DA  - 2013///
VL  - 382
IS  - 9905
SP  - 1629
EP  - 37
NS  - Bullen 2013
C3  - CRS 2995702
ER  - 

TY  - JOUR
AU  - Bullen,C.
AU  - Howe,C.
AU  - Laugesen,M.
AU  - McRobbie,H.
AU  - Parag,V.
AU  - Williman,J.
TI  - Electronic cigarettes and smoking cessation: a quandary? - Authors' reply
JF  - Lancet
DA  - 2014///
VL  - 383
IS  - 9915
SP  - 408
EP  - 9
NS  - Bullen 2013
C3  - CRS 2995701
ER  - 

TY  - CPAPER
AU  - Bullen,C.
AU  - Howe,C.
AU  - Laugesen,M.
AU  - McRobbie,H.
AU  - Parag,V.
AU  - Williman,J.
TI  - Do electronic cigarettes help smokers quit? Results from a randomised controlled trial [Abstract]
JF  - European Respiratory Society Annual Congress, 2013 September 7-11, Barcelona, Spain
DA  - 2013///
VL  - 42
SP  - 215s
EP  - [P1047]
NS  - Bullen 2013
C3  - CRS 2995703
ER  - 

TY  - JOUR
AU  - Bullen,C.
AU  - Williman,J.
AU  - Howe,C.
AU  - Laugesen,M.
AU  - McRobbie,H.
AU  - Parag,V.
TI  - Study protocol for a randomised controlled trial of electronic cigarettes versus nicotine patch for smoking cessation
JF  - BMC Public Health
DA  - 2013///
VL  - 13
SP  - 210
NS  - Bullen 2013
C3  - CRS 2995704
ER  - 

TY  - JOUR
AU  - O'Brien,B.
AU  - Knight-West,O.
AU  - Walker,N.
AU  - Parag,V.
AU  - Bullen,C.
TI  - E-cigarettes versus NRT for smoking reduction or cessation in people with mental illness: secondary analysis of data from the ASCEND trial
JF  - Tobacco Induced Diseases
DA  - 2015///
VL  - 13
IS  - 1
SP  - 5
NS  - Bullen 2013
C3  - CRS 4359035
ER  - 

TY  - JOUR
AU  - Caponnetto,P.
AU  - Campagna,D.
AU  - Cibella,F.
AU  - Morjaria,J.B.
AU  - Caruso,M.
AU  - Russo,C.
TI  - EffiCiency and safety of an eLectronic cigAreTte (ECLAT) as tobacco cigarettes substitute: a prospective 12-month randomized control design study
JF  - PloS One
DA  - 2013///
VL  - 8
IS  - 6
SP  - e66317
NS  - Caponnetto 2013a*
C3  - CRS 26464831
ER  - 

TY  - JOUR
AU  - Farsalinos,K.
AU  - Cibella,F.
AU  - Caponnetto,P.
AU  - Campagna,D.
AU  - Morjaria,J.B.
AU  - Battaglia,E.
TI  - Effect of continuous smoking reduction and abstinence on blood pressure and heart rate in smokers switching to electronic cigarettes
JF  - Internal and Emergency Medicine
DA  - 2016///
VL  - 11
IS  - 1
SP  - 85
EP  - 94
NS  - Caponnetto 2013a*
C3  - CRS 26464833
ER  - 

TY  - GEN
AU  - NCT01164072
TI  - Efficacy and safety of an electronic nicotine delivery device (e-cigarette)
JF  - clinicaltrials.gov/ct2/show/NCT01164072
DA  - (first received 16 July 2010)
NS  - Caponnetto 2013a*
C3  - CRS 26464834
ER  - 

TY  - GEN
AU  - NCT01194583
TI  - Efficacy and safety of an electronic nicotine delivery device (e-cigarette) without nicotine cartridges
JF  - clinicaltrials.gov/ct2/show/NCT01194583
DA  - (first received 3 September 2010)
NS  - Caponnetto 2013a*
C3  - CRS 26464836
ER  - 

TY  - JOUR
AU  - Cibella,F.
AU  - Campagna,D.
AU  - Caponnetto,P.
AU  - Amaradio,M.D.
AU  - Caruso,M.
AU  - Russo,C.
TI  - Lung function and respiratory symptoms in a randomized smoking cessation trial of electronic cigarettes
JF  - Clinical Science
DA  - 2016///
VL  - 130
IS  - 21
SP  - 1929
EP  - 37
NS  - Caponnetto 2013a*
C3  - CRS 26464832
ER  - 

TY  - JOUR
AU  - Russo,C.
AU  - Cibella,F.
AU  - Caponnetto,P.
AU  - Campagna,D.
AU  - Maglia,M.
AU  - Frazzetto,E.
TI  - Evaluation of post cessation weight gain in a 1-year randomized smoking cessation trial of electronic cigarettes
JF  - Scientific Reports
DA  - 2016///
VL  - 6
SP  - 18763
NS  - Caponnetto 2013a*
C3  - CRS 26464837
ER  - 

TY  - JOUR
AU  - Campagna,D.
AU  - Cibella,F.
AU  - Caponnetto,P.
AU  - Amaradio,M.D.
AU  - Caruso,M.
AU  - Morjaria,J.B.
TI  - Changes in breathomics from a 1-year randomized smoking cessation trial of electronic cigarettes
JF  - European Journal of Clinical Investigation
DA  - 2016///
VL  - 46
IS  - 8
SP  - 698
EP  - 706
NS  - Caponnetto 2013a*
C3  - CRS 26464830
ER  - 

TY  - GEN
AU  - NCT01188239
TI  - A structured protocol to evaluate efficacy and safety of a popular electronic nicotine delivery device (e-cigarette) efficacy and safety of a popular electronic nicotine delivery device (e-cigarette)
JF  - https://clinicaltrials.gov/ct2/show/NCT01188239
DA  - (first received 25 AUgust 2010)
NS  - Caponnetto 2013a*
C3  - CRS 26464835
ER  - 

TY  - JOUR
AU  - Caponnetto,P.
AU  - Auditore,R.
AU  - Russo,C.
AU  - Cappello,G.C.
AU  - Polosa,R.
TI  - Impact of an electronic cigarette on smoking reduction and cessation in schizophrenic smokers: a prospective 12-month pilot study
JF  - International Journal of Environmental Research and Public Health
DA  - 2013///
VL  - 10
IS  - 2
SP  - 446
EP  - 61
NS  - Caponnetto 2013b*
C3  - CRS 26464839
ER  - 

TY  - JOUR
AU  - Minutolo,G.
AU  - Caponnetto,P.
AU  - Auditore,R.
AU  - Russo,C.
AU  - Polosa,R.
TI  - Management of smoking reduction and cessation in inpatients with schizophrenia: impact of electronic cigarettes
JF  - European Neuropsychopharmacology
DA  - 2013///
VL  - 23
SP  - S581
EP  - 2
NS  - Caponnetto 2013b*
C3  - CRS 26464840
ER  - 

TY  - JOUR
AU  - Caponnetto,P.
AU  - DiPiazza,J.
AU  - Kim,J.
AU  - Maglia,M.
AU  - Polosa,R.
TI  - A single-arm, open-label pilot, and feasibility study of a high nicotine strength e-cigarette intervention for smoking cessation or reduction for people with schizophrenia spectrum disorders who smoke cigarettes
JF  - Nicotine & Tobacco Research
DA  - 2021///
VL  - 23
IS  - 7
SP  - 1113
EP  - 22
NS  - Caponnetto 2021*
C3  - CRS 26464842
DO  - 10.1093/ntr/ntab005
ER  - 

TY  - JOUR
AU  - Caponnetto,P.
AU  - Campagna,D.
AU  - Maglia,M.
AU  - Benfatto,F.
AU  - Emma,R.
AU  - Caruso,M.
TI  - Comparing the effectiveness, tolerability, and acceptability of heated tobacco products and refillable electronic cigarettes for cigarette substitution (CEASEFIRE): randomized controlled trial
JF  - Public Health Surveillance
DA  - 2023///
VL  - 9
SP  - e42628
NS  - Caponnetto 2023*
C3  - CRS 26464844
DO  - 10.2196/42628
ER  - 

TY  - GEN
AU  - NCT03569748
TI  - Heated tobacco products vs electronic cigarettes
JF  - clinicaltrials.gov/ct2/show/NCT03569748
DA  - (first received 25 June 2021)
NS  - Caponnetto 2023*
C3  - CRS 26464846
ER  - 

TY  - JOUR
AU  - Caponnetto,P.
AU  - Caruso,M.
AU  - Maglia,M.
AU  - Emma,R.
AU  - Saitta,D.
AU  - Busa,B.
TI  - Non-inferiority trial comparing cigarette consumption, adoption rates, acceptability, tolerability, and tobacco harm reduction potential in smokers switching to Heated Tobacco Products or electronic cigarettes: study protocol for a randomized controlled trial
JF  - Contemporary Clinical Trials Communications
DA  - 2020///
VL  - 8
SP  - 17
NS  - Caponnetto 2023*
C3  - CRS 26464845
ER  - 

TY  - JOUR
AU  - Carpenter,M.J.
AU  - Heckman,B.W.
AU  - Wahlquist,A.E.
AU  - Wagener,T.L.
AU  - Goniewicz,M.L.
AU  - Gray,K.M.
TI  - A naturalistic, randomized pilot trial of e-cigarettes: uptake, exposure, and behavioral effects
JF  - Cancer Epidemiology, Biomarkers & Prevention
DA  - 2017///
VL  - 26
IS  - 12
SP  - 1795
EP  - 803
NS  - Carpenter 2017
C3  - CRS 14702538
ER  - 

TY  - GEN
AU  - NCT02357173
TI  - A trial of e-cigarettes: natural uptake, patterns and impact of use
JF  - clinicaltrials.gov/show/NCT02357173
DA  - (first received 3 October 2014)
NS  - Carpenter 2017
C3  - CRS 14702539
C3  - CRS 9400131000005049
ER  - 

TY  - JOUR
AU  - Smith,T.T.
AU  - Wahlquist,A.E.
AU  - Heckman,B.W.
AU  - Cummings,K.M.
AU  - Carpenter,M.J.
TI  - Impact of e-cigarette sampling on cigarette dependence and reinforcement value
JF  - Nicotine & Tobacco Research
DA  - 2020///
VL  - 22
IS  - 2
SP  - 297
EP  - 301
NS  - Carpenter 2017
C3  - CRS 14702540
ER  - 

TY  - CPAPER
AU  - Carpenter,M.J.
AU  - Wahlquist,A.
AU  - Cummings,K.M.
AU  - Smith,T.
TI  - Complementary approaches to examining relationships between e-cigarettes and smoking: novel data from the US
JF  - SRNT 29th Annual Meeting; 2023 Mar 1-4; San Antonio (TX), USA. SYM5-1
DA  - 2023///
SP  - 5
EP  - 6
NS  - Carpenter 2023
C3  - CRS 24012718
ER  - 

TY  - CPAPER
AU  - Hunter,J.N.
AU  - Fahey,M.C.
AU  - Wahlquist,A.
AU  - Smith,T.
AU  - Carpenter,M.
TI  - E-cigarette expectations and use among non-treatment seeking veteran smokers in a small nationawide veteran population
JF  - SRNT 30th Annual Meeting March 2024, Edinburgh UK. POS3-122
DA  - 2024///
NS  - Carpenter 2023
C3  - CRS 28550161
ER  - 

TY  - JOUR
AU  - O'Neal,R.A.
AU  - Carpenter,M.J.
AU  - Wahlquist,A.E.
AU  - Leavens,E.L.
AU  - Smith,T.T.
AU  - Fahey,M.C.
TI  - The prospective relationship between a-priori intentions for and patterns of e-cigarette use among adults who smoke cigarettes
JF  - Addictive Behaviors
DA  - 2024///
VL  - 156
SP  - 108067
NS  - Carpenter 2023
C3  - CRS 28550163
DO  - 10.1016/j.addbeh.2024.108067
ER  - 

TY  - JOUR
AU  - Smith,T.T.
AU  - Wahlquist,A.E.
AU  - Wagener,T.L.
AU  - Cummings,K.M.
AU  - Carpenter,M.J.
TI  - The impact of non-tobacco e-cigarette flavoring on e-cigarette uptake, cigarette smoking reduction, and cessation: a secondary analysis of a nationwide clinical trial
JF  - Addictive Behaviors
DA  - 2025///
VL  - 163
SP  - 108240
NS  - Carpenter 2023
C3  - CRS 28550164
DO  - 10.1016/j.addbeh.2024.108240
ER  - 

TY  - JOUR
AU  - Carpenter,M.J.
AU  - Wahlquist,A.E.
AU  - Dahne,J.
AU  - Gray,K.M.
AU  - Cummings,K.M.
AU  - Warren,G.
TI  - Effect of unguided e-cigarette provision on uptake, use, and smoking cessation among adults who smoke in the USA: a naturalistic, randomised, controlled clinical trial
JF  - EClinicalMedicine
DA  - 2023///
VL  - 63
SP  - 102142
NS  - Carpenter 2023
C3  - CRS 28550160
DO  - 10.1016/j.eclinm.2023.102142
ER  - 

TY  - GEN
AU  - NCT03453385
TI  - Clinical outcomes of a nationwide, naturalistic E-cig trial (CONNECT)
JF  - clinicaltrials.gov/ct2/show/NCT03453385
DA  - (first received 5 March 2018)
NS  - Carpenter 2023
C3  - CRS 24012719
ER  - 

TY  - CPAPER
AU  - O'Neal,R.
AU  - Fahey,M.C.
AU  - Wahlquist,A.
AU  - Smith,T.
AU  - Carpenter,M.
TI  - Demographic and smoking history correlates of anticipated reasons for ENDS use
JF  - SRNT 29th Annual Meeting; 2023 Mar 1-4; San Antonio (TX), USA. POS2-18
DA  - 2023///
SP  - 121
NS  - Carpenter 2023
C3  - CRS 28550162
ER  - 

TY  - JOUR
AU  - Cobb,C.O.
AU  - Foulds,J.
AU  - Yen M-S
AU  - Veldheer,S.
AU  - Lopez,A.A.
AU  - Yingst,J.M.
TI  - Effect of an electronic nicotine delivery system with 0, 8, or 36 mg/mL liquid nicotine versus a cigarette substitute on tobacco-related toxicant exposure: a four-arm, parallel-group, randomised, controlled trial
JF  - Lancet Respiratory Medicine
DA  - 2021///
VL  - 9
IS  - 8
SP  - 840
EP  - 50
NS  - Cobb 2021
C3  - CRS 28550165
DO  - 10.1016/ S2213-2600(21)00022-9
ER  - 

TY  - JOUR
AU  - Foulds,J.
AU  - Cobb,C.
AU  - Yen M-S
AU  - Veldheer,S.
AU  - Brosnan,P.
AU  - Yingst,J.
TI  - Effect of electronic nicotine delivery systems on cigarette abstinence in smokers with no plans to quit: exploratory analysis of a randomized placebo-controlled trial
JF  - Nicotine Tobacco Research
DA  - 2022///
VL  - 24
IS  - 7
SP  - 955
EP  - 61
NS  - Cobb 2021
C3  - CRS 18539492
DO  - 10.1093/ntr/ntab247
ER  - 

TY  - GEN
AU  - Dahal,S.
AU  - Yingst,J.
AU  - Wang,X.
AU  - Cobb,C.O.
AU  - Carrillo,M.
AU  - Hrabovsky,S.
TI  - Changes in cardiovascular disease risk, lung function, and other clinical health outcomes when people who smoke use e-cigarettes to reduce cigarette smoking: an exploratory analysis from a randomized placebo-controlled trial
JF  - MedRxiv: the Preprint Server for Health Sciences
DA  - 2024///
NS  - Cobb 2021
C3  - CRS 28550167
DO  - 10.1101/2024.12.14.24319048
ER  - 

TY  - CPAPER
AU  - Yingst,J.
AU  - Wang,X.
AU  - Anderson,A.
AU  - Breland,A.
AU  - Soule,E.
AU  - Barnes,A.
TI  - Evaluation of nicotine dependence among smokers using electronic cigarettes to reduce cigarette smoke
JF  - Society for Research on Nicotine and Tobacco, Annual Meeting, March 2022, Baltimore USA
DA  - 2022///
NS  - Cobb 2021
C3  - CRS 22035892
ER  - 

TY  - JOUR
AU  - Lopez,A.A.
AU  - Cobb,C.O.
AU  - Yingst,J.M.
AU  - Veldheer,S.
AU  - Hrabovsky,S.
AU  - Yen,M.S.
TI  - A transdisciplinary model to inform randomized clinical trial methods for electronic cigarette evaluation
JF  - BMC Public Health
DA  - 2016///
VL  - 16
IS  - 1
SP  - 217
NS  - Cobb 2021
C3  - CRS 18539493
C3  - CRS 9400131000005107
C3  - PMCID: PMC4778292
C3  - PubMed 26941050
ER  - 

TY  - GEN
AU  - NCT02342795
TI  - Randomized controlled trial methods for novel tobacco products evaluation
JF  - clinicaltrials.gov/show/NCT02342795
DA  - (first received 16 December 2014)
NS  - Cobb 2021
C3  - CRS 18539494
C3  - CRS 9400131000005070
ER  - 

TY  - JOUR
AU  - Veldheer,S.
AU  - Yingst,J.
AU  - Midya,V.
AU  - Hummer,B.
AU  - Lester,C.
AU  - Krebs,N.
TI  - Pulmonary and other health effects of electronic cigarette use among adult smokers participating in a randomized controlled smoking reduction trial
JF  - Addictive Behaviors
DA  - 2019///
VL  - 91
SP  - 95
EP  - 101
NS  - Cobb 2021
C3  - CRS 18539495
ER  - 

TY  - JOUR
AU  - Yingst,J.
AU  - Wang Xi
AU  - Lopez,A.A.
AU  - Breland,A.
AU  - Soule,E.
AU  - Barnes,A.
TI  - Randomized control trial methods workgroup of the center for the study of tobacco products, changes in nicotine dependence among smokers using electronic cigarettes to reduce cigarette smoking in a randomized controlled trial
JF  - Nicotine & Tobacco Research
DA  - 2023///
VL  - 25
IS  - 3
SP  - 372
EP  - 8
NS  - Cobb 2021
C3  - CRS 24012722
DO  - 10.1093/ntr/ntac153
ER  - 

TY  - CPAPER
AU  - Dahal,S.
AU  - Yingst,J.
AU  - Wang,X.
AU  - Cobb,C.
AU  - Hrabovsky,S.
AU  - Bascom,R.
TI  - Changes in cardiopulmonary and other clinical health outcomes among adult smokers using electronic cigarettes: an exploratory analysis from a randomized controlled smoking reduction trial
JF  - SRNT Rapids 30th Annual Meeting, March 2024, New Orleans USA. POS5-5
DA  - 2024///
NS  - Cobb 2021
C3  - CRS 28550166
ER  - 

TY  - JOUR
AU  - Yingst,J.
AU  - Foulds,J.
AU  - Veldheer,S.
AU  - Cobb,C.O.
AU  - Yen,M.
AU  - Hrabovsky,S.
TI  - Measurement of electronic cigarette frequency of use among smokers participating in a randomized controlled trial
JF  - Nicotine & Tobacco Research
DA  - 2020///
VL  - 22
IS  - 5
SP  - 699
EP  - 704
NS  - Cobb 2021
C3  - CRS 28550168
ER  - 

TY  - JOUR
AU  - Yingst,J.
AU  - Midya,V.
AU  - White,A.
AU  - Foulds,J.
AU  - Cobb,C.O.
AU  - Veldheer,S.
TI  - Effects of liquid nicotine concentration and flavour on the acceptability of electronic nicotine delivery systems (ENDS) among people who smoke participating in a randomised controlled trial to reduce cigarette consumption
JF  - Tobacco Control
DA  - 2025///
VL  - 34
IS  - 4
SP  - 496
EP  - 505
NS  - Cobb 2021
C3  - CRS 28550169
DO  - 10.1136/tc-2023-058282
ER  - 

TY  - JOUR
AU  - Coffey,M.
AU  - Cooper-Ryan,A.M.
AU  - Houston,L.
AU  - Thompson,K.
AU  - Cook,P.A.
TI  - Using e-cigarettes for smoking cessation: evaluation of a pilot project in the North West of England
JF  - Perspectives in Public Health
DA  - 2020///
VL  - 140
IS  - 6
SP  - 351
EP  - 61
NS  - Coffey 2020
C3  - CRS 24012724
DO  - 10.1177/1757913920912436
ER  - 

TY  - JOUR
AU  - Czoli,C.D.
AU  - Fong,G.T.
AU  - Goniewicz,M.L.
AU  - Hammond,D.
TI  - Biomarkers of exposure among "dual users" of tobacco cigarettes and electronic cigarettes in Canada
JF  - Nicotine & Tobacco Research
DA  - 2019///
VL  - 21
IS  - 9
SP  - 1259
EP  - 66
NS  - Czoli 2019
C3  - CRS 17071976
ER  - 

TY  - JOUR
AU  - Dawkins,L.
AU  - Bauld,L.
AU  - Ford,A.
AU  - Robson,D.
AU  - Hajek,P.
AU  - Parrott,S.
TI  - A cluster feasibility trial to explore the uptake and use of e-cigarettes versus usual care offered to smokers attending homeless centres in Great Britain
JF  - PloS One
DA  - 2020///
VL  - 15
IS  - 10
SP  - e0240968
NS  - Dawkins 2020
C3  - CRS 17071978
ER  - 

TY  - GEN
AU  - ISRCTN14140672
TI  - Exploring the use and uptake of e-cigarettes for homeless smokers
JF  - www.isrctn.com/ISRCTN14140672
DA  - (first received 7 November 2018)
NS  - Dawkins 2020
C3  - CRS 17071979
ER  - 

TY  - JOUR
AU  - Edmiston,J.S.
AU  - Webb,K.M.
AU  - Wang,J.
AU  - Oliveri,D.
AU  - Liang,Q.
AU  - Sarkar,M.
TI  - Biomarkers of exposure and biomarkers of potential harm in adult smokers who switch to e-vapor products relative to cigarette smoking in a 24-week, randomized, clinical trial
JF  - Nicotine & Tobacco Research
DA  - 2022///
VL  - 24
IS  - 7
SP  - 1047–54
NS  - Edmiston 2022*
C3  - CRS 26464848
DO  - 10.1093/ntr/ntac029
ER  - 

TY  - JOUR
AU  - Edwards,S.
AU  - Puljevic,C.
AU  - Dean,J.A.
AU  - Gilks,C.
AU  - Boyd,M.A.
AU  - Baker,P.
TI  - Tobacco harm reduction with vaporised nicotine (THRiVe): a feasibility trial of nicotine vaping products for smoking cessation among people living with HIV
JF  - AIDS and Behavior
DA  - 2023///
VL  - 27
IS  - 2
SP  - 618
EP  - 27
NS  - Edwards 2023
C3  - CRS 24012728
DO  - 10.1007/s10461-022-03797-0
ER  - 

TY  - GEN
AU  - ACTRN12616001641482
TI  - Tobacco harm reduction with vaporised nicotine (THRiVe): feasibility study
JF  - www.anzctr.org.au/Trial/Registration/TrialReview.aspx?ACTRN=12616001641482
DA  - (first received 28 November 2016)
NS  - Edwards 2023
C3  - CRS 24012726
ER  - 

TY  - JOUR
AU  - Bell,S.
AU  - Dean,J.
AU  - Gilks,C.
AU  - Boyd,M.A.
AU  - Fitzgerald,L.
AU  - Mutch,A.
TI  - Tobacco harm reduction with vaporised nicotine (THRiVe): the study protocol of an uncontrolled feasibility study of novel nicotine replacement products among people living with HIV who smoke
JF  - International Journal of Environmental Research and Public Health
DA  - 2017///
VL  - 14
IS  - 7
SP  - 799
NS  - Edwards 2023
C3  - CRS 24012727
ER  - 

TY  - JOUR
AU  - Eisenberg,M.J.
AU  - Hébert-Losier,M.
AU  - Windle,S.B.
AU  - Greenspoon,T.
AU  - Brandys,T.
AU  - Fülöp,T.
TI  - Effect of e-cigarettes plus counseling vs counseling alone on smoking cessation: a randomized clinical trial
JF  - JAMA
DA  - 2020///
VL  - 324
IS  - 18
SP  - 1844
EP  - 54
NS  - Eisenberg 2020
C3  - CRS 17071981
ER  - 

TY  - JOUR
AU  - Lyzwinski,L.
AU  - Dong,M.
AU  - Wolfinger,R.D.
AU  - Filion,K.B.
AU  - Eisenberg,M.J.
TI  - E-cigarettes, smoking cessation, and weight change: retrospective secondary analysis of the evaluating the efficacy of e-cigarette use for smoking cessation trial
JF  - JMIR Public Health and Surveillance
DA  - 2024///
VL  - 10
SP  - e58260
NS  - Eisenberg 2020
C3  - CRS 28550171
DO  - 10.2196/58260
ER  - 

TY  - JOUR
AU  - Prell,C.
AU  - Hebert-Losier,A.
AU  - Filion,K.B.
AU  - Reynier,P.
AU  - Eisenberg,M.J.
TI  - Evaluating the impact of varying expired carbon monoxide thresholds on smoking relapse identification: insights from the E3 trial on e-cigarette efficacy for smoking cessation
JF  - BMJ Open
DA  - 2023///
VL  - 13
IS  - 13
SP  - 10
NS  - Eisenberg 2020
C3  - CRS 25455961
DO  - 10.1136/bmjopen-2022-071099
ER  - 

TY  - JOUR
AU  - Hebert-Losier,A.
AU  - Filion,K.B.
AU  - Windle,S.B.
AU  - Eisenberg,M.J.
TI  - A randomized controlled trial evaluating the efficacy of e-cigarette use for smoking cessation in the general population: E3 trial design
JF  - Canadian Journal of Cardiology Open
DA  - 2020///
VL  - 2
IS  - 3
SP  - 168
EP  - 75
NS  - Eisenberg 2020
C3  - CRS 28550170
ER  - 

TY  - GEN
AU  - NCT02417467
TI  - Evaluating the efficacy of e-cigarette use for smoking cessation (E3) trial
JF  - clinicaltrials.gov/show/NCT02417467
DA  - (first received 1 April 2015)
NS  - Eisenberg 2020
C3  - CRS 17071983
C3  - CRS 9400131000005055
ER  - 

TY  - JOUR
AU  - Eisenhofer,J.
AU  - Makanjuola,T.
AU  - Martinez,V.
AU  - Thompson-Lake,D.G.
AU  - Rodgman,C.
AU  - DeBrule,D.S.
TI  - Efficacy of electronic cigarettes for smoking cessation in veterans
JF  - Drug and Alcohol Dependence
DA  - 2015///
VL  - 156
SP  - e63
EP  - 4
NS  - Eisenhofer 2015
C3  - CRS 18539498
ER  - 

TY  - JOUR
AU  - Elling,J.M.
AU  - Crutzen,R.
AU  - Talhout,R.
AU  - De Vries,H.
TI  - Effects of providing tailored information about e-cigarettes in a digital smoking cessation intervention: randomized controlled trial
JF  - Health Education Research
DA  - 2023///
VL  - 38
IS  - 2
SP  - 150
EP  - 62
NS  - Elling 2023
C3  - CRS 24012731
DO  - 10.1093/her/cyad004
ER  - 

TY  - JOUR
AU  - Elling,J.M.
AU  - Crutzen,R.
AU  - Talhout,R.
AU  - De Vries,H.
TI  - Effects of providing tailored information about e-cigarettes in a web-based smoking cessation intervention: protocol for a randomised control trial
JF  - Journal of Medical Internet Research, Research Protocols
DA  - 2021///
VL  - 10
IS  - 5
SP  - e27088
NS  - Elling 2023
C3  - CRS 24012730
DO  - 10.2196/27088
ER  - 

TY  - GEN
AU  - NL8330
TI  - Communication about e-cigarettes in a digital smoking cessation intervention
TT  - Effect of communication about e-cigarettes in a digital smoking cessation intervention on smoking reduction, smoking cessation, and informed decision making
JF  - trialsearch.who.int/?TrialID=NL8330
DA  - (first received 24 January 2020)
NS  - Elling 2023
C3  - CRS 24012732
ER  - 

TY  - GEN
AU  - Ely,J.
TI  - Evaluation of the use of electric cigarettes in a rural smoking cessation program
JF  - digscholarship.unco.edu/cgi/viewcontent.cgi?article=1001&context=capstones
DA  - 2013 (accessed 1 November 2014)
NS  - Ely 2013
C3  - CRS 2995714
ER  - 

TY  - JOUR
AU  - Felicione,N.J.
AU  - Enlow,P.
AU  - Elswick,D.
AU  - Long,D.
AU  - Sullivan,C.R.
AU  - Blank,M.D.
TI  - A pilot investigation of the effect of electronic cigarettes on smoking behavior among opioid-dependent smokers
JF  - Addictive Behaviors
DA  - 2019///
VL  - 91
SP  - 45
EP  - 50
NS  - Felicione 2019
C3  - CRS 14702542
ER  - 

TY  - JOUR
AU  - George,J.
AU  - Hussain,M.
AU  - Vadiveloo,T.
AU  - Ireland,S.
AU  - Hopkinson,P.
AU  - Struthers,A.D.
TI  - Cardiovascular effects of switching from tobacco cigarettes to electronic cigarettes
JF  - Journal of the American College of Cardiology
DA  - 2019///
VL  - 74
IS  - 25
SP  - 3112
EP  - 20
NS  - George 2019
C3  - CRS 14702544
ER  - 

TY  - GEN
AU  - NCT02878421
TI  - Vascular EffectS of regUlar cigarettes Versus electronIc cigarette USe (VESUVIUS)
JF  - clinicaltrials.gov/ct2/show/NCT02878421
DA  - (first received 25 August 2016)
NS  - George 2019
C3  - CRS 14702545
ER  - 

TY  - JOUR
AU  - Goniewicz,M.L.
AU  - Gawron,M.
AU  - Smith,D.M.
AU  - Peng,M.
AU  - Jacob P 3rd
AU  - Benowitz,N.L.
TI  - Exposure to nicotine and selected toxicants in cigarette smokers who switched to electronic cigarettes: a longitudinal within-subjects observational study
JF  - Nicotine & Tobacco Research
DA  - 2017///
VL  - 19
IS  - 2
SP  - 160
EP  - 7
NS  - Goniewicz 2017
C3  - CRS 14702548
ER  - 

TY  - JOUR
AU  - Hajek,P.
AU  - Corbin,L.
AU  - Ladmore,D.
AU  - Spearing,E.
TI  - Adding e-cigarettes to specialist stop-smoking treatment: City of London pilot project
JF  - Journal of Addiction Research & Therapy
DA  - 2015///
VL  - 6
IS  - 244
SP  - (online ahead of print)
NS  - Hajek 2015a
C3  - CRS 4359038
DO  - 10.4172/2155-6105.1000244
ER  - 

TY  - JOUR
AU  - Hajek,P.
AU  - Phillips-Waller,A.
AU  - Przulj,D.
AU  - Pesola,F.
AU  - Myers Smith,K.
AU  - Bisal,N.
TI  - A randomized trial of e-cigarettes versus nicotine-replacement therapy
JF  - New England Journal of Medicine
DA  - 2019///
VL  - 380
IS  - 7
SP  - 629
EP  - 37
NS  - Hajek 2019
C3  - CRS 14702552
ER  - 

TY  - GEN
AU  - ISRCTN60477608
TI  - The efficacy of e-cigarettes compared with nicotine replacement therapy, when used within the UK stop smoking service
JF  - www.isrctn.com/ISRCTN60477608
DA  - (first received 2 April 2015)
NS  - Hajek 2019
C3  - CRS 14702553
ER  - 

TY  - JOUR
AU  - Li,J.
AU  - Hajek,P.
AU  - Pesola,F.
AU  - Wu,Q.
AU  - Phillips-Waller,A.
AU  - Przulj,D.
TI  - Cost-effectiveness of e-cigarettes compared with nicotine replacement therapy in stop smoking services in England (TEC study): a randomized controlled trial
JF  - Addiction (Abingdon, England)
DA  - 2020///
VL  - 115
IS  - 3
SP  - 507
EP  - 17
NS  - Hajek 2019
C3  - CRS 14702554
ER  - 

TY  - JOUR
AU  - Hajek,P.
AU  - Phillips-Waller,A.
AU  - Przulj,D.
AU  - Pesola,F.
AU  - Smith,K.M.
AU  - Bisal,N.
TI  - E-cigarettes compared with nicotine replacement therapy within the UK Stop Smoking Services: the TEC RCT
JF  - Health Technology Assessment
DA  - 2019///
VL  - 23
IS  - 43
SP  - 1
EP  - 82
NS  - Hajek 2019
C3  - CRS 17071985
ER  - 

TY  - JOUR
AU  - Hajek,P.
AU  - Przulj,D.
AU  - Pesola,F.
AU  - Griffiths,C.
AU  - Walton,R.
AU  - McRobbie,H.
TI  - Electronic cigarettes versus nicotine patches for smoking cessation in pregnancy: a randomized controlled trial
JF  - Nature Medicine
DA  - 2022///
VL  - 28
SP  - 958
EP  - 64
NS  - Hajek 2022
C3  - CRS 22035898
DO  - 10.1038/s41591-022-01808-0
ER  - 

TY  - JOUR
AU  - Przulj,D.
AU  - Pesola,F.
AU  - Smith,K.M.
AU  - McRobbie,H.
AU  - Coleman,T.
AU  - Lewis,S.
TI  - Helping pregnant smokers quit: a multicentre randomised controlled trial of electronic cigarettes versus nicotine replacement therapy
JF  - Health Technology Assessment
DA  - 2023///
VL  - 27
IS  - 13
SP  - 1
EP  - 53
NS  - Hajek 2022
C3  - CRS 25455963
DO  - 10.3310/AGTH6901
ER  - 

TY  - JOUR
AU  - Pesola,F.
AU  - Smith,K.M.
AU  - Phillips-Waller,A.
AU  - Przulj,D.
AU  - Griffiths,C.
AU  - Walton,R.
TI  - Safety of e-cigarettes and nicotine patches as stop-smoking aids in pregnancy: secondary analysis of the Pregnancy Trial of E-cigarettes and Patches (PREP) randomized controlled trial
JF  - Addiction (Abingdon, England)
DA  - 2024///
VL  - 119
IS  - 5
SP  - 875
EP  - 84
NS  - Hajek 2022
C3  - CRS 25455962
DO  - 10.1111/add.16422
ER  - 

TY  - JOUR
AU  - Ford,A.
AU  - Uny,I.
AU  - Lowes,J.
AU  - Naughton,F.
AU  - Cooper,S.
AU  - Coleman,T.
TI  - A qualitative study of factors influencing adherence among pregnant women taking part in a trial of e-cigarettes for smoking cessation
JF  - International Journal of Environmental Research and Public Health
DA  - 2021///
VL  - 18
IS  - 2
SP  - 430
NS  - Hajek 2022
C3  - CRS 24012752
ER  - 

TY  - GEN
AU  - ISRCTN62025374
TI  - Helping pregnant smokers quit: a multi-centre study of electronic cigarettes and nicotine patches
JF  - www.isrctn.com/ISRCTN62025374
DA  - (first received 21 March 2017)
NS  - Hajek 2022
C3  - CRS 22035899
DO  - 10.1186/ISRCTN62025374
ER  - 

TY  - JOUR
AU  - Hajek,P.
AU  - Przulj,D.
AU  - Pesola,F.
AU  - Griffiths,C.
AU  - Walton,R.
AU  - McRobbie,H.
TI  - Author Correction: Electronic cigarettes versus nicotine patches for smoking cessation in pregnancy: a randomized controlled trial
JF  - Nature Medicine
DA  - 2023///
VL  - 29
IS  - 11
SP  - 2957
NS  - Hajek 2022
C3  - CRS 24012753
DO  - 10.1038/s41591-022-02099-1
ER  - 

TY  - JOUR
AU  - Halpern,S.D.
AU  - Harhay,M.O.
AU  - Saulsgiver,K.
AU  - Brophy,C.
AU  - Troxel,A.B.
AU  - Volpp,K.G.
TI  - A pragmatic trial of e-cigarettes, incentives, and drugs for smoking cessation
JF  - New England Journal of Medicine
DA  - 2018///
VL  - 378
IS  - 24
SP  - 2302
EP  - 10
NS  - Halpern 2018
C3  - CRS 14702556
ER  - 

TY  - GEN
AU  - NCT02328794
TI  - Randomized clinical trial to reduce harm from tobacco
JF  - clinicaltrials.gov/show/NCT02357173
DA  - (first received 3 October 2014)
NS  - Halpern 2018
C3  - CRS 14702557
ER  - 

TY  - JOUR
AU  - Harhay,M.O.
AU  - Troxel,A.B.
AU  - Brophy,C.
AU  - Saulsgiver,K.
AU  - Volpp,K.G.
AU  - Halpern,S.D.
TI  - Financial incentives promote smoking cessation directly, not by increasing use of cessation aids
JF  - Annals of the American Thoracic Society
DA  - 2019///
VL  - 16
IS  - 2
SP  - 280
EP  - 2
NS  - Halpern 2018
C3  - CRS 22035900
DO  - 10.1513/AnnalsATS.201808-574RL
ER  - 

TY  - GEN
AU  - Hatsukami,D.
AU  - Meier,E.
AU  - Lindgren,B.R.
AU  - Anderson,A.
AU  - Reisinger,S.
AU  - Norton,K.
TI  - A randomized clinical trial examining the effects of instructions for electronic cigarette use on smoking-related behaviors, and biomarkers of exposure
JF  - Nicotine & Tobacco Research
DA  - 2020///
VL  - 22
IS  - 9
SP  - 1524
EP  - 32
NS  - Hatsukami 2020
C3  - CRS 14702559
DO  - 10.1093/ntr/ntz233
ER  - 

TY  - GEN
AU  - NCT03111537
TI  - Methods project 4: clinical trial - amended (COMET)
JF  - https://clinicaltrials.gov/ct2/show/NCT03111537
DA  - (first received 21 May 2015)
NS  - Hatsukami 2020
C3  - CRS 22035901
ER  - 

TY  - JOUR
AU  - Hickling,L.M.
AU  - Perez-Iglesias,R.
AU  - McNeill,A.
AU  - Dawkins,L.
AU  - Moxham,J.
AU  - Ruffell,T.
TI  - A pre-post pilot study of electronic cigarettes to reduce smoking in people with severe mental illness
JF  - Psychological Medicine
DA  - 2019///
VL  - 49
IS  - 6
SP  - 1033
EP  - 40
NS  - Hickling 2019
C3  - CRS 14702561
ER  - 

TY  - GEN
AU  - NCT02212041
TI  - Acceptability, patterns of use and safety of electronic cigarette in people with mental illness: a pilot study
JF  - clinicaltrials.gov/show/NCT02212041
DA  - (first received 6 August 2014)
NS  - Hickling 2019
C3  - CRS 14702562
C3  - CRS 9400131000005045
ER  - 

TY  - JOUR
AU  - Higgins,S.T.
AU  - Sigmon,S.C.
AU  - Tidey,J.W.
AU  - Heil,S.H.
AU  - Gaalema,D.E.
AU  - Lee,D.C.
TI  - Reduced nicotine cigarettes and e-cigarettes in high-risk populations: 3 randomized clinical trials
JF  - JAMA Network Open
DA  - 2024///
VL  - 7
IS  - 9
SP  - e2431731
NS  - Higgins 2024
C3  - CRS 28550175
DO  - 10.1001/jamanetworkopen.2024.31731
ER  - 

TY  - GEN
AU  - NCT04092387
TI  - Low nicotine content cigarettes in vulnerable populations: women of reproductive age
JF  - Clinicaltrials.gov/Ct2/Show/NCT04092387
DA  - (first received 17 September 2019)
NS  - Higgins 2024
C3  - CRS 28550179
ER  - 

TY  - CPAPER
AU  - Higgins,S.T.
AU  - Tidey,J.
AU  - Sigmon,S.
AU  - Gaalema,D.E.
AU  - Lee,D.
AU  - Heil,S.
TI  - Availability of e-cigarettes and flavoured liquids may enhance the effects of a nicotine product standard on smoking in vulnerable populations
JF  - SRNT 30th Annual Meeting, March 2024, Edinburgh UK. PPS7-2
DA  - 2024///
NS  - Higgins 2024
C3  - CRS 28550176
ER  - 

TY  - GEN
AU  - NCT04090879
TI  - Low nicotine content cigarettes in vulnerable populations: affective disorders
JF  - clinicaltrials.gov/ct2/show/NCT04090879
DA  - (first received 16 September 2019)
NS  - Higgins 2024
C3  - CRS 28550177
ER  - 

TY  - GEN
AU  - NCT04092101
TI  - Low nicotine content cigarettes in vulnerable populations: opioid use disorder
JF  - Clinicaltrials.gov/Ct2/Show/NCT04092101
DA  - (first received 17 September 2019)
NS  - Higgins 2024
C3  - CRS 28550178
ER  - 

TY  - CPAPER
AU  - DeAtley,T.
AU  - Harrison,A.
AU  - Camacho,B.
AU  - Cassidy,R.
AU  - Kuo,C.
AU  - Higgins,S.T.
TI  - Subjective experiences, contexts, and risk perceptions of very low content cigarettes and electronic cigarettes among people with affective disorders who smoke
JF  - Society for Research on Nicotine and Tobacco Annual Meeting, 2022 March; Baltimore USA
DA  - 2022///
NS  - Higgins 2024
C3  - CRS 28550173
ER  - 

TY  - JOUR
AU  - DeAtley,T.
AU  - Harrison,A.
AU  - Cassidy,R.
AU  - Kuo,C.
AU  - Higgins,S.T.
AU  - Tidey,J.W.
TI  - Subjective experiences, contexts, and risk perceptions of very low nicotine content cigarettes and electronic cigarettes among people with depression and anxiety disorders who smoke
JF  - Drug and Alcohol Dependence
DA  - 2023///
VL  - 244
SP  - 109767
NS  - Higgins 2024
C3  - CRS 28550174
ER  - 

TY  - JOUR
AU  - Hoeppner,B.B.
AU  - Eddie,D.
AU  - Schick,M.
AU  - Hoeppner,S.S.
AU  - Kelly,L.
AU  - Kelly,J.F.
TI  - Feasibility of and reactivity to ecological momentary assessment (EMA) during electronic cigarette use initiation in adults who smoke daily
JF  - European Journal of Psychiatry
DA  - 2024///
VL  - 38
IS  - 3
SP  - 100247
NS  - Hoeppner 2024
C3  - CRS 28550181
DO  - 10.1016/j.ejpsy.2023.100247
ER  - 

TY  - JOUR
AU  - Holliday,R.
AU  - Preshaw,P.M.
AU  - Ryan,V.
AU  - Sniehotta,F.F.
AU  - McDonald,S.
AU  - Bauld,L.
TI  - A feasibility study with embedded pilot randomised controlled trial and process evaluation of electronic cigarettes for smoking cessation in patients with periodontitis
JF  - Pilot and Feasibility Studies
DA  - 2019///
VL  - 5
SP  - 74
NS  - Holliday 2019
C3  - CRS 14702564
ER  - 

TY  - GEN
AU  - ISRCTN17731903
TI  - Feasibility study of e-cigarettes in periodontitis
JF  - www.isrctn.com/ISRCTN17731903
DA  - (first received 27 September 2016)
NS  - Holliday 2019
C3  - CRS 14702565
ER  - 

TY  - CPAPER
AU  - Holliday,R.
AU  - McColl,E.
AU  - Ryan,V.
AU  - McDonald,S.
AU  - Sniehotta,F.
AU  - Bauld,L.
TI  - E-cigarettes for smoking cessation in patients with periodontitis: pilot RCT
JF  - IADR International Association for Dental Research, Vancouver, Canada
DA  - 2019///
NS  - Holliday 2019
C3  - CRS 22035902
ER  - 

TY  - JOUR
AU  - Humair J-P
AU  - Tango,R.
TI  - Can e-cigarette help patients to reduce or stop smoking in primary care practice?
JF  - Journal of General Internal Medicine
DA  - 2014///
VL  - 29
SP  - S480
NS  - Humair 2014
C3  - CRS 2995720
ER  - 

TY  - JOUR
AU  - Ikonomidis,I.
AU  - Vlastos,D.
AU  - Kourea,K.
AU  - Kostelli,G.
AU  - Varoudi,M.
AU  - Pavlidis,G.
TI  - Electronic cigarette smoking increases arterial stiffness and oxidative stress to a lesser extent than a single conventional cigarette: an acute and chronic study
JF  - Circulation
DA  - 2018///
VL  - 137
IS  - 3
SP  - 303
EP  - 6
NS  - Ikonomidis 2018
C3  - CRS 14702567
ER  - 

TY  - GEN
AU  - NCT03039920
TI  - The effects of electronic cigarette smoking on the arterial wall and endothelial glycocalyx properties of smokers
JF  - clinicaltrials.gov/ct2/show/NCT03039920
DA  - (first received 1 February 2017)
NS  - Ikonomidis 2018
C3  - CRS 14702568
ER  - 

TY  - JOUR
AU  - Ikonomidis,I.
AU  - Katogiannis,K.
AU  - Kostelli,G.
AU  - Kourea,K.
AU  - Kyriakou,E.
AU  - Kypraiou,A.
TI  - Effects of electronic cigarette on platelet and vascular function after four months of use
JF  - Food and Chemical Toxicology
DA  - 2020///
VL  - 141
SP  - 111389
NS  - Ikonomidis 2020a
C3  - CRS 18539500
ER  - 

TY  - JOUR
AU  - Ikonomidis,I.
AU  - Katogiannis,K.
AU  - Kostelli,G.
AU  - Kourea,K.
AU  - Kyriakou,E.
AU  - Kypraiou,A.
TI  - Effects of electronic cigarette on platelet and vascular function after one month of use
JF  - European Heart Journal; Conference: European Society of Cardiology Congress, ESC 2020
DA  - 2020///
VL  - 41
IS  - Suppl 2
SP  - 2359
NS  - Ikonomidis 2020b
C3  - CRS 18539502
ER  - 

TY  - JOUR
AU  - Ikonomidis,I.
AU  - Katogiannis,K.
AU  - Kourea,K.
AU  - Kostelli,G.
AU  - Pavlidis,G.
AU  - Thymis,J.
TI  - Differential effects of heat-not-burn, electronic cigarettes and conventional cigarettes on endothelial glycocalyx
JF  - European Heart Journal
DA  - 2024///
VL  - 45
IS  - Suppl 1
SP  - ehae666.3388
NS  - Ikonomidis 2024
C3  - CRS 28550183
DO  - 10.1093/eurheartj/ehae666.3388
ER  - 

TY  - JOUR
AU  - Ikonomidis,I.
AU  - Katogiannis,K.
AU  - Kourea,K.
AU  - Kostelli,G.
AU  - Pavlidis,G.
AU  - Thymis,J.
TI  - Differential effects of heat-not-burn, electronic, and conventional cigarettes on endothelial glycocalyx
JF  - European Heart Journal.  Imaging Methods & Practice
DA  - 2023///
VL  - 7
IS  - 1
SP  - 1
NS  - Ikonomidis 2024
C3  - CRS 28550184
DO  - 10.1093/ehjimp/qyad008
ER  - 

TY  - JOUR
AU  - Ioakeimidis,N.
AU  - Vlachopoulos,C.
AU  - Georgakopoulos,C.
AU  - Abdelrasoul,M.
AU  - Skliros,N.
AU  - Katsi,V.
TI  - Smoking cessation rates with varenicline and electronic cigarettes in relapsed smokers with a history of acute coronary syndrome
JF  - European Heart Journal
DA  - 2018///
VL  - 39
IS  - Suppl 1
SP  - 242
NS  - Ioakeimidis 2018
C3  - CRS 14702570
ER  - 

TY  - JOUR
AU  - Kale,D.
AU  - Beard,E.
AU  - Marshall A-M
AU  - Pervin,J.
AU  - Wu,Q.
AU  - Ratschen,E.
TI  - Providing an e-cigarette starter kit for smoking cessation and reduction as adjunct to usual care to smokers with a mental health condition: findings from the ESCAPE feasibility study
JF  - BMC Psychiatry
DA  - 2025///
VL  - 25
IS  - 1
SP  - 13
NS  - Kale 2025
C3  - CRS 28550187
DO  - 10.1186/s12888-024-06387-7
ER  - 

TY  - GEN
AU  - ISRCTN17691451
TI  - ESCAPE: E-cigarettes for smoking cessation and reduction in people with mental illness
TT  - E-cigarettes for smoking cessation and reduction in people with mental illness - a randomised pilot feasibility trial
JF  - isrctn.com/ISRCTN17691451
DA  - (first received 30 September 2021)
NS  - Kale 2025
C3  - CRS 28550186
DO  - 10.1186/ISRCTN17691451
ER  - 

TY  - JOUR
AU  - Kanobe,M.N.
AU  - Jones,B.A.
AU  - Nelson,P.
AU  - Brown,B.G.
AU  - Chen,P.
AU  - Makena,P.
TI  - Part three: a randomized study to assess biomarker changes in cigarette smokers switched to Vuse Solo or abstinence
JF  - Scientific Reports
DA  - 2022///
VL  - 12
SP  - 20658
NS  - Kanobe 2022*
C3  - CRS 26464850
DO  - 10.1038/s41598-022-25054-z
ER  - 

TY  - JOUR
AU  - Kanobe,M.N.
AU  - Nelson,P.R.
AU  - Brown,B.G.
AU  - Chen,P.
AU  - Patrudu,M.
AU  - Caraway,J.W.
TI  - Changes in biomarkers of exposure and potential harm in smokers switched to Vuse Vibe or Vuse Ciro electronic nicotine delivery systems
JF  - Toxics
DA  - 2023///
VL  - 11
IS  - 7
SP  - 564
NS  - Kanobe 2022*
C3  - CRS 26464851
DO  - 10.3390/toxics11070564
ER  - 

TY  - GEN
AU  - NCT03170674
TI  - CSD170501: Study to assess biomarkers of tobacco exposure in smokers during in-clinic confinement switch to an electronic cigarette
JF  - clinicaltrials.gov/ct2/show/NCT03170674
DA  - (first received 31 May 2017)
NS  - Kanobe 2022*
C3  - CRS 26464852
ER  - 

TY  - JOUR
AU  - Katz,B.
AU  - Medina,N.
AU  - O'Connor,S.
AU  - Coleman,S.
AU  - Irvin,C.
AU  - Kaminsky,D.
TI  - Comparison of cardiopulmonary effects of cigarettes and e-cigarettes in individuals with chronic obstructive pulmonary disease (COPD)
JF  - Drug and Alcohol Dependence
DA  - 2025///
VL  - 267
IS  - Suppl
SP  - 112271
NS  - Katz 2025
C3  - CRS 28550189
ER  - 

TY  - GEN
AU  - NCT05610514
TI  - Pulmonary and cardiac effects of e-cigarette use in pulmonary patients who smoke cigarettes
JF  - clinicaltrials.gov/ct2/show/NCT05610514
DA  - first received 9 November 2022
NS  - Katz 2025
C3  - CRS 28550190
ER  - 

TY  - CHAP
AU  - Kerr,D.
TI  - Chapter 5: A randomised controlled trial investigating the cardiovascular effects of e-cigaretttes in comparison to nicotine replacement patches
JF  - Studies into the Cardiovascular and Respiratory Effects of Electronic Cigarettes (PhD Thesis)
DA  - 27 September 2020
PB  - Publisher not available
NS  - Kerr 2020
C3  - CRS 22035904
ER  - 

TY  - GEN
AU  - NCT03358953
TI  - The cardiovascular impacts of electronic cigarettes in comparison to the use of nicotine replacement patches (VAPOUR)
JF  - clinicaltrials.gov/ct2/show/NCT03358953
DA  - (first received 2 December 2017)
NS  - Kerr 2020
C3  - CRS 22035905
ER  - 

TY  - JOUR
AU  - Kimber,C.F.
AU  - Soar,K.
AU  - Dawkins,L.E.
TI  - Changes in puffing topography and subjective effects over a 2-week period in e-cigarette naive smokers: effects of device type and nicotine concentrations
JF  - Addictive Behaviors
DA  - 2021///
VL  - 118
SP  - 106909
NS  - Kimber 2021
C3  - CRS 22035907
DO  - 10.1016/j.addbeh.2021.106909
ER  - 

TY  - JOUR
AU  - Klonizakis,M.
AU  - Gumber,A.
AU  - McIntosh,E.
AU  - Brose,L.S.
TI  - Medium-and longer-term cardiovascular effects of e-cigarettes in adults making a stop-smoking attempt: a randomized controlled trial
JF  - BMC Medicine
DA  - 2022///
VL  - 20
IS  - 1
SP  - 276
NS  - Klonizakis 2022
C3  - CRS 24012760
DO  - 10.1186/s12916-022-02451-9
ER  - 

TY  - GEN
AU  - NCT03061253
TI  - E-cigarettes and cardiovascular function (ISME-NRT)
JF  - clinicaltrials.gov/ct2/show/NCT03061253
DA  - (first received 23 February 2017)
NS  - Klonizakis 2022
C3  - CRS 24012762
ER  - 

TY  - JOUR
AU  - Klonizakis,M.
AU  - Gumber,A.
AU  - McIntosh,E.
AU  - Brose,L.S.
TI  - Short-term cardiovascular effects of e-cigarettes in adults making a stop-smoking attempt: a randomized controlled trial
JF  - Biology
DA  - 2021///
VL  - 10
IS  - 11
SP  - 1208
NS  - Klonizakis 2022
C3  - CRS 24012761
DO  - 10.3390/biology10111208
ER  - 

TY  - JOUR
AU  - Klonizakis,M.
AU  - Crank,H.
AU  - Gumber,A.
AU  - Brose,L.S.
TI  - Smokers making a quit attempt using e-cigarettes with or without nicotine or prescription nicotine replacement therapy: impact on cardiovascular function (ISME-NRT) - a study protocol
JF  - BMC Public Health
DA  - 2017///
VL  - 17
IS  - 1
SP  - 293
NS  - Klonizakis 2022
C3  - CRS 24012759
ER  - 

TY  - JOUR
AU  - Jones,G.
AU  - McIntosh,E.
AU  - Brose,L.S.
AU  - Klonizakis,M.
TI  - Participant experiences of a quit smoking attempt through either Nicotine Replacement Therapy (NRT) methods or the use of an e-cigarette
JF  - Journal of Addiction Medicine
DA  - 2022///
VL  - 16
IS  - 3
SP  - 272
EP  - 7
NS  - Klonizakis 2022
C3  - CRS 24012758
ER  - 

TY  - JOUR
AU  - Kouroutzoglou,A.
AU  - Ioakeimidis,N.
AU  - Terentes-Printzios,D.
AU  - Tsabras,T.
AU  - Katsi,V.
AU  - Lazaros,G.
TI  - Smoking cessation medicines and e-cigarettes in smokers with obesity
JF  - European Heart Journal
DA  - 2024///
VL  - 45
IS  - Suppl 1
SP  - ehae666.2955
NS  - Kouroutzoglou 2024
C3  - CRS 28550192
DO  - 10.1093/eurheartj/ehae666.2955
ER  - 

TY  - JOUR
AU  - Kumral,T.L.
AU  - Saltürk,Z.
AU  - Yildirim,G.
AU  - Uyar,Y.
AU  - Berkiten,G.
AU  - Atar,Y.
TI  - How does electronic cigarette smoking affect sinonasal symptoms and nasal mucociliary clearance?
JF  - Royal Belgian Society for Ear, Nose, Throat, Head and Neck Surgery (B-ENT)
DA  - 2016///
VL  - 12
IS  - 1
SP  - 17
EP  - 21
NS  - Kumral 2016
C3  - CRS 14702574
ER  - 

TY  - JOUR
AU  - Lee,S.M.
AU  - Tenney,R.
AU  - Wallace,A.W.
AU  - Arjomandi,M.
TI  - E-cigarettes versus nicotine patches for perioperative smoking cessation: a pilot randomized trial
JF  - PeerJ
DA  - 2018///
VL  - 6
IS  - 9
SP  - e5609
NS  - Lee 2018
C3  - CRS 14702577
ER  - 

TY  - GEN
AU  - NCT02482233
TI  - A pilot randomized controlled clinical trial - "Electronic nicotine delivery device (e-cigarette) for perioperative smoking cessation in veterans"
JF  - clinicaltrials.gov/show/NCT02482233
DA  - (first received 17 June 2015)
NS  - Lee 2018
C3  - CRS 14702578
C3  - CRS 9400131000005062
ER  - 

TY  - JOUR
AU  - Lee,S.M.
AU  - Tenney,R.
AU  - Wallace,A.
AU  - Arjojmandi,M.
TI  - The end perioperative smoking pilot study: a randomized trial comparing e-cigarettes versus nicotine patch
JF  - Canadian Journal of Anesthesia
DA  - 2017///
VL  - 64
IS  - 1 Suppl 1
SP  - S48
EP  - 9
NS  - Lee 2018
C3  - CRS 14702576
ER  - 

TY  - JOUR
AU  - Lee,S.M.
AU  - Tenney,R.
AU  - Wallace,A.
AU  - Arjomandi,M.
TI  - Exploring the teachable moment: facilitators and barriers to perioperative smoking cessation, a qualitative study
JF  - Canadian Journal of Anesthesia (Conference: 2017 Annual Meeting of the Canadian Anesthesiologists' Society, Canada)
DA  - 2017///
VL  - 61
IS  - Suppl 1
SP  - S46
EP  - 7
NS  - Lee 2018
C3  - CRS 22035908
ER  - 

TY  - JOUR
AU  - Lee,S.H.
AU  - Ahn,S.H.
AU  - Cheong,Y.S.
TI  - Effect of electronic cigarettes on smoking reduction and cessation in Korean male smokers: a randomized controlled study
JF  - Journal of the American Board of Family Medicine
DA  - 2019///
VL  - 32
IS  - 4
SP  - 567
EP  - 74
NS  - Lee 2019
C3  - CRS 14702581
ER  - 

TY  - GEN
AU  - KCT0001277
TI  - Effect of an electronic cigarette for smoking reduction and cessation in Korean male smokers: a randomized, controlled study
JF  - https://cris.nih.go.kr/cris/search/detailSearchEn.do?seq=KCT0001277
DA  - (first received 2014)
NS  - Lee 2019
C3  - CRS 14702580
ER  - 

TY  - JOUR
AU  - Lucchiari,C.
AU  - Masiero,M.
AU  - Mazzocco,K.
AU  - Veronesi,G.
AU  - Maisonneuve,P.
AU  - Jemos,C.
TI  - Nicotine-free e-cigarettes might promote tobacco smoking reduction better than nicotine delivery devices: results of a double-blind randomized controlled trial at 1 year
JF  - Current Oncology (Toronto, Ont.)
DA  - 2022///
VL  - 29
IS  - 11
SP  - 8579
EP  - 90
NS  - Lucchiari 2022
C3  - CRS 24012766
DO  - 10.3390/curroncol29110676
ER  - 

TY  - JOUR
AU  - Masiero,M.
AU  - Lucchiari,C.
AU  - Mazzocco,K.
AU  - Veronesi,G.
AU  - Maisonneuve,P.
AU  - Jemos,C.
TI  - E-cigarettes may support smokers with high smoking-related risk awareness to stop smoking in the short run: preliminary results by randomized controlled trial
JF  - Nicotine & Tobacco Research
DA  - 2019///
VL  - 21
IS  - 1
SP  - 119
EP  - 26
NS  - Lucchiari 2022
C3  - CRS 24012769
ER  - 

TY  - JOUR
AU  - Masiero,M.
AU  - Lucchiari,C.
AU  - Mazzocco,K.
AU  - Veronesi,G.
AU  - Maisonneuve,P.
AU  - Jemos,C.
TI  - Corrigendum: E-cigarettes may support smokers with high smoking-related risk awareness to stop smoking in the short run: preliminary results by randomized controlled trial
JF  - Nicotine & Tobacco Research
DA  - 2020///
VL  - 22
IS  - 4
SP  - 594
EP  - 5
NS  - Lucchiari 2022
C3  - CRS 24012768
ER  - 

TY  - JOUR
AU  - Pravettoni,G.
AU  - Masiero,M.
AU  - Lucchiari,C.
AU  - Maisenneuve,P.
AU  - Mazzocco,K.
AU  - Veronesi,G.
TI  - The role of electronic cigarettes in smoking cessation among heavy smokers undergoing a lung cancer screening program: preliminary results of a randomized controlled study
JF  - Psycho-Oncology
DA  - 2016///
VL  - 25
SP  - 72
NS  - Lucchiari 2022
C3  - CRS 24012771
DO  - 10.1002/pon.4082
ER  - 

TY  - GEN
AU  - NCT02422914
TI  - Benefits of tobacco free cigarette among heavy smokers undergoing a lung cancer screening program: a randomized controlled study
JF  - clinicaltrials.gov/show/NCT02422914
DA  - (first received 14 January 2015)
NS  - Lucchiari 2022
C3  - CRS 24012770
C3  - CRS 9400131000005080
ER  - 

TY  - JOUR
AU  - Lucchiari,C.
AU  - Masiero,M.
AU  - Mazzocco,K.
AU  - Veronesi,G.
AU  - Maisonneauve,P.
AU  - Jemos,C.
TI  - Benefits of e-cigarettes in smoking reduction and in pulmonary health among chronic smokers undergoing a lung cancer screening program at 6 months
JF  - Addictive Behaviours
DA  - 2020///
VL  - 103
SP  - 106222
NS  - Lucchiari 2022
C3  - CRS 24012764
ER  - 

TY  - JOUR
AU  - Lucchiari,C.
AU  - Masiero,M.
AU  - Veronesi,G.
AU  - Maisonneuve,P.
AU  - Spina,S.
AU  - Jemos,C.
TI  - Benefits of e-cigarettes among heavy smokers undergoing a lung cancer screening program: randomized controlled trial protocol
JF  - JMIR Research Protocols
DA  - 2016///
VL  - 5
IS  - 1
SP  - e21
NS  - Lucchiari 2022
C3  - CRS 24012767
C3  - CRS 9400131000006459
C3  - PubMed 26842790
ER  - 

TY  - JOUR
AU  - Martinez,U.
AU  - Simmons,V.N.
AU  - Sutton,S.K.
AU  - Drobes,D.J.
AU  - Meltzer,L.R.
AU  - Brandon,K.O.
TI  - Targeted smoking cessation for dual users of combustible and electronic cigarettes: a randomised controlled trial
JF  - Lancet. Public Health
DA  - 2021///
VL  - 6
IS  - 7
SP  - e500
EP  - 9
NS  - Martinez 2021
C3  - CRS 18539504
ER  - 

TY  - CPAPER
AU  - Byrne,M.
AU  - Simmons,V.
AU  - Martinez,U.
AU  - Sutton,S.
AU  - Brandon,K.
AU  - Brandon,T.
TI  - Cost effectiveness of a smoking cessation intervention for dual users of combustible and electronic cigarettes
JF  - Society for Research on Nicotine and Tobacco, Annual Meeting, March 2022, Baltimore USA
DA  - 2022///
NS  - Martinez 2021
C3  - CRS 22035910
ER  - 

TY  - JOUR
AU  - Martinez,U.
AU  - Simmons,V.N.
AU  - Brandon,K.O.
AU  - Quinn,G.P.
AU  - Brandon,T.H.
TI  - Examining smoking and vaping behaviors, expectancies, and cessation outcomes between bisexual and heterosexual individuals
JF  - Behavioral Medicine (Washington, D.C.)
DA  - 2023///
VL  - 49
IS  - 4
SP  - 392
EP  - 401
NS  - Martinez 2021
C3  - CRS 22035912
DO  - 10.1080/08964289.2022.2077295
ER  - 

TY  - GEN
AU  - NCT02416011
TI  - Smoking cessation self-help for dual users of tobacco cigarettes and e-cigarettes
JF  - clinicaltrials.gov/ct2/show/NCT02416011
DA  - (first received 18 August 2020)
NS  - Martinez 2021
C3  - CRS 22035913
ER  - 

TY  - JOUR
AU  - Sutton,S.K.
AU  - Brandon,K.O.
AU  - Harrell,P.T.
AU  - Martínez Ú
AU  - Simmons,V.N.
AU  - Gore,L.R.
TI  - Identifying prospective subpopulations of combustible and electronic cigarette dual users in the United States via finite mixture modeling
JF  - Addiction (Abingdon, England)
DA  - 2022///
VL  - 117
IS  - 9
SP  - 2493
EP  - 503
NS  - Martinez 2021
C3  - CRS 22035914
DO  - 10.1111/add.15906
ER  - 

TY  - JOUR
AU  - Meltzer,L.R.
AU  - Simmons,V.N.
AU  - Sutton,S.K.
AU  - Drobes,D.J.
AU  - Quinn,G.P.
AU  - Meade,C.D.
TI  - A randomized controlled trial of a smoking cessation self-help intervention for dual users of tobacco cigarettes and e-cigarettes: intervention development and research design
JF  - Contemporary Clinical Trials
DA  - 2017///
VL  - 60
SP  - 56
EP  - 62
NS  - Martinez 2021
C3  - CRS 18539505
ER  - 

TY  - CPAPER
AU  - Gore,L.R.
AU  - Sutton,S.K.
AU  - Martinez,U.
AU  - Brandon,K.O.
AU  - Simmons,V.N.
AU  - Brandon,T.H.
TI  - Mediators of initial abstinence for an extended self help smoking cessation intervention with dual users of combustible and electronic cigarettes
JF  - Society for Research on Nicotine and Tobacco, Annual Meeting, March 2022, Baltimore USA. PS3-7
DA  - 2022///
NS  - Martinez 2021
C3  - CRS 22035911
ER  - 

TY  - JOUR
AU  - Martner,S.G.
AU  - Dallery,J.
TI  - Technology-based contingency management and e-cigarettes during the initial weeks of a smoking quit attempt
JF  - Journal of Applied Behavior Analysis
DA  - 2019///
VL  - 52
IS  - 4
SP  - 928
EP  - 43
NS  - Martner 2019
C3  - CRS 14702586
ER  - 

TY  - JOUR
AU  - McRobbie,H.
AU  - Phillips,A.
AU  - Goniewicz,M.L.
AU  - Smith,K.M.
AU  - Knight-West,O.
AU  - Przulj,D.
TI  - Effects of switching to electronic cigarettes with and without concurrent smoking on exposure to nicotine, carbon monoxide, and acrolein
JF  - Cancer Prevention Research (Philadelphia, Pa.)
DA  - 2015///
VL  - 8
IS  - 9
SP  - 873
EP  - 8
NS  - McRobbie 2015
C3  - CRS 14702587
ER  - 

TY  - CPAPER
AU  - McRobbie,H.
AU  - Goniewicz,M.
AU  - Phillips,A.
AU  - Myers-Smith,K.
AU  - West,O.
AU  - Hajek,P.
TI  - Effects of the use of electronic cigarettes with and without concurrent smoking on acrolein delivery
JF  - Society for Research on Nicotine and Tobacco, 20th Annual Meeting, Seattle, Washington. POS4-33
DA  - 2014///
SP  - 13
NS  - McRobbie 2015
C3  - CRS 2995722
ER  - 

TY  - GEN
AU  - NCT01714778
TI  - Toxins and delivery in E-cigarette users (TADEUS)
JF  - clinicaltrials.gov/ct2/show/NCT01714778
DA  - (first received 26 October 2012)
NS  - McRobbie 2015
C3  - CRS 14702588
ER  - 

TY  - JOUR
AU  - Meier,E.
AU  - Wahlquist,A.E.
AU  - Heckman,B.W.
AU  - Cummings,K.M.
AU  - Froeliger,B.
AU  - Carpenter,M.J.
TI  - A pilot randomized crossover trial of electronic cigarette sampling among smokers
JF  - Nicotine & Tobacco Research
DA  - 2017///
VL  - 19
IS  - 2
SP  - 176
EP  - 82
NS  - Meier 2017
C3  - CRS 14702590
ER  - 

TY  - JOUR
AU  - Morphett,K.
AU  - Fraser,D.
AU  - Borland,R.
AU  - Hall,W.
AU  - Walker,N.
AU  - Bullen,C.
TI  - A pragmatic randomized comparative trial of e-cigarettes and other nicotine products for quitting or long-term substitution in smokers
JF  - Nicotine & Tobacco Research
DA  - 2022///
VL  - 24
IS  - 7
SP  - 1079
EP  - 88
NS  - Morphett 2022a
C3  - CRS 22035918
DO  - 10.1093/ntr/ntab266
ER  - 

TY  - JOUR
AU  - Fraser,D.
AU  - Borland,R.
AU  - Gartner,C.
TI  - Protocol for a randomised pragmatic policy trial of nicotine products for quitting or long-term substitution in smokers
JF  - BMC Public Health
DA  - 2015///
VL  - 15
SP  - 1026
NS  - Morphett 2022a
C3  - CRS 22035917
ER  - 

TY  - GEN
AU  - ACTRN12612001210864
TI  - Can using nicotine as a long-term substitute enhance smoking cessation over using it only as a cessation aid?
TT  - An open-label randomised pragmatic policy trial examining effectiveness of short-term use of Nicotine Replacement Therapy (NRT) vs short- or long-term use of NRT vs short- or long-term use of NRT or electronic nicotine delivery systems for smoking cessation in cigarette smokers
JF  - https://www.anzctr.org.au/Trial/Registration/TrialReview.aspx?ACTRN=12612001210864
DA  - (first received 15 November 2012)
NS  - Morphett 2022a
C3  - CRS 22035916
ER  - 

TY  - CPAPER
AU  - Morphett,K.
AU  - Boyd,M.
AU  - Puljevic,C.
AU  - Gilks,C.
AU  - Bonevski,B.
AU  - Borland,R.
TI  - Do nicotine vaping products increase quitting among priority population groups over standard smoking cessation therapy? A pragmatic randomised partial cross-over trial
JF  - Society for Research on Nicotine and Tobacco (SRNT), Annual Meeting 2022. SYM17-4
DA  - 2022///
NS  - Morphett 2022b
C3  - CRS 22035921
ER  - 

TY  - GEN
AU  - ACTRN12618000408280
TI  - Cessation And Relapse Prevention (CARP) trial: nicotine vaporisers compared to standard nicotine replacement therapy for smoking cessation among people with co-morbidities
JF  - www.anzctr.org.au/ACTRN12618000408280.aspx
DA  - (first received 21 March 2018)
NS  - Morphett 2022b
C3  - CRS 22035920
ER  - 

TY  - JOUR
AU  - Morris,P.
AU  - McDermott,S.
AU  - Chapman,F.
AU  - Verron,T.
AU  - Cahours,X.
AU  - Stevenson,M.
TI  - Reductions in biomarkers of exposure to selected harmful and potentially harmful constituents following exclusive and partial switching from combustible cigarettes to myblu TM electronic nicotine delivery systems (ENDS)
JF  - Internal and Emergency Medicine
DA  - 2022///
VL  - 17
IS  - 2
SP  - 397
EP  - 410
NS  - Morris 2022*
C3  - CRS 26464854
DO  - 10.1007/s11739-021-02813-w
ER  - 

TY  - GEN
AU  - NCT04429932
TI  - A study to evaluate nicotine uptake and biomarkers in adult smokers using mybluTM electronic cigarettes
JF  - clinicaltrials.gov/ct2/show/NCT04429932
DA  - (first received 7 June 2021)
NS  - Morris 2022*
C3  - CRS 26464855
ER  - 

TY  - GEN
AU  - NCT04430634
TI  - A study to evaluate nicotine uptake and biomarkers in smokers using mybluTM electronic cigarettes
TT  - An open-label, randomized, crossover study to assess nicotine uptake, tobacco-related biomarkers of exposure, biomarkers of potential harm, and puff topography with use of mybluTM electronic cigarettes in adult smokers
JF  - Clinicaltrials.gov/Ct2/Show/NCT04430634
DA  - (first received 7 June 2021)
NS  - Morris 2022*
C3  - CRS 26464856
ER  - 

TY  - JOUR
AU  - Myers Smith,K.
AU  - Phillips-Waller,A.
AU  - Pesola,F.
AU  - McRobbie,H.
AU  - Przulj,D.
AU  - Orzol,M.
TI  - E-cigarettes versus nicotine replacement treatment as harm reduction interventions for smokers who find quitting difficult: randomised controlled trial
JF  - Addiction (Abingdon, England)
DA  - 2022///
VL  - 117
IS  - 1
SP  - 224
EP  - 33
NS  - Myers-Smith 2022
C3  - CRS 22035928
DO  - 10.1111/add.15628
ER  - 

TY  - GEN
AU  - ISRCTN13288677
TI  - Can electronic cigarettes and nicotine replacement treatment help reduce smoking in smokers who struggle to quit?
JF  - www.isrctn.com/ISRCTN13288677
DA  - (first received 17 March 2017)
NS  - Myers-Smith 2022
C3  - CRS 22035927
ER  - 

TY  - GEN
AU  - NCT02648178
TI  - Evaluation of appeal and impact of e-cigarettes among chronic smokers with smoking-related cancers
JF  - clinicaltrials.gov/show/NCT02648178
DA  - (first received 5 January 2016)
NS  - NCT02648178
C3  - CRS 4359108
C3  - CRS 9400131000005068
ER  - 

TY  - GEN
AU  - NCT02918630
TI  - E-cigarettes to promote smoking reduction among individuals with schizophrenia
JF  - clinicaltrials.gov/ct2/show/NCT02918630
DA  - (first received 5 July 2018)
NS  - NCT02918630
C3  - CRS 14702592
ER  - 

TY  - GEN
AU  - NCT03113136
TI  - Examination of low wattage and high wattage e-cigarettes (SWITCH)
JF  - clinicaltrials.gov/ct2/show/study/NCT03113136
DA  - (first received 13 April 2017)
NS  - NCT03113136
C3  - CRS 22035988
ER  - 

TY  - JOUR
AU  - Ganapathy,V.
AU  - Chinnaiyan,M.
AU  - Brobst,D.
AU  - Sadhasivam,B.
AU  - Nshimiyimana,J.D.
AU  - Zhao,Y.
TI  - Measuring oral DNA damage to evaluate electronic cigarette use as a tobacco harm reduction strategy
JF  - Cancer Research
DA  - 2024///
VL  - 84
IS  - 7
SP  - LB086
NS  - NCT03113136
C3  - CRS 28550193
DO  - 10.1158/1538-7445
ER  - 

TY  - JOUR
AU  - Nides,M.A.
AU  - Leischow,S.J.
AU  - Bhatter,M.
AU  - Simmons,M.
TI  - Nicotine blood levels and short-term smoking reduction with an electronic nicotine delivery system
JF  - American Journal of Health Behavior
DA  - 2014///
VL  - 38
IS  - 2
SP  - 265
EP  - 74
NS  - Nides 2014*
C3  - CRS 26464859
ER  - 

TY  - GEN
AU  - NCT01898169
TI  - Evaluation of short-term safety and use patterns of an electronic nicotine delivery system
JF  - clinicaltrials.gov/ct2/show/NCT01898169
DA  - (first received 12 July 2013)
NS  - Nides 2014*
C3  - CRS 26464858
ER  - 

TY  - JOUR
AU  - Okuyemi,K.S.
AU  - Ojo-Fati,O.
AU  - Aremu,T.O.
AU  - Friedrichsen,C.S.
AU  - Grude,L.
AU  - Oyenuga,M.
TI  - A randomized trial of nicotine vs. no-nicotine e-cigarettes among African American smokers: changes in smoking and tobacco biomarkers
JF  - Nicotine & Tobacco Research
DA  - 2022///
VL  - 24
IS  - 4
SP  - 555
EP  - 63
NS  - Okuyemi 2022
C3  - CRS 22035933
DO  - 10.1093/ntr/ntab212
ER  - 

TY  - GEN
AU  - NCT03084315
TI  - Changes in biomarkers associated with use of electronic cigarettes
TT  - Changes in biomarkers associated with use of electronic cigarettes among African American menthol and non-menthol smokers
JF  - clinicaltrials.gov/ct2/show/NCT03084315
DA  - (first received 20 March 2017)
NS  - Okuyemi 2022
C3  - CRS 22035932
ER  - 

TY  - JOUR
AU  - Oncken,C.A.
AU  - Litt,M.D.
AU  - McLaughlin,L.D.
AU  - Burki,N.A.
TI  - Nicotine concentrations with electronic cigarette use: effects of sex and flavor
JF  - Nicotine & Tobacco Research
DA  - 2015///
VL  - 17
IS  - 4
SP  - 473
EP  - 8
NS  - Oncken 2015
C3  - CRS 4359044
ER  - 

TY  - CPAPER
AU  - Swedeh,M.A.
AU  - Oncken,C.
AU  - Burki,N.K.
TI  - Acute effects of electronic cigarettes on airway function in human subjects
JF  - American Thoracic Society International Conference Abstracts
DA  - 2014///
VL  - 189
SP  - A4089
NS  - Oncken 2015
C3  - CRS 4359045
ER  - 

TY  - GEN
AU  - NCT01775787
TI  - Effects of electronic cigarettes on nicotine concentrations (ECIG)
JF  - clinicaltrials.gov/ct2/show/NCT01775787
DA  - (first received 25 January 2013)
NS  - Oncken 2015
C3  - CRS 14702594
ER  - 

TY  - JOUR
AU  - Ozga-Hess,J.E.
AU  - Felicione,N.J.
AU  - Ferguson,S.G.
AU  - Dino,G.
AU  - Elswick,D.
AU  - Whitworth,C.
TI  - Piloting a clinical laboratory method to evaluate the influence of potential modified risk tobacco products on smokers' quit-related motivation, choice, and behaviour
JF  - Addictive Behaviors
DA  - 2019///
VL  - 99
SP  - 106105
NS  - Ozga-Hess 2019
C3  - CRS 17071992
ER  - 

TY  - JOUR
AU  - Pacifici,R.
AU  - Pichini,S.
AU  - Graziano,S.
AU  - Pellegrini,M.
AU  - Massaro,G.
AU  - Beatrice,F.
TI  - Successful nicotine intake in medical assisted use of e-cigarettes: a pilot study
JF  - International Journal of Environmental Research and Public Health
DA  - 2015///
VL  - 12
IS  - 7
SP  - 7638
EP  - 46
NS  - Pacifici 2015
C3  - CRS 4359047
ER  - 

TY  - JOUR
AU  - Pericot-Valverde,I.
AU  - Heo,M.
AU  - Nahvi,S.
AU  - Barron,J.
AU  - Voss,S.
AU  - Ortiz,E.G.
TI  - Effects of e-cigarettes on combustible cigarette smoking among adults with opioid use disorder on buprenorphine: single arm ERASER pilot trial
JF  - Nicotine & Tobacco Research
DA  - 2025///
VL  - 27
IS  - 5
SP  - 865
EP  - 3
NS  - Pericot-Valverde 2025
C3  - CRS 28550196
DO  - 10.1093/ntr/ntae260
ER  - 

TY  - GEN
AU  - NCT06277271
TI  - E-cigarettes as a harm reduction strategy
JF  - https://clinicaltrials.gov/study/NCT06277271
DA  - (first received 19 January 2024)
NS  - Pericot-Valverde 2025
C3  - CRS 28550195
ER  - 

TY  - JOUR
AU  - Piper,M.E.
AU  - Schlam,T.R.
AU  - Donny,E.C.
AU  - Kobinsky,K.
AU  - Matthews,J.
AU  - Piasecki,T.M.
TI  - The impact of three alternate nicotine-delivery products on combusted cigarette use: a randomized controlled trial
JF  - Nicotine & Tobacco Research
DA  - 2025///
VL  - 27
IS  - 2
SP  - 317
EP  - 25
NS  - Piper 2025
C3  - CRS 28550203
DO  - 10.1093/ntr/ntae014
ER  - 

TY  - CPAPER
AU  - Piasecki,T.
AU  - Sluts,W.S.
TI  - The effects of three alternative nicotine delivery products on own-cigarette abstinence in a randomized controlled switching trial
JF  - Society for Research on Nicotine and Tobacco (SRNT) 30th Annual Meeting, 20-23 March 2024, Edinburgh UK
DA  - 2024///
SP  - POS5
EP  - 125 Rapids
NS  - Piper 2025
C3  - CRS 28550199
ER  - 

TY  - JOUR
AU  - Piasecki,T.M.
AU  - Slutske,W.S.
AU  - Bolt,D.M.
AU  - Jorenby,D.E.
AU  - Piper,M.E.
TI  - Effects of very low nicotine cigarettes, e-cigarettes, and nicotine patches on daily own-cigarette abstinence in a randomized controlled switching trial
JF  - Drug and Alcohol Dependence
DA  - 2025///
VL  - 268
SP  - 112576
NS  - Piper 2025
C3  - CRS 28550200
DO  - 10.1016/j.drugalcdep.2025.112576
ER  - 

TY  - GEN
AU  - NCT04084210
TI  - Impact of alternative nicotine-delivery products on combustible cigarette use
TT  - Understanding the real-world impact of the use of three alternate nicotine-delivery products on combustible cigarette use
JF  - clinicaltrials.gov/ct2/show/NCT04084210
DA  - (first received 10 September 2019)
NS  - Piper 2025
C3  - CRS 28550198
ER  - 

TY  - CPAPER
AU  - Piper,M.
TI  - What motivates e-cigarette or very low nicotine cigarette use during a switching study?
JF  - Society for Research on Nicotine and Tobacco (SRNT), 20-23 March 2024, Edinburgh UK
DA  - 2024///
SP  - POS3
EP  - 108
NS  - Piper 2025
C3  - CRS 28550202
ER  - 

TY  - CPAPER
AU  - Piper,M.
AU  - Schlam,T.
AU  - Donny,E.
AU  - Jorenby,D.
TI  - The real-world impact of three alternative nicotine delivery products on combustible cigarette use
JF  - Society for Research on Nicotine and Tobacco (SRNT) 29th Annual Meeting, 1-4 March
DA  - 2023///
SP  - 22 SYM17
EP  - 2
NS  - Piper 2025
C3  - CRS 28550201
ER  - 

TY  - JOUR
AU  - Polosa,R.
AU  - Caponnetto,P.
AU  - Morjaria,J.B.
AU  - Papale,G.
AU  - Campagna,D.
AU  - Russo,C.
TI  - Effect of an electronic nicotine delivery device (e-cigarette) on smoking reduction and cessation: a prospective 6-month pilot study
JF  - BMC Public Health
DA  - 2011///
VL  - 11
SP  - 786
NS  - Polosa 2011*
C3  - CRS 26464862
ER  - 

TY  - GEN
AU  - NCT01195597
TI  - Smoking cessation and reduction with an electronic nicotine delivery device (ENDD)
JF  - clinicaltrials.gov/ct2/show/NCT01195597
DA  - (first received 6 September 2010)
NS  - Polosa 2011*
C3  - CRS 26464861
ER  - 

TY  - JOUR
AU  - Polosa,R.
AU  - Morjaria,J.B.
AU  - Caponnetto,P.
AU  - Campagna,D.
AU  - Russo,C.
AU  - Alamo,A.
TI  - Effectiveness and tolerability of electronic cigarette in real-life: a 24-month prospective observational study
JF  - Internal and Emergency Medicine
DA  - 2014///
VL  - 9
IS  - 5
SP  - 537
EP  - 46
NS  - Polosa 2011*
C3  - CRS 26464863
ER  - 

TY  - JOUR
AU  - Polosa,R.
AU  - Caponnetto,P.
AU  - Maglia,M.
AU  - Morjaria,J.B.
AU  - Russo,C.
TI  - Success rates with nicotine personal vaporizers: a prospective 6-month pilot study of smokers not intending to quit
JF  - BMC Public Health
DA  - 2014///
VL  - 14
SP  - 1159
NS  - Polosa 2014b*
C3  - CRS 26464866
ER  - 

TY  - GEN
AU  - NCT02124200
TI  - High cessation rates in smokers using personal vaporizers (VAPECIG)
JF  - clinicaltrials.gov/ct2/show/NCT02124200
DA  - (first received 28 April 2014)
NS  - Polosa 2014b*
C3  - CRS 26464865
ER  - 

TY  - JOUR
AU  - Polosa,R.
AU  - Caponnetto,P.
AU  - Cibella,F.
AU  - Le-Houezec,J.
TI  - Quit and smoking reduction rates in vape shop consumers: a prospective 12-month survey
JF  - International Journal of Environmental Research and Public Health
DA  - 2015///
VL  - 12
IS  - 4
SP  - 3428
EP  - 38
NS  - Polosa 2015*
C3  - CRS 26464868
ER  - 

TY  - JOUR
AU  - Pope,I.
AU  - Clark,L.V.
AU  - Clark,A.
AU  - Ward,E.
AU  - Belderson,P.
AU  - Stirling,S.
TI  - CessatiOn of Smoking Trial in the Emergency Department (COSTED): a multicentre randomised controlled trial
JF  - Emergency Medicine Journal
DA  - 2024///
VL  - 41
IS  - 5
SP  - 276
EP  - 82
NS  - Pope 2024
C3  - CRS 25455968
DO  - 10.1136/emermed-2023-213824
ER  - 

TY  - JOUR
AU  - Ward,E.
AU  - Belderson,P.
AU  - Clark,A.
AU  - Stirling,S.
AU  - Clark,L.
AU  - Pope,I.
TI  - How do people quit smoking using e-cigarettes? A mixed-methods exploration of participant smoking pathways following receiving an opportunistic e-cigarette-based smoking cessation intervention
JF  - Addiction (Abingdon, England)
DA  - 2024///
VL  - 119
SP  - 2185
EP  - 96
NS  - Pope 2024
C3  - CRS 28550211
DO  - 10.1111/add.16633
ER  - 

TY  - CPAPER
AU  - Belderson,P.
AU  - Ward,E.
AU  - Clark,L.
AU  - Stirling,S.
AU  - Clark,A.
AU  - Notley,C.
TI  - Cessation of smoking trial in the emergency department (COSTED): a multi-centre, randomised controlled trial
JF  - SRNT 30th Annual Meeting, 2024 March 20-23, Edinburgh, UK
DA  - 2024///
SP  - POS2
EP  - 167
NS  - Pope 2024
C3  - CRS 28550204
ER  - 

TY  - JOUR
AU  - Li,J.
AU  - Wu,Q.
AU  - Parrott,S.
AU  - Pope,I.
AU  - Clark,L.V.
AU  - Clark,A.
TI  - Cost-utility analysis of provision of e-cigarette starter kits for smoking cessation in emergency departments: an economic evaluation of a randomized controlled trial
JF  - Addiction (Abingdon, England)
DA  - 2025///
VL  - 120
IS  - 2
SP  - 368
EP  - 79
NS  - Pope 2024
C3  - CRS 28550206
DO  - 10.1111/add.16698
ER  - 

TY  - JOUR
AU  - Belderson,P.
AU  - Ward,E.
AU  - Pope,I.
AU  - Notley,C.
TI  - Selecting an e-cigarette for use in smoking cessation interventions and healthcare services: findings from patient and public consultation for the COSTED trial
JF  - BMJ Open
DA  - 2024///
VL  - 13
IS  - 3
SP  - 1
EP  - 9
NS  - Pope 2024
C3  - CRS 28550205
DO  - 10.1136/bmjopen-2023-078677
ER  - 

TY  - CPAPER
AU  - Pope,I.
AU  - Notley,C.
TI  - Cessation of smoking trial in the emergency department
JF  - SRNT 29th Annual Meeting; 2023 Mar 1-4; San Antonio (TX), USA
DA  - 2023///
SP  - 119
EP  - 20 POS2-14
NS  - Pope 2024
C3  - CRS 28550209
ER  - 

TY  - JOUR
AU  - Pope,I.
AU  - Notley,C.
AU  - Boyle,A.
TI  - Results of the cessation of smoking trial in the emergency department (COSTED)
JF  - Emergency Medicine Journal
DA  - 2023///
VL  - 40
IS  - 12
SP  - 873
EP  - 4
NS  - Pope 2024
C3  - CRS 25455969
ER  - 

TY  - JOUR
AU  - Notley,C.
AU  - Belderson,P.
AU  - Ward,E.
AU  - Clark,L.V.
AU  - Clark,A.
AU  - Stirling,S.
TI  - The context of the emergency department as a location for a smoking cessation intervention - process evaluation findings from the cessation of smoking trial in the emergency department trial
JF  - Nicotine & Tobacco Research
DA  - 2025///
VL  - 27
IS  - 5
SP  - 909
EP  - 16
NS  - Pope 2024
C3  - CRS 28550208
DO  - 10.1093/ntr/ntae223
ER  - 

TY  - JOUR
AU  - Notley,C.
AU  - Clark,L.
AU  - Belderson,P.
AU  - Ward,E.
AU  - Clark,A.B.
AU  - Parrott,S.
TI  - Cessation of smoking trial in the emergency department (CoSTED): protocol for a multicentre randomised controlled trial
JF  - BMJ Open
DA  - 2023///
VL  - 13
IS  - 1
SP  - e064585
NS  - Pope 2024
C3  - CRS 25455967
ER  - 

TY  - JOUR
AU  - Pope,I.
AU  - Rashid,S.
AU  - Iqbal,H.
AU  - Belderson,P.
AU  - Ward,E.
AU  - Clark,L.
TI  - Engagement with stop smoking services after referral or signposting: a mixed methods study
JF  - Nicotine & Tobacco Research
DA  - 2025///
VL  - 27
IS  - 2
SP  - 360
EP  - 3
NS  - Pope 2024
C3  - CRS 28550210
DO  - 10.1093/ntr/ntae159
ER  - 

TY  - GEN
AU  - NCT04854616
TI  - Cessation of smoking trial in the emergency department (COSTED)
JF  - clinicaltrials.gov/ct2/show/NCT04854616
DA  - (date first received 22 April 2021)
NS  - Pope 2024
C3  - CRS 28550207
ER  - 

TY  - JOUR
AU  - Pratt,S.I.
AU  - Sargent,J.
AU  - Daniels,L.
AU  - Santos,M.M.
AU  - Brunette,M.
TI  - Appeal of electronic cigarettes in smokers with serious mental illness
JF  - Addictive Behaviors
DA  - 2016///
VL  - 59
SP  - 30
EP  - 4
NS  - Pratt 2016
C3  - CRS 14702598
ER  - 

TY  - JOUR
AU  - Pratt,S.I.
AU  - Brunette,M.F.
AU  - Ferron,J.C.
AU  - Santos,M.
AU  - Sargent,J.
AU  - Xie,H.
TI  - E-cigarette provision to promote switching in cigarette smokers with serious mental illness - a randomized trial
JF  - Nicotine & Tobacco Research
DA  - 2022///
VL  - 6
IS  - 24
SP  - 1405
EP  - 12
NS  - Pratt 2022
C3  - CRS 28550213
DO  - 10.1093/ntr/ntac082
ER  - 

TY  - CPAPER
AU  - Pratt,S.
AU  - Ferron,J.
AU  - Sargent,J.
AU  - Brunette,M.
TI  - Assessing the effect of e-cigarettes versus usual smoking on NNAL among chronic smokers with serious mental illness
JF  - Society for Research on Nicotine and Tobacco (SRNT) 29th Annual Meeting, 1-4 March 2023
DA  - 2023///
SP  - 73 (PPS22
EP  - 5)
PB  - Publisher not available
NS  - Pratt 2022
C3  - CRS 24012775
ER  - 

TY  - JOUR
AU  - Sargent,J.D.
AU  - Pratt,S.I.
AU  - Brunette,M.F.
AU  - Ferron,J.C.
AU  - Santos,M.M.
AU  - Stoolmiller,M.
TI  - Level and timing of product substitution in a trial of e-cigarettes for smokers not interested in quitting
JF  - Tobacco Induced Diseases
DA  - 2024///
VL  - 22
SP  - 101201591
NS  - Pratt 2022
C3  - CRS 28550215
DO  - 10.18332/tid/189220
ER  - 

TY  - CPAPER
AU  - Santos,M.
TI  - Novel evaluation of the relationship between trajectories of e-cigarette initiation and cigarette reduction while switching for harm reduction
JF  - Society for Research on Nicotine and Tobacco (SRNT), 20-23 March 2024, Edinburgh UK
DA  - 2024///
PB  - Publisher not available
NS  - Pratt 2022
C3  - CRS 28550214
ER  - 

TY  - CPAPER
AU  - Ferron,J.
TI  - What predicts harm reduction in adults with severe mental illness provided e-cigarettes?
JF  - Society for Research on Nicotine and Tobacco (SRNT), 20-23 March 2024, Edinburgh UK
DA  - 2024///
NS  - Pratt 2022
C3  - CRS 28550212
ER  - 

TY  - GEN
AU  - NCT03050853
TI  - The appeal and impact of e-cigarettes in smokers with SMI
JF  - clinicaltrials.gov/ct2/show/NCT03050853
DA  - (first received 13 February 2017)
NS  - Pratt 2022
C3  - CRS 24012774
ER  - 

TY  - JOUR
AU  - Price,A.D.
AU  - Coffey,M.
AU  - Houston,L.
AU  - Cook,P.A.
TI  - Evaluation of a pharmacy supported e-cigarette smoking cessation intervention in Northwest England
JF  - BMC Public Health
DA  - 2022///
VL  - 22
SP  - 1326
NS  - Price 2022
C3  - CRS 24012777
DO  - 10.1186/s12889-022-13711-x
ER  - 

TY  - JOUR
AU  - Pulvers,K.
AU  - Emami,A.S.
AU  - Nollen,N.L.
AU  - Romero,D.R.
AU  - Strong,D.R.
AU  - Benowitz,N.L.
TI  - Tobacco consumption and toxicant exposure of cigarette smokers using electronic cigarettes
JF  - Nicotine & Tobacco Research
DA  - 2018///
VL  - 20
IS  - 2
SP  - 206
EP  - 14
NS  - Pulvers 2018
C3  - CRS 14702600
ER  - 

TY  - JOUR
AU  - Pulvers,K.
AU  - Nollen,N.L.
AU  - Rice,M.
AU  - Schmid,C.H.
AU  - Qu,K.
AU  - Benowitz,N.L.
TI  - Effect of pod e-cigarettes vs cigarettes on carcinogen exposure among African American and Latinx smokers: a randomized clinical trial
JF  - JAMA Network Open
DA  - 2020///
VL  - 3
IS  - 11
SP  - e2026324
NS  - Pulvers 2020
C3  - CRS 18539509
ER  - 

TY  - CPAPER
AU  - Leavens,E.L.
AU  - Nollen,N.
AU  - Ahluwalia,J.
AU  - Mayo,M.
AU  - Rice,M.
AU  - Brett,E.
TI  - Changes in dependence, withdrawal, and craving among adult smokers who switch to nicotine salt pod-based e-cigarettes
JF  - Society for Research on Nicotine and Tobacco (SRNT) 2021 Annual Meeting, February 24-27 2021, virtual
DA  - 2021///
SP  - 96 (POD53
EP  - 1), 116 (C-6)
PB  - Publisher not available as virtual session
NS  - Pulvers 2020
C3  - CRS 22035938
ER  - 

TY  - JOUR
AU  - Rubenstein,D.
AU  - Sokolovsky,A.W.
AU  - Aston,E.R.
AU  - Nollen,N.L.
AU  - Schmid,C.H.
AU  - Rice,M.
TI  - Predictors of smoking reduction among African American and Latinx smokers in a randomized controlled trial of JUUL e-cigarettes
JF  - Addictive Behaviors
DA  - 2021///
VL  - 122
SP  - 107037
NS  - Pulvers 2020
C3  - CRS 22035946
DO  - 10.1016/j.addbeh.2021.107037
ER  - 

TY  - JOUR
AU  - Nollen,N.L.
AU  - Leavens,E.L.
AU  - Ahluwalia,J.S.
AU  - Rice,M.
AU  - Mayo,M.S.
AU  - Pulvers,K.
TI  - Menthol versus non-menthol flavouring and switching to e-cigarettes in black and Latinx adult menthol combustible cigarette smokers: secondary analyses from a randomised clinical trial
JF  - Tobacco Control
DA  - 2022///
VL  - EPub
SP  - no pagination
NS  - Pulvers 2020
C3  - CRS 22035942
DO  - 10.1136/tobaccocontrol-2021-057180
ER  - 

TY  - JOUR
AU  - Arnold,M.J.
AU  - Nollen,N.L.
AU  - Mayo,M.S.
AU  - Ahluwalia,J.S.
AU  - Leavens,E.L.
AU  - Zhang,G.
TI  - Harm reduction associated with dual use of cigarettes and e-cigarettes in Black and Latino smokers: secondary analyses from a randomized controlled e-cigarette switching trial
JF  - Nicotine & Tobacco Research
DA  - 2021///
VL  - 23
IS  - 11
SP  - 1972
EP  - 6
NS  - Pulvers 2020
C3  - CRS 28550216
DO  - 10.1093/ntr/ntab069
ER  - 

TY  - JOUR
AU  - Leavens,E.
AU  - Nollen,N.
AU  - Ahluwalia,J.
AU  - Mayo,M.
AU  - Rice,M.
AU  - Brett,E.
TI  - Changes in dependence, withdrawal, and craving among adult smokers who switch to nicotine salt pod-based e-cigarettes
JF  - Journal of Clinical and Translational Science
DA  - 2021///
VL  - 5
IS  - Suppl 1
SP  - 85
EP  - 6
NS  - Pulvers 2020
C3  - CRS 28550217
DO  - 10.1017/cts.2021.622
ER  - 

TY  - CPAPER
AU  - Arnold,M.
AU  - Nollen,N.
AU  - Mayo,M.
AU  - Ahluwalia,J.
AU  - Leavens,E.
AU  - Zhang,G.
TI  - Dual use of cigarettes and e-cigarettes in African American and LatinX smokers: secondary analyses from a randomised controlled e-cigarettes switching trial
JF  - Society for Research on Nicotine and Tobacco (SRNT) 2021 Annual Meeting, February 24-27 2021, virtual
DA  - 2021///
SP  - 31 (POD4
EP  - 2)
PB  - Publisher not available as virtual session
NS  - Pulvers 2020
C3  - CRS 18539507
ER  - 

TY  - CPAPER
AU  - Rice,M.
AU  - Nollen,N.
AU  - Woodcock,A.
AU  - Benowitz,N.
AU  - Ahluwalia,J.
AU  - Pulvers,K.
TI  - Effect of marijuana use on smokers switching to e-cigarettes in a randomised control trial
JF  - Society for Research on Nicotine and Tobacco (SRNT) 2021 Annual Meeting, February 24-27 2021, virtual
DA  - 2021///
SP  - 125 (SRNT C
EP  - 44)
NS  - Pulvers 2020
C3  - CRS 22035943
ER  - 

TY  - JOUR
AU  - Rice,M.
AU  - Nollen,N.L.
AU  - Ahluwalia,J.S.
AU  - Benowitz,N.
AU  - Woodcock,A.
AU  - Pulvers,K.
TI  - Effects of marijuana use on smokers switching to e-cigarettes in a randomized clinical trial
JF  - Nicotine & Tobacco Research
DA  - 2022///
VL  - 24
IS  - 7
SP  - 994
EP  - 1002
NS  - Pulvers 2020
C3  - CRS 22035944
DO  - 10.1093/ntr/ntac008
ER  - 

TY  - CPAPER
AU  - Rubenstein,D.
AU  - Sokolovsky,A.
AU  - Aston,E.
AU  - Nollen,N.
AU  - Schmid,C.
AU  - Pulvers,K.
TI  - Predictors of smoking reduction among African American and LatinX smokers in a randomised controlled trial of Juul e-cigarettes
JF  - Society for Research on Nicotine and Tobacco (SRNT) 2021 Annual Meeting, February 24-27 2021, virtual
DA  - 2021///
SP  - 129 (C
EP  - 56)
NS  - Pulvers 2020
C3  - CRS 22035945
ER  - 

TY  - JOUR
AU  - Leavens,E.L.
AU  - Nollen,N.
AU  - Ahluwalia,J.S.
AU  - Mayo,M.S.
AU  - Rice,M.
AU  - Brett,E.I.
TI  - Changes in dependence, withdrawal, and craving among adult smokers who switch to nicotine salt pod-based e-cigarettes
JF  - Addiction (Abingdon, England)
DA  - 2021///
VL  - 117
IS  - 1
SP  - 207
EP  - 15
NS  - Pulvers 2020
C3  - CRS 24012778
DO  - 10.1111/add.15597
ER  - 

TY  - CPAPER
AU  - Nollen,N.
AU  - Lambert,L.
AU  - Leavens,E.
AU  - Ahluwalia,J.
AU  - Rice,M.
AU  - Pulvers,K.
TI  - Does menthol flavoring help black and LatinX adult menthol combustible cigarette smokers switch to e-cigarettes?: secondary analyses from a randomized clinical trial
JF  - Society for Research on Nicotine and Tobacco, Annual Meeting, March 2022, Baltimore USA
DA  - 2022///
NS  - Pulvers 2020
C3  - CRS 22035941
ER  - 

TY  - JOUR
AU  - Lee,S.C.
AU  - Maglalang,D.D.
AU  - Avila,J.C.
AU  - Leavens,E.L.
AU  - Nollen,N.L.
AU  - Pulvers,K.
TI  - Change in e-cigarette risk perception and smoking behavior of Black and Latinx individuals who smoke
JF  - Drug and Alcohol Dependence
DA  - 2023///
VL  - 245
SP  - 109824
NS  - Pulvers 2020
C3  - CRS 24012779
DO  - 10.1016/j.drugalcdep.2023.109824
ER  - 

TY  - GEN
AU  - NCT03511001
TI  - Effects among smokers who use and do not use e-cigarettes
JF  - https://clinicaltrials.gov/ct2/show/NCT03511001
DA  - (first received 10 April 2018)
NS  - Pulvers 2020
C3  - CRS 22035940
ER  - 

TY  - JOUR
AU  - Rabenstein,A.
AU  - Czermak,L.
AU  - Fischer,E.
AU  - Kahnert,K.
AU  - Pogarell,O.
AU  - Jorres,R.A.
TI  - Implications of switching from conventional to electronic cigarettes on quality of life and smoking behaviour: results from the EQualLife Trial
JF  - European Addiction Research
DA  - 2024///
VL  - 30
IS  - 4
SP  - 207
EP  - 15
NS  - Rabenstein 2024
C3  - CRS 28550219
DO  - 10.1159/000536255
ER  - 

TY  - JOUR
AU  - Rose,J.E.
AU  - Frisbee,S.
AU  - Campbell,D.
AU  - Salley,A.
AU  - Claerhout,S.
AU  - Davis,J.M.
TI  - Smoking reduction using electronic nicotine delivery systems in combination with nicotine skin patches
JF  - Psychopharmacology
DA  - 2023///
VL  - 240
SP  - 1901
EP  - 9
NS  - Rose 2023*
C3  - CRS 26464871
DO  - 10.1007/s00213-023-06401-y
ER  - 

TY  - GEN
AU  - NCT03492463
TI  - The role of nicotine dose and route of delivery in affecting adoption of e-cigarettes and reducing exposure to toxic combustion products (ENDS-Switch)
JF  - clinicaltrials.gov/ct2/show/study/NCT03492463
DA  - (first received 10 April 2018)
NS  - Rose 2023*
C3  - CRS 29119323
ER  - 

TY  - JOUR
AU  - Rose,J.E.
AU  - Frisbee,S.
AU  - Campbell,D.
AU  - Salley,A.
AU  - Claerhout,S.
AU  - Davis,J.M.
TI  - Correction to: Smoking reduction using electronic nicotine delivery systems in combination with nicotine skin patch
JF  - Psychopharmacology
DA  - 2025///
VL  - Advance online publication
SP  - no pagination
NS  - Rose 2023*
C3  - CRS 29119324
C3  - PubMed 10.1007/s00213-025-06868-x
ER  - 

TY  - CPAPER
AU  - Russell,C.
AU  - McKeganey,N.
AU  - Katsampouris,E.
AU  - Satchwell,A.
AU  - Haseen,F.
TI  - A randomised community-based trial of a closed-system pod e-vapour product and nicotine replacement therapy for cigarette abstinence and reduction
JF  - Society for Research on Nicotine and Tobacco (SRNT) 2021 Annual Meeting, February 24-27 2021, virtual
DA  - 2021///
SP  - 230 (PH
EP  - 353)
NS  - Russell 2021*
C3  - CRS 28550221
ER  - 

TY  - JOUR
AU  - Scheibein,F.
AU  - McGirr,K.
AU  - Morrison,A.
AU  - Roche,W.
AU  - Wells,J.S.
TI  - An exploratory non-randomized study of a 3-month electronic nicotine delivery system (ENDS) intervention with people accessing a homeless supported temporary accommodation service (STA) in Ireland
JF  - Harm Reduction Journal
DA  - 2020///
VL  - 17
IS  - 1
SP  - 73
NS  - Scheibein 2020
C3  - CRS 17071996
ER  - 

TY  - JOUR
AU  - Scheibein,F.
AU  - McGirr,K.
AU  - Morrison,A.
AU  - Roche,W.
AU  - Wells,J.S.
TI  - Correction to: an exploratory non-randomized study of a 3-month electronic nicotine delivery system (ENDS) intervention with people accessing a homeless supported temporary accommodation service (STA) in Ireland
JF  - Harm Reduction Journal
DA  - 2021///
VL  - 18
IS  - 1
SP  - 113
NS  - Scheibein 2020
C3  - CRS 25455974
DO  - 10.1186/s12954-021-00549-6
ER  - 

TY  - JOUR
AU  - Sifat,M.S.
AU  - Alexander,A.C.
AU  - Businelle,M.S.
AU  - Frank-Pearce,S.G.
AU  - Boozary,L.K.
AU  - Wagener,T.L.
TI  - E-Cigarette switching and financial incentives to promote combustible cigarette cessation among adults accessing shelter services: a pilot study
JF  - Drug and Alcohol Dependence Reports
DA  - 2024///
VL  - 13
SP  - 1
EP  - 9
NS  - Sifat 2024
C3  - CRS 28550223
DO  - 10.1016/j.dadr.2024.100295
ER  - 

TY  - JOUR
AU  - Skelton,E.
AU  - Lum,A.
AU  - Robinson,M.
AU  - Dunlop,A.
AU  - Guillaumier,A.
AU  - Baker,A.
TI  - A pilot randomised controlled trial of abrupt versus gradual smoking cessation in combination with vaporised nicotine products for people receiving alcohol and other drug treatment
JF  - Addictive Behaviors
DA  - 2022///
VL  - 131
SP  - 107328
NS  - Skelton 2022
C3  - CRS 22035950
DO  - 10.1016/j.addbeh.2022.107328
ER  - 

TY  - GEN
AU  - ACTRN12617000905369
TI  - Smoking reduction interventions for smoking cessation
JF  - ncbi.nlm.nih.gov/pmc/articles/PMC6953262/
DA  - (first received 9 June 2017)
NS  - Skelton 2022
C3  - CRS 22035948
DO  - 10.1002/14651858.CD013183.pub2
ER  - 

TY  - JOUR
AU  - Lum,A.
AU  - Skelton,E.
AU  - Robinson,M.
AU  - Guillaumier,A.
AU  - Wynne,O.
AU  - Gartner,C.
TI  - Barriers and facilitators to using vaporised nicotine products as smoking cessation aids among people receiving treatment for substance use disorder
JF  - Addictive Behaviors
DA  - 2021///
VL  - 124
SP  - 107097
NS  - Skelton 2022
C3  - CRS 22035949
DO  - 10.1016/j.addbeh.2021.107097
ER  - 

TY  - JOUR
AU  - Smith,T.T.
AU  - Heckman,B.W.
AU  - Wahlquist,A.E.
AU  - Cummings,K.M.
AU  - Carpenter,M.J.
TI  - The impact of e-liquid propylene glycol and vegetable glycerin ratio on ratings of subjective effects, reinforcement value, and use in current smokers
JF  - Nicotine & Tobacco Research
DA  - 2020///
VL  - 22
IS  - 5
SP  - 791
EP  - 7
NS  - Smith 2020
C3  - CRS 14702602
ER  - 

TY  - JOUR
AU  - Smith,T.T.
AU  - Crawford,A.
AU  - Wahlquist,A.E.
AU  - Cummings,K.M.
AU  - Rojewski,A.M.
AU  - McClure,E.A.
TI  - Pilot study to test the feasibility for a randomized controlled trial of e-cigarettes as harm reduction tools among people who smoke and previously failed to quit with pharmacotherapy
JF  - Nicotine & Tobacco Research
DA  - 2025///
VL  - 27
IS  - 3
SP  - 553
EP  - 7
NS  - Smith 2025
C3  - CRS 28550226
DO  - 10.1093/ntr/ntae212
ER  - 

TY  - CPAPER
AU  - Smith,T.T.
AU  - Wahlquist,A.E.
AU  - Cummings,K.M.
AU  - Rojewski,A.M.
AU  - McClure,E.A.
AU  - Toll,B.A.
TI  - Pilot investigation of e-cigarettes as a harm reduction tool among smokers who previously failed to quit with pharmacotherapy
JF  - SRNT 30th Annual Meeting, March 2024, Edinburgh, UK
DA  - 2024///
SP  - PPS25
EP  - 2A
NS  - Smith 2025
C3  - CRS 28550227
ER  - 

TY  - GEN
AU  - NCT05525078
TI  - Quit or switch: e-cigarette study
JF  - clinicaltrials.gov/ct2/show/NCT05525078
DA  - (first received 1 September 2022)
NS  - Smith 2025
C3  - CRS 28550225
ER  - 

TY  - JOUR
AU  - Stein,M.D.
AU  - Caviness,C.
AU  - Grimone,K.
AU  - Audet,D.
AU  - Anderson,B.J.
AU  - Bailey,G.L.
TI  - An open trial of electronic cigarettes for smoking cessation among methadone-maintained smokers
JF  - Nicotine & Tobacco Research
DA  - 2016///
VL  - 18
IS  - 5
SP  - 1157
EP  - 62
NS  - Stein 2016
C3  - CRS 14702604
ER  - 

TY  - JOUR
AU  - Strasser,A.A.
AU  - Souprountchouk,V.
AU  - Kaufmann,A.
AU  - Blazekovic,S.
AU  - Leone,F.
AU  - Benowitz,N.L.
TI  - Nicotine replacement, topography, and smoking phenotypes of e-cigarettes
JF  - Tobacco Regulatory Science
DA  - 2016///
VL  - 2
IS  - 4
SP  - 352
EP  - 62
NS  - Strasser 2016
C3  - CRS 14702606
ER  - 

TY  - JOUR
AU  - Tattan-Birch,H.
AU  - Kock,L.
AU  - Brown,J.
AU  - Beard,E.
AU  - Bauld,L.
AU  - West,R.
TI  - E-cigarettes to augment stop smoking in-person support and treatment with varenicline (E-ASSIST): a pragmatic randomised controlled trial
JF  - Nicotine & Tobacco Research
DA  - 2023///
VL  - 25
IS  - 3
SP  - 395
EP  - 403
NS  - Tattan-Birch 2023
C3  - CRS 24012782
DO  - 10.1093/ntr/ntac149
ER  - 

TY  - GEN
AU  - ISRCTN16931827
TI  - A trial to assess the benefit of offering an e-cigarette starter kit to smokers attempting to stop smoking with varenicline
JF  - isrctn.com/ISRCTN16931827
DA  - (first received 23 August 2018)
NS  - Tattan-Birch 2023
C3  - CRS 24012781
ER  - 

TY  - JOUR
AU  - Tseng,T.Y.
AU  - Ostroff,J.S.
AU  - Campo,A.
AU  - Gerard,M.
AU  - Kirchner,T.
AU  - Rotrosen,J.
TI  - A randomized trial comparing the effect of nicotine versus placebo electronic cigarettes on smoking reduction among young adult smokers
JF  - Nicotine & Tobacco Research
DA  - 2016///
VL  - 18
IS  - 10
SP  - 1937
EP  - 43
NS  - Tseng 2016
C3  - CRS 14702609
ER  - 

TY  - JOUR
AU  - Guttentag,A.
TI  - Do e-cigarettes "Work" for smokers as a step on the way to cessation? An analysis of the temporal and spatial correlates of switching in a harm reduction trial among adult smokers
JF  - Dissertation Abstracts International: Section B: The Sciences and Engineering
DA  - 2021///
VL  - 82
SP  - 8
EP  - B
NS  - Tseng 2016
C3  - CRS 22035954
ER  - 

TY  - JOUR
AU  - Guttentag,A.
AU  - Tuo-Yen,T.
AU  - Shelley,D.
AU  - Thomas,K.
TI  - Analyzing trajectories of acute cigarette reduction post-introduction of an e-cigarette using ecological momentary assessment data
JF  - International Journal of Environmental Research and Public Health
DA  - 2022///
VL  - 19
IS  - 12
SP  - 7452
NS  - Tseng 2016
C3  - CRS 22035953
DO  - 10.3390/ijerph19127452
ER  - 

TY  - GEN
AU  - NCT02628964
TI  - Assessing the use of electronic cigarettes (e-cigarettes) as a harm reduction strategy
JF  - clinicaltrials.gov/show/NCT02628964
DA  - (first received 28 September 2015)
NS  - Tseng 2016
C3  - CRS 14702608
C3  - CRS 9400131000005053
ER  - 

TY  - JOUR
AU  - Tuisku,A.
AU  - Rahkola,M.
AU  - Nieminen,P.
AU  - Toljamo,T.
TI  - Electronic cigcarettes vs varenicline for smoking cessation in adults: a randomized clinical trial
JF  - JAMA Internal Medicine
DA  - 2024///
VL  - 184
IS  - 8
SP  - 915
EP  - 21
NS  - Tuisku 2024
C3  - CRS 28550229
DO  - 10.1001/jamainternmed.2024.1822
ER  - 

TY  - JOUR
AU  - Tuisku,A.
AU  - Toljamo,T.
AU  - Nieminen,P.
TI  - Relevant data missing in electronic cigarette vs varenicline trial - reply
JF  - JAMA Internal Medicine
DA  - 2024///
VL  - 184
IS  - 12
SP  - 1483
NS  - Tuisku 2024
C3  - CRS 28550230
ER  - 

TY  - JOUR
AU  - Valentine,G.W.
AU  - Hefner,K.
AU  - Jatlow,P.I.
AU  - Rosenheck,R.A.
AU  - Gueorguieva,R.
AU  - Sofuoglu,M.
TI  - Impact of e-cigarettes on smoking and related outcomes in veteran smokers with psychiatric comorbidity
JF  - Journal of Dual Diagnosis
DA  - 2018///
VL  - 14
IS  - 1
SP  - 2
EP  - 13
NS  - Valentine 2018
C3  - CRS 14702611
ER  - 

TY  - JOUR
AU  - Van Staden,S.R.
AU  - Groenewald,M.
AU  - Engelbrecht,R.
AU  - Becker,P.J.
AU  - Hazelhurst,L.T.
TI  - Carboxyhaemoglobin levels, health and lifestyle perceptions in smokers converting from tobacco cigarettes to electronic cigarettes
JF  - South African Medical Journal
DA  - 2013///
VL  - 103
IS  - 11
SP  - 865
EP  - 8
NS  - Van Staden 2013*
C3  - CRS 26464873
ER  - 

TY  - JOUR
AU  - Vickerman,K.A.
AU  - Carpenter,K.M.
AU  - Miles,L.N.
AU  - Hsu,J.M.
AU  - Watt,K.A.
AU  - Brandon,T.H.
TI  - A randomized pilot of a tailored smoking cessation quitline intervention for individuals who smoke and vape
JF  - Nicotine & Tobacco Research
DA  - 2022///
VL  - 24
IS  - 11
SP  - 1811
EP  - 20
NS  - Vickerman 2022
C3  - CRS 22035957
DO  - 10.1093/ntr/ntac129
ER  - 

TY  - GEN
AU  - NCT03575468
TI  - Enhanced e-cigarette coaching intervention for dual users of cigarettes and e-cigarettes
JF  - clinicaltrials.gov/ct2/show/NCT03575468
DA  - (first received 2 July 2018)
NS  - Vickerman 2022
C3  - CRS 22035956
ER  - 

TY  - CPAPER
AU  - Vickerman,K.A.
AU  - Carpenter,K.M.
AU  - Watt,K.
AU  - Miles,L.
AU  - Hsu,J.
AU  - Brandon,T.
TI  - A behavioral smoking cessation intervention for Quitline callers who also use e-cigarettes
JF  - Society for Research on Nicotine and Tobacco (SRNT) 2021 Annual Meeting; February 24-27 2021 (virtual)
DA  - 2021///
SP  - 50 (POD14
EP  - 1)
NS  - Vickerman 2022
C3  - CRS 22035958
ER  - 

TY  - JOUR
AU  - Vojjala,M.
AU  - Stevens,E.R.
AU  - Nicholson,A.
AU  - Morgan,T.
AU  - Kaneria,A.
AU  - Xiang,G.
TI  - Switching to e-cigarettes as harm reduction among individuals with chronic disease who currently smoke: results of a pilot randomized controlled trial
JF  - Nicotine & Tobacco Research
DA  - 2025///
VL  - 27
IS  - 1
SP  - 36
EP  - 45
NS  - Vojjala 2025
C3  - CRS 28550234
DO  - 10.1093/ntr/ntae158
ER  - 

TY  - CPAPER
AU  - Vojjala,M.
AU  - Wilker,O.G.
AU  - Nicholson,A.
AU  - Morgan,T.
AU  - Rozon,I.
AU  - Stevens,E.R.
TI  - Electronic cigarettes and counseling as a harm reduction strategy among patients with COPD, asthma, CAD/PAD
JF  - SRNT 29th Annual Meeting; 2023 Mar 1-4; San Antonio (TX), USA
DA  - 2023///
SP  - 206 (POS4
EP  - 100)
NS  - Vojjala 2025
C3  - CRS 28550236
ER  - 

TY  - CPAPER
AU  - Vojjala,M.
AU  - Stevens,E.R.
AU  - Nicholson,A.
AU  - Morgan,T.
AU  - Kaneria,A.
AU  - Xiang,G.
TI  - Switching to e-cigarettes as a harm reduction tool among individuals with chronic disease who currently smoke: results of a pilot randomised controlled trial
JF  - SRNT 30th Annual Meeting, 12-15 March 2025, Edinburgh, UK
DA  - 2024///
SP  - POS5
EP  - 147
NS  - Vojjala 2025
C3  - CRS 28550235
ER  - 

TY  - JOUR
AU  - Stevens,E.R.
AU  - Lei,L.
AU  - Cleland,C.M.
AU  - Berger,K.M.
AU  - Sherman,S.E.
AU  - Vojjala,M.
TI  - Electronic cigarettes as a harm reduction strategy among patients with COPD: protocol for an open-label two arm randomized controlled pilot trial
JF  - Addiction Science & Clinical Practice
DA  - 2022///
VL  - 17
IS  - 1
SP  - 2
NS  - Vojjala 2025
C3  - CRS 28550233
DO  - 10.1186/s13722-021-00284-0
ER  - 

TY  - GEN
AU  - NCT04465318
TI  - Electronic cigarettes as a harm reduction strategy among patients with COPD
JF  - clinicaltrials.gov/ct2/show/NCT04465318
DA  - (first received 10 July 2020)
NS  - Vojjala 2025
C3  - CRS 28550232
ER  - 

TY  - JOUR
AU  - Wadia,R.
AU  - Booth,V.
AU  - Yap,H.F.
AU  - Moyes,D.L.
TI  - A pilot study of the gingival response when smokers switch from smoking to vaping
JF  - British Dental Journal
DA  - 2016///
VL  - 221
IS  - 11
SP  - 722
EP  - 6
NS  - Wadia 2016
C3  - CRS 14702617
ER  - 

TY  - CPAPER
AU  - Wagener,T.
AU  - Beebe,L.
AU  - Businelle,M.
AU  - Carpenter,M.
AU  - Hinton,A.
AU  - Hart,J.
TI  - E-cigarette versus combination nicotine replacement therapy delivered through state quitlines on smoking abstinence following a recent failed quit attempt: a randomized trial
JF  - Society for Research on Nicotine and Tobacco (SRNT) 29th Annual Meeting; 2023 Mar 1-4; San Antonio (TX), USA
DA  - 2023///
SP  - SYM5
EP  - 2
NS  - Wagener 2023
C3  - CRS 24012784
ER  - 

TY  - JOUR
AU  - Walele,T.
AU  - Bush,J.
AU  - Koch,A.
AU  - Savioz,R.
AU  - Martin,C.
AU  - O'Connell,G.
TI  - Evaluation of the safety profile of an electronic vapour product used for two years by smokers in a real-life setting
JF  - Regulatory Toxicology and Pharmacology
DA  - 2018///
VL  - 92
SP  - 226
EP  - 38
NS  - Walele 2018*
C3  - CRS 26464878
DO  - 10.1016/j.yrtph.2017.12.010
ER  - 

TY  - GEN
AU  - NCT02029196
TI  - A randomised, parallel group, multi-centre study to evaluate the safety profile of the ITG EVP G1 product
JF  - clinicaltrials.gov/show/NCT02029196
DA  - (first received 19 December 2013)
NS  - Walele 2018*
C3  - CRS 26464876
ER  - 

TY  - GEN
AU  - NCT02143310
TI  - A multi-centre study to evaluate the safety of use of electronic vapour products for two years
JF  - clinicaltrials.gov/show/NCT02143310
DA  - (first received 9 May 2014)
NS  - Walele 2018*
C3  - CRS 26464877
ER  - 

TY  - JOUR
AU  - Cravo,A.S.
AU  - Bush,J.
AU  - Sharma,G.
AU  - Savioz,R.
AU  - Martin,C.
AU  - Craige,S.
TI  - A randomised, parallel group study to evaluate the safety profile of an electronic vapour product over 12 weeks
JF  - Regulatory Toxicology and Pharmacology
DA  - 2016///
VL  - 81
SP  - S1
EP  - S14
NS  - Walele 2018*
C3  - CRS 26464875
ER  - 

TY  - JOUR
AU  - Walker,N.
AU  - Parag,V.
AU  - Verbiest,M.
AU  - Laking,G.
AU  - Laugesen,M.
AU  - Bullen,C.
TI  - Nicotine patches used in combination with e-cigarettes (with and without nicotine) for smoking cessation: a pragmatic, randomised trial
JF  - Lancet Respiratory Medicine
DA  - 2020///
VL  - 8
IS  - 1
SP  - 54
EP  - 64
NS  - Walker 2020
C3  - CRS 14702625
DO  - 10.1016/S2213-2600(19)30269-3
ER  - 

TY  - GEN
AU  - NCT02521662
TI  - A randomised-controlled clinical trial to evaluate the effectiveness and safety of combining nicotine patches with e-cigarettes (with and without nicotine) plus behavioural support, on smoking abstinence
JF  - clinicaltrials.gov/show/NCT02521662
DA  - (first received 9 August 2015)
NS  - Walker 2020
C3  - CRS 14702624
C3  - CRS 9400131000005047
ER  - 

TY  - JOUR
AU  - Walker,N.
AU  - Verbiest,M.
AU  - Kurdziel,T.
AU  - Laking,G.
AU  - Laugesen,M.
AU  - Parag,V.
TI  - Effectiveness and safety of nicotine patches combined with e-cigarettes (with and without nicotine) for smoking cessation: study protocol for a randomised controlled trial
JF  - BMJ Open
DA  - 2019///
VL  - 9
IS  - 2
SP  - e023659
NS  - Walker 2020
C3  - CRS 14702626
ER  - 

TY  - JOUR
AU  - White,C.M.
AU  - Tessier,K.M.
AU  - Koopmeiners,J.S.
AU  - Denlinger-Apte,R.L.
AU  - Cobb,C.O.
AU  - Lane,T.
TI  - Preliminary evidence on cigarette nicotine reduction with concurrent access to an e-cigarette: manipulating cigarette nicotine content, e-liquid nicotine content, and e-liquid flavor availability
JF  - Preventive Medicine
DA  - 2022///
VL  - 165
IS  - Pt B
SP  - 107213
NS  - White 2022
C3  - CRS 28550240
DO  - 10.1016/j.ypmed.2022.107213
ER  - 

TY  - GEN
AU  - NCT03185546
TI  - Project 2 cigarette and e-cigarette nicotine content and e-liquid flavors
JF  - clinicaltrials.gov/ct2/show/NCT03185546
DA  - (first received 14 May 2021)
NS  - White 2022
C3  - CRS 28550238
ER  - 

TY  - CPAPER
AU  - White,C.M.
AU  - Denlinger-Apte,R.L.
AU  - Tessier,K.M.
AU  - Koopmeiners,J.S.
AU  - Hatsukami,D.K.
AU  - Strasser,A.A.
TI  - Cigarette nicotine reduction in the presence of an alternative: investigating how cigarette nicotine content and e-liquid content affect smoking
JF  - Society for Research on Nicotine and Tobacco (SRNT) 2021 Annual Meeting, February 24-27 2021 (virtual)
DA  - 2021///
SP  - 2
EP  - 3 (SYM2C)
NS  - White 2022
C3  - CRS 28550239
ER  - 

TY  - JOUR
AU  - Xu,Y.
AU  - Goldenson,N.I.
AU  - Prakash,S.
AU  - Augustson,E.M.
AU  - Shiffman,S.
TI  - Randomized trial assessing the effect of the JUUL system on switching away from cigarettes and smoking reduction among U.S. adults who smoke cigarettes
JF  - Experimental and Clinical Psychopharmacology
DA  - 2024///
VL  - 32
IS  - 1
SP  - 3
EP  - 15
NS  - Xu 2023*
C3  - CRS 26464880
DO  - 10.1037/pha0000698
ER  - 

TY  - JOUR
AU  - Yingst,J.
AU  - Foulds,J.
AU  - Zurlo,J.
AU  - Steinberg,M.B.
AU  - Eissenberg,T.
AU  - Du,P.
TI  - Acceptability of electronic nicotine delivery systems (ENDS) among HIV positive smokers
JF  - AIDS Care
DA  - 2020///
VL  - 32
IS  - 10
SP  - 1224
EP  - 8
NS  - Yingst 2020
C3  - CRS 17071999
ER  - 
