# Supplementary material for: Electronic cigarettes for smoking cessation
Source: Cochrane Database Syst Rev. 2025 Nov 10;2025(11):CD010216. doi: 10.1002/14651858.CD010216.pub10 (PMC12599494; doi:10.1002/14651858.CD010216.pub10)
Supplement: Supplementary file 7 — Supplementary material 7 Data package [file CD010216-SUP-07-dataPackage.zip › CD010216-study-data/CD010216-excluded.ris]

TY  - JOUR
AU  - Adkison,S.E.
AU  - O'Connor,R.J.
AU  - Bansal-Travers,M.
AU  - Hyland,A.
AU  - Borland,R.
AU  - Yong,H.H.
TI  - Electronic nicotine delivery systems: international tobacco control four-country survey
JF  - American Journal of Preventive Medicine
DA  - 2013///
VL  - 44
IS  - 3
SP  - 207
EP  - 15
N1  - Although this study uses a prospective cohort design, no data on EC use were collected at baseline, with EC use data only being available at follow-up
NS  - Adkison 2013
C3  - CRS 2995733
ER  - 

TY  - JOUR
AU  - Al-Delaimy,W.K.
AU  - Myers,M.G.
AU  - Leas,E.C.
AU  - Strong,D.R.
AU  - Hofstetter,C.R.
TI  - E-cigarette use in the past and quitting behavior in the future: a population-based study
JF  - American Journal of Public Health
DA  - 2015///
VL  - 105
IS  - 6
SP  - 1213
EP  - 9
N1  - Observational study with no intervention provided - included in previous versions, but excluded from 2020
NS  - Al-Delaimy 2015
C3  - CRS 4359025
ER  - 

TY  - JOUR
AU  - Donzelli,A.
TI  - E-cigarettes may impair ability to quit, but other explanations are possible
JF  - American Journal of Public Health
DA  - 2015///
VL  - 105
IS  - 11
SP  - e1
N1  - Observational study with no intervention provided - included in previous versions, but excluded from 2020
NS  - Al-Delaimy 2015
C3  - CRS 4359026
ER  - 

TY  - JOUR
AU  - Bianco,C.L.
AU  - Pratt,S.I.
AU  - Ferron,J.C.
AU  - Brunette,M.F.
TI  - Electronic cigarette use during a randomized trial of interventions for smoking cessation among Medicaid beneficiaries with mental illness
JF  - Journal of Dual Diagnosis
DA  - 2019///
VL  - 15
IS  - 3
SP  - 184
EP  - 91
N1  - Ineligible intervention
NS  - Bianco 2019
C3  - CRS 14702630
ER  - 

TY  - JOUR
AU  - Caponnetto,P.
AU  - Maglia,M.
AU  - Polosa,R.
TI  - Efficacy of smoking cessation with varenicline plus counselling for e-cigarettes users (VAREVAPE): a protocol for a randomized controlled trial
JF  - Contemporary Clinical Trials Communications
DA  - 2019///
VL  - 15
SP  - 100412
N1  - Ineligible intervention
NS  - Caponnetto 2019
C3  - CRS 14702636
ER  - 

TY  - JOUR
AU  - Chaumont,M.
AU  - El Channan,M.
AU  - Bernard,A.
AU  - Lesage,A.
AU  - Deprez,G.
AU  - Van Muylem,A.
TI  - Short-term high wattage e-cigarette cessation improves cardiorespiratory outcomes in regular users: a randomized crossover trial
JF  - Journal of Hypertension
DA  - 2019///
VL  - Conference: 29th European Meeting on Hypertension and Cardiovascular Protection, ESH 2019. Italy. 37
IS  - Suppl 1
SP  - e8
EP  - 9
N1  - Ineligible intervention
NS  - Chaumont 2019
C3  - CRS 14702640
ER  - 

TY  - GEN
AU  - ChiCTR2100044062
TI  - Study on the kinetics of nicotine metabolism of cigarettes/e-cigarettes in Chinese healthy subjects and the effect of complete/partial replacement of cigarettes with e-cigarettes on human biomarkers, tolerance and satisfaction survey of e-cigaret
TT  - 传统卷烟/电子烟在中国健康受试者中尼古丁代谢动力学研究及用电子烟完全/部分替代香烟后对人体生物标志物的影响、对电子烟的耐受性及满意度调查
JF  - Chinese Clinical Trial Registry
DA  - 2021///
N1  - Wrong intervention
NS  - ChiCTR2100044062
C3  - CRS 24012786
ER  - 

TY  - JOUR
AU  - Collins,S.E.
AU  - Nelson,L.A.
AU  - Stanton,J.
AU  - Mayberry,N.
AU  - Ubay,T.
AU  - Taylor,E.M.
TI  - Harm reduction treatment for smoking (HaRT-S): findings from a single-arm pilot study with smokers experiencing chronic homelessness
JF  - Substance Abuse
DA  - 2019///
VL  - 40
IS  - 2
SP  - 229
EP  - 39
N1  - Ineligible intervention
NS  - Collins 2019
C3  - CRS 14702642
ER  - 

TY  - JOUR
AU  - Cox,S.
AU  - Dawkins,L.
AU  - Doshi,J.
AU  - Cameron,J.
TI  - Effects of e-cigarettes versus nicotine replacement therapy on short-term smoking abstinence when delivered at a community pharmacy
JF  - Addictive Behaviors Reports
DA  - 2019///
VL  - 10
SP  - 100202
N1  - Short-term abstinence only (< 6 months)
NS  - Cox 2019a
C3  - CRS 14702646
ER  - 

TY  - JOUR
AU  - Douptcheva,N.
AU  - Gmel,G.
AU  - Studer,J.
AU  - Deline,S.
AU  - Etter,J.F.
TI  - Use of electronic cigarettes among young Swiss men
JF  - Journal of Epidemiology and Community Health
DA  - 2013///
VL  - 67
IS  - 12
SP  - 1075
EP  - 6
N1  - Longitudinal study, but no data are reported for smoking cessation or reduction or for adverse events
NS  - Douptcheva 2013
C3  - CRS 2995751
ER  - 

TY  - JOUR
AU  - Dyer,M.L.
AU  - Khouja,J.N.
AU  - Jackson,A.R.
AU  - Havill,M.A.
AU  - Dockrell,M.J.
AU  - Munafo MR et al
TI  - Effects of electronic cigarette e-liquid flavouring on cigarette craving
JF  - Tobacco Control
DA  - 2023///
VL  - e1
SP  - e3
EP  - e9
N1  - Wrong outcomes
NS  - Dyer 2023
C3  - CRS 24012788
DO  - 10.1136/tobaccocontrol-2021-056769
ER  - 

TY  - JOUR
AU  - Farsalinos,K.E.
AU  - Romagna,G.
AU  - Tsiapras,D.
AU  - Kyrzopoulos,S.
AU  - Voudris,V.
TI  - Evaluating nicotine levels selection and patterns of electronic cigarette use in a group of "vapers" who had achieved complete substitution of smoking
JF  - Substance Abuse: Research and Treatment
DA  - 2013///
VL  - 7
SP  - 139
EP  - 46
N1  - Included people that had already stopped smoking conventional cigarettes
NS  - Farsalinos 2013a
C3  - CRS 2995760
ER  - 

TY  - JOUR
AU  - Grana,R.A.
AU  - Popova,L.
AU  - Ling,P.M.
TI  - A longitudinal analysis of electronic cigarette use and smoking cessation
JF  - JAMA Internal Medicine
DA  - 2014///
VL  - 174
IS  - 5
SP  - 812
EP  - 3
N1  - Observational study with no EC intervention provided - included in previous versions, but excluded from 2020
NS  - Grana 2014b
C3  - CRS 2995718
ER  - 

TY  - GEN
AU  - ISRCTN
TI  - E-cigarette support for smoking cessation: identifying the effectiveness of intervention components in an online randomised optimisation experiment
JF  - ISRCTN 54776958
N1  - Wrong outcomes
NS  - ISRCTN54776958
C3  - CRS 24012790
ER  - 

TY  - JOUR
AU  - James,S.A.
AU  - Meier,E.M.
AU  - Wagener,T.L.
AU  - Smith,K.M.
AU  - Neas,B.R.
AU  - Beebe,L.A.
TI  - E-Cigarettes for immediate smoking substitution in women diagnosed with cervical dysplasia and associated disorders
JF  - International Journal of Environmental Health Research
DA  - 2016///
VL  - 13
IS  - 3
SP  - E288
N1  - Follow-up at 12 weeks, AE data not collected
NS  - James 2016
C3  - CRS 4359061
DO  - 10.3390/ijerph13030288
ER  - 

TY  - GEN
AU  - NCT01989923
TI  - Smoking cessation in women with gynecological conditions
JF  - https://clinicaltrials.gov/ct2/show/NCT01989923
DA  - (accessed 9 September 2022)
N1  - Follow-up at 12 weeks, AE data not collected
NS  - James 2016
C3  - CRS 22035964
ER  - 

TY  - JOUR
AU  - Kasza,K.A.
AU  - Bansal-Travers,M.
AU  - O'Connor,R.J.
AU  - Compton,W.M.
AU  - Kettermann,A.
AU  - Borek,N.
TI  - Cigarette smokers' use of unconventional tobacco products and associations with quitting activity: findings from the ITC-4 U.S. cohort
JF  - Nicotine & Tobacco Research
DA  - 2013///
VL  - 16
IS  - 6
SP  - 672
EP  - 81
N1  - Longitudinal study, but no data were reported for smoking cessation or for adverse events
NS  - Kasza 2013
C3  - CRS 2995772
ER  - 

TY  - JOUR
AU  - Kimber,C.
AU  - Sideropoulos,V.
AU  - Cox,S.
AU  - Frings,D.
AU  - Naughton,F.
AU  - Brown J et al
TI  - E-cigarette support for smoking cessation: identifying the effectiveness of intervention components in an on-line randomized optimization experiment
JF  - Addiction (Abingdon, England)
DA  - 2023///
VL  - 118
IS  - 11
SP  - 2105
EP  - 17
N1  - No valid short-term outcomes. Study 12 weeks (less than 6 months).
NS  - Kimber 2023
C3  - CRS 25455978
DO  - 10.1111/add.16294
ER  - 

TY  - JOUR
AU  - Kotlyar,M.
AU  - Shanley,R.
AU  - Dufresne,S.R.
AU  - Corcoran,G.A.
AU  - Hatsukami,D.K.
TI  - Effect on tobacco use and subjective measures of including e-cigarettes in a simulated ban of menthol in combustible cigarettes
JF  - Nicotine & Tobacco Research
DA  - 2022///
VL  - 24
IS  - 9
SP  - 1448
EP  - 57
N1  - Wrong intervention
NS  - Kotlyar 2022
C3  - CRS 24012792
DO  - 10.1093/ntr/ntac107
ER  - 

TY  - JOUR
AU  - Krysinski,A.
AU  - Russo,C.
AU  - John,S.
AU  - Belsey,J.D.
AU  - Campagna,D.
AU  - Caponnetto,P.
TI  - International randomised controlled trial evaluating metabolic syndrome in type 2 diabetic cigarette smokers following switching to combustion-free nicotine delivery systems: the DIASMOKE protocol
JF  - BMJ Open
DA  - 2021///
VL  - 11
IS  - 4
SP  - e045396
N1  - Participants will be given a choice of a range of smoke-free products including EC and heat not burn.
NS  - Krysinski 2021
C3  - CRS 22035985
DO  - 10.1136/bmjopen-2020-045396
ER  - 

TY  - JOUR
AU  - Krysinski,A.
AU  - Russo,C.
AU  - Campagna,D.
AU  - Di Pino,A.
AU  - John,S.
AU  - Belsey J et al
TI  - A multicenter prospective randomized controlled trial investigating the effects of combustion-free nicotine alternatives on cardiovascular risk factors and metabolic parameters in individuals with type 2 diabetes who smoke: the DiaSmokeFree study protocol
JF  - Internal and Emergency Medicine
DA  - 2024///
VL  - 19
SP  - 321
EP  - 32
N1  - Participants will be given a choice of a range of smoke-free products including EC and heat not burn.
NS  - Krysinski 2021
C3  - CRS 25455979
DO  - 10.1007/s11739-023-03467-6
ER  - 

TY  - GEN
AU  - NCT04231838
TI  - Metabolic syndrome in diabetic smokers using cigarettes & combustion-free nicotine delivery systems (DIASMOKE)
JF  - clinicaltrials.gov/ct2/show/NCT04231838
DA  - (first received 18 January 2020)
N1  - Participants will be given a choice of a range of smoke-free products including EC and heat not burn.
NS  - Krysinski 2021
C3  - CRS 22035986
ER  - 

TY  - JOUR
AU  - Manzoli,L.
AU  - Flacco,M.E.
AU  - Fiore,M.
AU  - La Vecchia,C.
AU  - Marzuillo,C.
AU  - Gualano,M.R.
TI  - Electronic cigarettes efficacy and safety at 12 months: cohort study
JF  - PloS One
DA  - 2015///
VL  - 10
IS  - 6
SP  - e0129443
N1  - Observational study with no EC intervention provided - included in previous versions, but excluded from 2020
NS  - Manzoli 2015
C3  - CRS 4359040
ER  - 

TY  - JOUR
AU  - Manzoli,L.
AU  - La Vecchia,C.
AU  - Flacco,M.E.
AU  - Capasso,L.
AU  - Simonetti,V.
AU  - Boccia,S.
TI  - Multicentric cohort study on the long-term efficacy and safety of electronic cigarettes: study design and methodology
JF  - BMC Public Health
DA  - 2013///
VL  - 13
IS  - 1
SP  - 883
N1  - Observational study with no EC intervention provided - included in previous versions, but excluded from 2020
NS  - Manzoli 2015
C3  - CRS 14702657
ER  - 

TY  - GEN
AU  - NCT01785537
TI  - The efficacy and safety of electronic cigarettes: a 5-year follow-up study
JF  - clinicaltrials.gov/ct2/show/NCT01785537
DA  - (first received 7 February 2013)
N1  - Observational study with no EC intervention provided - included in previous versions, but excluded from 2020
NS  - Manzoli 2015
C3  - CRS 14702658
ER  - 

TY  - JOUR
AU  - Miura,N.
AU  - Yuki,D.
AU  - Minami,N.
AU  - Kakehi,A.
AU  - Futama,Y.
TI  - A study to investigate changes in the levels of biomarkers of exposure to selected cigarette smoke constituents in Japanese adult male smokers who switched to a non-combustion inhaler type of tobacco product
JF  - Regulatory Toxicology and Pharmacology
DA  - 2015///
VL  - 71
IS  - 3
SP  - 498
EP  - 506
N1  - Tests a device that is not an EC
NS  - Miura 2015
C3  - CRS 4359064
ER  - 

TY  - GEN
AU  - NCT03249428
TI  - E-cigarette inner city RCT
TT  - A community-based participatory action pragmatic randomized controlled trial using electronic-cigarette for tobacco dependence in the inner city population with a holistic approach
JF  - clinicaltrials.gov/ct2/show/NCT03249428
DA  - (first received 15 August 2017)
N1  - The study no longer includes e-cigarettes
NS  - NCT03249428
C3  - CRS 22035990
ER  - 

TY  - GEN
AU  - NCT03575468
TI  - Enhanced e-cigarette coaching intervention for dual users of cigarettes and e-cigarettes
JF  - https://clinicaltrials.gov/ct2/show/NCT03575468
DA  - (first received 2 July 2018)
N1  - Ineligible intervention
NS  - NCT03575468
C3  - CRS 22035965
ER  - 

TY  - GEN
AU  - NCT03700112
TI  - Clinical study comparing 7 ENDS products and 1 combustible cigarette using 2 delivery methods
JF  - Clinicaltrials.gov/Ct2/Show/NCT03700112 (first Received 7 December 2018).
N1  - The study is < 7 days. The timeframe of 48 days for outcomes in the NCT record refers to the entire duration of the data collection. Timing confirmed by correspondence.
NS  - NCT03700112
C3  - CRS 28550242
ER  - 

TY  - GEN
AU  - NCT05658471
TI  - Pharmacokinetics and pharmacodynamics of nicotine with use of standardized research electronic cigarette (SREC)
JF  - Clinicaltrials.gov
DA  - 2022///
VL  - (first received 24 August 2023)
N1  - Wrong patient population
NS  - NCT05658471
C3  - CRS 24012796
ER  - 

TY  - JOUR
AU  - Nolan,M.
AU  - Leischow,S.
AU  - Croghan,I.
AU  - Kadimpati,S.
AU  - Hanson,A.
AU  - Schroeder,D.
TI  - Feasibility of electronic nicotine delivery systems in surgical patients
JF  - Nicotine & Tobacco Research
DA  - 2016///
VL  - 18
IS  - 8
SP  - 1757
EP  - 62
N1  - Short-term abstinence only (< 6 months)
NS  - Nolan 2016
C3  - CRS 14702674
ER  - 

TY  - JOUR
AU  - Palamidas,A.
AU  - Gennimata,S.A.
AU  - Kaltsakas,G.
AU  - Tsikrika,S.
AU  - Vakali,S.
AU  - Gratziou,C.
TI  - Acute effect of an e-cigarette with and without nicotine on lung function
JF  - Tobacco Induced Diseases
DA  - 2014///
VL  - 12
IS  - Suppl 1
SP  - A34
N1  - Short-term EC use only
NS  - Palamidas 2014
C3  - CRS 2995780
ER  - 

TY  - JOUR
AU  - Pearson,J.L.
AU  - Richardson,A.
AU  - Niaura,R.S.
AU  - Vallone,D.M.
AU  - Abrams,D.B.
TI  - E-cigarette awareness, use, and harm perceptions in US adults
JF  - American Journal of Public Health
DA  - 2012///
VL  - 102
IS  - 9
SP  - 1758
EP  - 66
N1  - Longitudinal study, but no data were reported for smoking cessation or reduction or for adverse events
NS  - Pearson 2012
C3  - CRS 2995782
ER  - 

TY  - JOUR
AU  - Song M-A
AU  - Reisinger,S.A.
AU  - Freudenheim,J.L.
AU  - Brasky,T.M.
AU  - Mathe,E.A.
AU  - McElroy,J.P.
TI  - Effects of electronic cigarette constituents on the human lung: a pilot clinical trial
JF  - Cancer Prevention Research (Philadelphia, Pa.)
DA  - 2020///
VL  - 13
IS  - 2
SP  - 145
EP  - 52
N1  - Ineligible patient population
NS  - Song 2020
C3  - CRS 14702678
ER  - 

TY  - GEN
AU  - NCT02596685
TI  - Effects of electronic cigarette use on the lungs
JF  - https://www.clinicaltrials.gov/ct2/show/NCT02596685
DA  - (accessed 8 September 2022)
N1  - Ineligible patient population
NS  - Song 2020
C3  - CRS 22035966
ER  - 

TY  - JOUR
AU  - St Helen,G.
AU  - Nardone,N.
AU  - Addo,N.
AU  - Dempsey,D.
AU  - Havel,C.
AU  - Jacob,P.
TI  - Differences in nicotine intake and effects from electronic and combustible cigarettes among dual users
JF  - Addiction (Abingdon, England)
DA  - 2020///
VL  - 115
IS  - 4
SP  - 757
EP  - 67
N1  - Ineligible intervention
NS  - St.Helen 2020
C3  - CRS 14702680
ER  - 

TY  - JOUR
AU  - Tucker,M.R.
AU  - Laugesen,M.
AU  - Bullen,C.
AU  - Grace,R.C.
TI  - Predicting short-term uptake of electronic cigarettes: effects of nicotine, subjective effects, and simulated demand
JF  - Nicotine & Tobacco Research
DA  - 2018///
VL  - 20
IS  - 10
SP  - 1265
EP  - 71
N1  - Short-term abstinence only (< 6 months)
NS  - Tucker 2018
C3  - CRS 14702686
ER  - 

TY  - JOUR
AU  - Wagener,T.L.
AU  - Meier,E.
AU  - Hale,J.J.
AU  - Oliver,E.R.
AU  - Warner,M.L.
AU  - Driskill,L.M.
TI  - Pilot investigation of changes in readiness and confidence to quit smoking after e-cigarette experimentation and 1 week of use
JF  - Nicotine & Tobacco Research
DA  - 2014///
VL  - 16
IS  - 1
SP  - 108
EP  - 14
N1  - EC use for up to 1 week, but did not report on any adverse events
NS  - Wagener 2014
C3  - CRS 2995809
ER  - 

TY  - JOUR
AU  - Walele,T.
AU  - Sharma,G.
AU  - Savioz,R.
AU  - Martin,C.
AU  - Williams,J.
TI  - A randomised, crossover study on an electronic vapour product, a nicotine inhalator and a conventional cigarette. Part A: Pharmacokinetics
JF  - Regulatory Toxicity
DA  - 2016///
VL  - 74
SP  - 187
EP  - 92
N1  - RCT but follow-up too short
NS  - Walele 2016a
C3  - CRS 4359066
ER  - 

TY  - JOUR
AU  - Walele,T.
AU  - Sharma,G.
AU  - Savioz,R.
AU  - Martin,C.
AU  - Williams,J.
TI  - A randomised, crossover study on an electronic vapour product, a nicotine inhalator and a conventional cigarette. Part B: Safety and subjective effects
JF  - Regulatory Toxicity
DA  - 2016///
VL  - 74
SP  - 193
EP  - 9
N1  - RCT but follow-up too short
NS  - Walele 2016b
C3  - CRS 4359068
ER  - 
