# Supplementary material for: Electronic cigarettes for smoking cessation
Source: Cochrane Database Syst Rev. 2025 Nov 10;2025(11):CD010216. doi: 10.1002/14651858.CD010216.pub10 (PMC12599494; doi:10.1002/14651858.CD010216.pub10)
Supplement: Supplementary file 7 — Supplementary material 7 Data package [file CD010216-SUP-07-dataPackage.zip › CD010216-study-data/CD010216-awaiting.ris]

TY  - GEN
TI  - Taoc and vaping. From record: effect of switching to vaping from tobacco cigarettes on gingival health
JF  - UMIN000051684
NS  - UMIN000051684 2023
C3  - CRS 25455981
ER  - 

TY  - GEN
TI  - MNC From record: Evaluating the impact of switching from tobacco smoking to vape use on the number of buccal and palatal mucosal micronucleus cells
JF  - UMIN000051685
DA  - 2023///
NS  - UMIN000051685 2023
C3  - CRS 25455983
ER  - 
