# Supplementary material for: Electronic cigarettes for smoking cessation
Source: Cochrane Database Syst Rev. 2025 Nov 10;2025(11):CD010216. doi: 10.1002/14651858.CD010216.pub10 (PMC12599494; doi:10.1002/14651858.CD010216.pub10)
Supplement: Supplementary file 7 — Supplementary material 7 Data package [file CD010216-SUP-07-dataPackage.zip › CD010216-study-data/CD010216-ongoing.ris]

TY  - JOUR
AU  - Trigg,J.
AU  - Rich,J.
AU  - Williams,E.
AU  - Gartner,C.E.
AU  - Guillaumier,A.
AU  - Bonevski,B.
TI  - Perspectives on limiting tobacco access and supporting access to nicotine vaping products among clients of residential drug and alcohol treatment services in Australia
JF  - Tobacco Control
DA  - 2023///
VL  - Online
SP  - 1
EP  - 7
NS  - ACTRN12619001787178
C3  - CRS 25455984
DO  - 10.1136/tc-2023-058094
ER  - 

TY  - GEN
AU  - ACTRN12619001787178
TI  - Project NEAT: nicotine as treatment for tobacco smoking following discharge from residential withdrawal services
JF  - www.who.int/trialsearch/Trial2.aspx?TrialID=ACTRN12619001787178
DA  - (first received 18 November 2019)
NS  - ACTRN12619001787178
C3  - CRS 24012799
ER  - 

TY  - CPAPER
AU  - Bonevski,B.
AU  - Trigg,J.
AU  - Rich,J.
AU  - Williams,E.
AU  - Baker,A.L.
AU  - Walker,N.
TI  - Perceptions of nicotine products for tobacco smoking cessation following discharge from alcohol and other drug residential withdrawal services: a qualitative analysis
JF  - SRNT (Society for Research on Nicotine and Tobacco) 29th Annual Meeting 2023 Mar 1-4; San Antonio (TX), USA. SYM13-2
DA  - 2023///
SP  - 17
NS  - ACTRN12619001787178
C3  - CRS 24012800
ER  - 

TY  - GEN
AU  - Bonevski,B.
AU  - Jackson,M.
AU  - Austin,E.
AU  - Lintzeris,N.
AU  - Ezard,N.
AU  - Gartner C et al
TI  - HARMONY (harm reduction for opiates, nicotine and you) trial: protocol of a randomised controlled trial of the effectiveness of vaporised nicotine products for tobacco smoking cessation amongst NSW opiate agonist treatment clients
JF  - MedRxiv: the Preprint Server for Health Sciences
DA  - 2024///
NS  - ACTRN12621000148875
C3  - CRS 28550244
DO  - 10.1101/2024.06.21.24309014
ER  - 

TY  - JOUR
AU  - Kypri,K.
AU  - Austin,E.
AU  - Jackson,M.
AU  - Wright,K.
AU  - Shui,A.
AU  - Li,A.
TI  - Vaping to quit smoking: qualitative study of people receiving opioid agonist treatment
JF  - Drug and Alcohol Review
DA  - 2025///
VL  - 44
IS  - 1
SP  - 254
EP  - 66
NS  - ACTRN12621000148875
C3  - CRS 28550245
DO  - 10.1111/dar.13953
ER  - 

TY  - GEN
AU  - ACTRN12621000148875
TI  - HARMONY: harm reduction for opiates, nicotine and you
JF  - www.who.int/trialsearch/Trial2.aspx?TrialID=ACTRN12621000148875
DA  - (first received 12 February 2021)
NS  - ACTRN12621000148875
C3  - CRS 28550243
C3  - CENTRAL www.cochranelibrary.com/central/doi/10.1002/central/CN-02240640/full
ER  - 

TY  - GEN
AU  - ACTRN12625000179437
TI  - Puff vs pill: break the habit study: effect of nicotine vaping products vs varenicline on smoking cessation among people experiencing social disadvantage
JF  - https://trialsearch.who.int/Trial2.aspx?TrialID=ACTRN12625000179437
DA  - 2025 (first received 15 April 2025)
NS  - ACTRN12625000179437
C3  - CRS 28550247
ER  - 

TY  - JOUR
AU  - Berlin,I.
AU  - Dautzenberg,B.
AU  - Lehmann,B.
AU  - Palmyre,J.
AU  - Liégey,E.
AU  - De Rycke,Y.
TI  - Randomised, placebo-controlled, double-blind, double-dummy, multicentre trial comparing electronic cigarettes with nicotine to varenicline and to electronic cigarettes without nicotine: the ECSMOKE trial protocol
JF  - BMJ Open
DA  - 2019///
VL  - 9
IS  - 5
SP  - e028832
NS  - Berlin 2019
C3  - CRS 14702707
ER  - 

TY  - GEN
AU  - NCT03630614
TI  - Randomized trial of electronic cigarettes with or without nicotine in smoking cessation (ECSMOKE)
JF  - clinicaltrials.gov/ct2/show/NCT03630614
DA  - (first received 15 August 2018)
NS  - Berlin 2019
C3  - CRS 14702708
ER  - 

TY  - JOUR
AU  - Cox,S.
AU  - Bauld,L.
AU  - Brown,R.
AU  - Carlise,M.
AU  - Ford,A.
AU  - Hajek,P.
TI  - Evaluating the effectiveness of e-cigarettes compared with usual care for smoking cessation when offered to smokers at homeless centres: protocol for a multi-centre cluster-randomized controlled trial in Great Britain
JF  - Addiction (Abingdon, England)
DA  - 2022///
VL  - 117
IS  - 7
SP  - 2096
EP  - 107
NS  - Cox 2022
C3  - CRS 22035970
DO  - 10.1111/add.15851
ER  - 

TY  - GEN
AU  - ISRCTN18566874
TI  - E-cigarettes vs usual care for smoking cessation when offered at homeless centres
JF  - Isrctn.com/ISRCTN18566874 (accessed 8 September 2022)
DA  - (first received 12 October 2021)
NS  - Cox 2022
C3  - CRS 22035971
DO  - 10.1186/ISRCTN18566874
ER  - 

TY  - JOUR
AU  - El-Khoury,F.
AU  - El Aarbaoui,T.
AU  - Heron,M.
AU  - Hejblum,G.
AU  - Metadieu,B.
AU  - Le Faou,A.L.
TI  - Smoking cessation using preference-based tools among socially disadvantaged smokers: study protocol for a pragmatic, multicentre randomised controlled trial
JF  - BMJ Open
DA  - 2021///
VL  - 11
IS  - 6
SP  - e048859
NS  - El-Khoury  2021
C3  - CRS 22035973
DO  - 10.1136/bmjopen-2021-048859
ER  - 

TY  - GEN
AU  - NCT04654585
TI  - Preference-based tools for smoking cessation among disadvantaged smokers, a pragmatic randomised controlled trial
TT  - Sevrage tabagique à l'aide des outils dédiés selon la préférence, un essai randomisé contrôlé pragmatique
JF  - clinicaltrials.gov/ct2/show/NCT04654585
DA  - (first received 4 December 2020)
NS  - El-Khoury  2021
C3  - CRS 22035975
ER  - 

TY  - JOUR
AU  - Heron,M.
AU  - Le Faou,A.L.
AU  - Ibanez,G.
AU  - Metadieu,B.
AU  - Melchior,M.
AU  - El-Khoury,L.
TI  - Smoking cessation using preference-based tools: a mixed method pilot study of a novel intervention among smokers with low socioeconomic position
JF  - Addiction Science & Clinical Practice
DA  - 2021///
VL  - 16
IS  - 1
SP  - 43
NS  - El-Khoury  2021
C3  - CRS 22035974
DO  - 10.1186/s13722-021-00254-6
ER  - 

TY  - JOUR
AU  - Hameed,A.
AU  - Malik,D.
TI  - Clinical study protocol on electronic cigarettes and nicotine pouches for smoking cessation in Pakistan: a randomized controlled trial
JF  - Trials
DA  - 2024///
VL  - 25
IS  - 1
SP  - 9
NS  - Hameed 2024
C3  - CRS 25455987
DO  - 10.1136/tc-2023-058094
ER  - 

TY  - GEN
AU  - NCT05715164
TI  - Electronic cigarettes and nicotine pouches for smoking cessation
JF  - NCT05715164
NS  - Hameed 2024
C3  - CRS 25455986
ER  - 

TY  - CPAPER
AU  - Weke,A.
AU  - Holmes,R.
AU  - McColl,E.
AU  - Finch,R.
AU  - Butcher,C.
AU  - Holliday,R.
TI  - Delivering smoking cessation interventions in NHS primary dental care - lessons from the enhance-d trial
JF  - Society for Research on Nicotine and Tobacco (SRNT) 20-23 March 2024 Edinburgh UK
DA  - 2024///
VL  - POS5-7 Rapids
NS  - Holliday 2022
C3  - CRS 28550249
ER  - 

TY  - GEN
AU  - ISRCTN13158982
TI  - Enhancing dental health advice
JF  - isrctn.com/ISRCTN13158982
DA  - (accessed 10 May 2022)
NS  - Holliday 2022
C3  - CRS 28550248
DO  - 10.1186/ISRCTN1315898
ER  - 

TY  - JOUR
AU  - Holliday,R.
AU  - Preshaw,P.
AU  - McColl,E.
AU  - Ryan,V.
AU  - Cherlin,S.
AU  - Wilson,N.
TI  - Research protocol for the ENHANCE-D trial: enhancing dental health advice
JF  - Journal of Clinical Periodontology
DA  - 2022///
VL  - 49
IS  - Suppl 23
SP  - 79
NS  - Holliday 2022
C3  - CRS 24012802
DO  - 10.1111/jcpe.13634
ER  - 

TY  - JOUR
AU  - Howard,B.C.
AU  - McRobbie,H.
AU  - Petrie,D.
AU  - Barker,D.
AU  - Mendelsohn,C.
AU  - Anderson,J.
TI  - Effectiveness, safety and cost-effectiveness of vaporized nicotine products versus nicotine replacement therapy for tobacco smoking cessation in a low-socioeconomic status Australian population: a study protocol for a randomized controlled trial
JF  - Trials
DA  - 2022///
VL  - 23
IS  - 1
SP  - 777
NS  - Howard 2022
C3  - CRS 24012805
DO  - 10.1186/s13063-022-06644-8
ER  - 

TY  - GEN
AU  - ACTRN12621000076875
TI  - Vaporised nicotine products versus nicotine replacement therapy for tobacco smoking cessation among low-socioeconomic status smokers: a randomised controlled trial
JF  - trialsearch.who.int/Trial2.aspx?TrialID=ACTRN12621000076875
DA  - (first received 29 January 2021)
NS  - Howard 2022
C3  - CRS 24012804
C3  - CENTRAL www.cochranelibrary.com/es/central/doi/10.1002/central/CN-02240824/full
ER  - 

TY  - GEN
AU  - ISRCTN14068059
TI  - E-cigarettes for smoking cessation and reduction in people with a mental illness
JF  - ISRCTN14068059
DA  - 2024///
NS  - ISRCTN14068059
C3  - CRS 25455990
DO  - 10.1186/ISRCTN14068059
ER  - 

TY  - GEN
AU  - ISRCTN61193406
TI  - Do e-cigarettes help smokers quit when not accompanied by intensive behavioural support?
JF  - Who.int/Trialsearch/Trial2.aspx?TrialID=ISRCTN61193406 2020
DA  - (first received 11 August 2020)
NS  - ISRCTN61193406
C3  - CRS 17072011
ER  - 

TY  - GEN
AU  - ISRCTN82413824
TI  - Effectiveness of electronic cigarettes compared with combination nicotine replacement therapy for smoking cessation in patients with chronic obstructive pulmonary disease and effect on lung health (ECAL Trial)
JF  - ISRCTN82413824
NS  - ISRCTN82413824
C3  - CRS 25455992
ER  - 

TY  - JOUR
AU  - Liu,Z.
TI  - Notice of retraction: lin HX ET al. Efficacy of electronic cigarettes vs varenicline and nicotine chewing gum as an aid to stop smoking: a randomized clinical trial. JAMA intern med. 2024;184(3):291-299
JF  - JAMA Internal Medicine
DA  - 2024///
VL  - 184
IS  - 5
SP  - 589
NS  - Lin 2024
C3  - CRS 28550252
DO  - 10.1001/jamainternmed.2024.1125
ER  - 

TY  - JOUR
AU  - Lin H-X
AU  - Liu,Z.
AU  - Hajek,P.
AU  - Zhang W-T
AU  - Wu,Y.
AU  - Zhu B-C et al
TI  - Efficacy of electronic cigarettes vs varenicline and nicotine chewing gum as an aid to stop smoking: a randomized clinical trial
JF  - JAMA Internal Medicine
DA  - 2024///
VL  - 184
IS  - 3
SP  - 291
EP  - 9
NS  - Lin 2024
C3  - CRS 28550251
DO  - 10.1001/jamainternmed.2023.7846
ER  - 

TY  - GEN
AU  - ChiCTR2100048156
TI  - Efficacy of electronic cigarettes vs varenicline and nicotine chewing gum as an aid to stop smoking: a randomized clinical trial
JF  - https://www.chictr.org.cn/showproj.html?proj=129413
NS  - Lin 2024
C3  - CRS 28550250
ER  - 

TY  - JOUR
AU  - Malik,M.
AU  - Hussain,A.
AU  - Hashmi,A.
AU  - Khan,W.
TI  - Protocol for randomized, two arm parallel, clinical trial for effectiveness of THR products in LMIC
JF  - Pakistan Institute of Pharmaceutical Sciences
DA  - 2023///
VL  - 14
IS  - 4
SP  - 1
EP  - 5
NS  - Malik 2023
C3  - CRS 28550254
ER  - 

TY  - GEN
AU  - ISRCTN63825779
TI  - Yorkshire enhanced stop smoking (YESS)
JF  - isrctn.com
DA  - 2018///
NS  - Murray 2020
C3  - CRS 24012806
DO  - 10.1186/ISRCTN63825779
ER  - 

TY  - GEN
AU  - NCT03750110
TI  - Yorkshire enhanced stop smoking study (YESS)
JF  - https://clinicaltrials.gov/study/NCT03750110
DA  - 2017///
NS  - Murray 2020
C3  - CRS 24012808
ER  - 

TY  - JOUR
AU  - Murray,R.L.
AU  - Brain,K.
AU  - Britton,J.
AU  - Quinn-Scoggins,H.D.
AU  - Lewis,S.
AU  - McCutchan,G.M.
TI  - Yorkshire Enhanced Stop Smoking (YESS) study: a protocol for a randomised controlled trial to evaluate the effect of adding a personalised smoking cessation intervention to a lung cancer screening programme
JF  - BMJ Open
DA  - 2020///
VL  - 10
IS  - 9
SP  - e037086
NS  - Murray 2020
C3  - CRS 24012807
ER  - 

TY  - GEN
AU  - NCT01842828
TI  - E-cigarettes as an addition to multi-component treatment for tobacco dependence: a pilot study
JF  - clinicaltrials.gov/show/NCT01842828
DA  - (first received 16 July 2014)
NS  - NCT01842828
C3  - CRS 4359078
ER  - 

TY  - GEN
AU  - NCT02398487
TI  - Personal vaporizer vs cigalike (VAPECIG 2)
TT  - Head-to-head comparison of personal vaporizers versus cigalike: prospective 6-month randomized control design study
JF  - clinicaltrials.gov/show/NCT02398487
DA  - (first received 25 March 2015)
NS  - NCT02398487
C3  - CRS 4359088
C3  - CRS 9400131000005074
ER  - 

TY  - GEN
AU  - NCT02590393
TI  - The role of nicotine and non-nicotine alkaloids in e-cigarette use and dependence
JF  - clinicaltrials.gov/show/NCT02590393
DA  - (first received 17 February 2016)
NS  - NCT02590393
C3  - CRS 4359102
C3  - CRS 9400131000005059
ER  - 

TY  - GEN
AU  - NCT03277495
TI  - Predictors and consequences of combustible cigarette smokers' switch to standardized research e-cigarettes
JF  - clinicaltrials.gov/ct2/show/NCT03277495
DA  - (first received 11 September 2017)
NS  - NCT03277495
C3  - CRS 22035992
ER  - 

TY  - GEN
AU  - NCT03625986
TI  - Does switching to nicotine containing electronic cigarettes reduce health risk markers
JF  - clinicaltrials.gov/ct2/show/NCT03625986
DA  - (first received 10 August 2018)
NS  - NCT03625986
C3  - CRS 22035994
ER  - 

TY  - GEN
AU  - NCT03862924
TI  - Health effects of the standardized research e-cigarette in smokers with HIV
JF  - https://clinicaltrials.gov/ct2/show/NCT03862924 (accessed 15th April 2025)
NS  - NCT03862924
C3  - CRS 28550256
ER  - 

TY  - GEN
AU  - NCT03962660
TI  - Harm reduction for tobacco smoking with support of tobacco-replacing electronic nicotine delivery systems (harts-TRENDS)
JF  - clinicaltrials.gov/ct2/show/record/NCT03962660
DA  - (first received 24 May 2019)
NS  - NCT03962660
C3  - CRS 14702729
ER  - 

TY  - GEN
AU  - NCT04003805
TI  - Biomarkers of exposure and effect in standardized research e-cigarette (SREC) users
JF  - clinicaltrials.gov/ct2/show/NCT04003805
DA  - (first received 1 July 2019)
NS  - NCT04003805
C3  - CRS 22035996
ER  - 

TY  - GEN
AU  - NCT04058717
TI  - Low nicotine cigarettes plus electronic cigarettes
TT  - Randomized trial of low nicotine cigarettes plus electronic cigarettes in smokers
JF  - clinicaltrials.gov/ct2/show/NCT04058717
DA  - (first received 15 August 2019)
NS  - NCT04058717
C3  - CRS 22035998
ER  - 

TY  - CPAPER
AU  - El-Shahawy,O.
AU  - He,M.
AU  - Gee,K.B.
AU  - Bayron,A.
AU  - Stevens,E.R.
AU  - Lee JD et al
TI  - Smoking harm reduction among persons in substance use disorder treatment programs: promising results from a pilot randomized trial
JF  - Society for Research on Nicotine and Tobacco (SRNT) 20-23 March 2024 Edinburgh UK
DA  - 2024///
VL  - PPS25-3
NS  - NCT04063267
C3  - CRS 28550257
ER  - 

TY  - GEN
AU  - NCT04063267
TI  - Electronic cigarettes as a harm reduction strategy in individuals with substance use disorder
JF  - clinicaltrials.gov/ct2/show/NCT04063267
DA  - (first received 21 August 2019)
NS  - NCT04063267
C3  - CRS 14702731
ER  - 

TY  - CPAPER
AU  - El Shahawy
AU  - He,M.
AU  - McNeely,J.
AU  - Spears,C.A.
AU  - Gee,K.
AU  - Bayron A et al
TI  - Switching to e-cigarettes among people living with HIV/AIDS who smoke combustible cigarettes
JF  - Society for Research on Nicotine and Tobacco (SRNT) 20-23 March 2024 Edinburgh UK
DA  - 2024///
NS  - NCT04218708
C3  - CRS 28550258
ER  - 

TY  - GEN
AU  - NCT04218708
TI  - Electronic cigarettes as a harm reduction strategy among people living with HIV/AIDS
JF  - clinicaltrials.gov/ct2/show/NCT04218708
DA  - (first received 6 January 2020)
NS  - NCT04218708
C3  - CRS 22036009
ER  - 

TY  - GEN
AU  - NCT04238832
TI  - Salt-based e-cigarette and IQOS study
JF  - clinicaltrials.gov/show/NCT04238832
DA  - (first received 18 January 2020)
NS  - NCT04238832
C3  - CRS 17072020
ER  - 

TY  - GEN
AU  - NCT04452175
TI  - Cigarette consumption after switchinG to high or low nicotine strENght E-cigaretteS In Smokers With Schizophrenia (GENESIS)
JF  - clinicaltrials.gov/show/NCT04452175
DA  - (first received 30 June 2020)
NS  - NCT04452175
C3  - CRS 17072022
ER  - 

TY  - GEN
AU  - Caponnetto,P.
TI  - 12-month randomized, double blind, controlled multicentre trial comparing changes in cigarette consumption after switching to high or low nicotine strength e-cigarettes oin smokers with schizophrenia spectrum disorders: protocol for the GENESIS trial
JF  - SYM3-2A, SRNT 30th Annual Meeting, New Orleans USA
DA  - 2024 March 12-15
NS  - NCT04452175
C3  - CRS 28550259
ER  - 

TY  - GEN
AU  - NCT04521647
TI  - Effects of menthol in e-cigarettes on smoking behaviors
JF  - clinicaltrials.gov/ct2/show/NCT04521647
DA  - (first received 20 August 2020)
NS  - NCT04521647
C3  - CRS 22036014
ER  - 

TY  - GEN
AU  - NCT04649645
TI  - International randomized controlled trial evaluating changes in oral health in smokers after switching to combustion-free nicotine delivery systems
JF  - clinicaltrials.gov/show/NCT04649645
DA  - (first received 02 December 2020)
NS  - NCT04649645
C3  - CRS 17072024
ER  - 

TY  - JOUR
AU  - Conte,G.
AU  - Pacino,S.A.
AU  - Urso,S.
AU  - Greiling,D.
AU  - Caponnetto,P.
AU  - Pedulla,E.
TI  - Changes in oral health and dental esthetic in smokers switching to combustion-free nicotine alternatives: protocol for a multicenter and prospective randomized controlled trial
JF  - JMIR Research Protocols
DA  - 2024///
VL  - 13
SP  - e53222
NS  - NCT04649645
C3  - CRS 28550260
DO  - 10.2196/53222
ER  - 

TY  - GEN
AU  - NCT04708106
TI  - Characterization of product use in smokers switching from cigarettes to a RELX electronic nicotine delivery system
JF  - clinicaltrials.gov/ct2/show/NCT04708106
DA  - (first posted 13 January 2021)
NS  - NCT04708106
C3  - CRS 18539524
ER  - 

TY  - GEN
AU  - NCT04709471
TI  - E-cigarette nicotine study
JF  - clinicaltrials.gov/ct2/show/NCT04709471
DA  - (first posted 14 January 2021)
NS  - NCT04709471
C3  - CRS 18539526
ER  - 

TY  - GEN
AU  - NCT04725656
TI  - Concentration impact nicotine salt (CINS)
JF  - clinicaltrials.gov/ct2/show/NCT04725656
DA  - (first received 27 January 2021)
NS  - NCT04725656
C3  - CRS 18539528
ER  - 

TY  - GEN
AU  - NCT04946825
TI  - Quit smoking study for people who use e-cigarettes
TT  - A randomized controlled trial of smoking cessation treatment for young adult dual users of combustible and electronic cigarettes
JF  - clinicaltrials.gov/ct2/show/NCT04946825
DA  - (first received 1 July 2021)
NS  - NCT04946825
C3  - CRS 22036018
ER  - 

TY  - GEN
AU  - NCT05023096
TI  - Potential effects of electronic nicotine delivery system flavor regulations on African American menthol smokers (RVA flavors)
TT  - Effects of electronic nicotine delivery system flavor regulations on tobacco behavior, toxicity, and abuse liability among African American menthol smokers
JF  - clinicaltrials.gov/ct2/show/NCT05023096
DA  - (first received 26 August 2021)
NS  - NCT05023096
C3  - CRS 22036020
ER  - 

TY  - GEN
AU  - NCT05144542
TI  - Risk and benefits of electronic cigarettes to older smokers at high risk for lung cancer
JF  - www.clinicaltrials.gov/ct2/show/NCT05144542
DA  - (first received 3 December 2021)
NS  - NCT05144542
C3  - CRS 22036022
ER  - 

TY  - GEN
AU  - NCT05199480
TI  - Understanding the impact of cartridge-based electronic cigarettes and generated aerosols on cardiopulmonary health
JF  - clinicaltrials.gov/ct2/show/NCT05199480
DA  - (first received 20 January 2022)
NS  - NCT05199480
C3  - CRS 22036024
ER  - 

TY  - GEN
AU  - NCT05205811
TI  - The effects of combination zonisamide and bupropion on switching to an electronic cigarette
TT  - A randomized controlled trial to determine the effects of combination zonisamide and bupropion on switching to an electronic cigarette
JF  - clinicaltrials.gov/ct2/show/NCT05205811
DA  - (first received 25 January 2022)
NS  - NCT05205811
C3  - CRS 22036026
ER  - 

TY  - GEN
AU  - NCT05206435
TI  - Methadone-maintained smokers switching to e-cigarettes (SHINE)
JF  - clinicaltrials.gov/ct2/show/NCT05206435
DA  - (first received 25 January 2022)
NS  - NCT05206435
C3  - CRS 22036028
ER  - 

TY  - GEN
AU  - NCT05257629
TI  - Aggressive smoking cessation therapy post-acute coronary syndrome (ASAP) trial
JF  - www.clinicaltrials.gov/ct2/show/NCT05257629
DA  - (first received 25 February 2022)
NS  - NCT05257629
C3  - CRS 22036030
ER  - 

TY  - GEN
AU  - NCT05278065
TI  - E-cigarettes for harm reduction in adult with asthma (SWAP)
TT  - Complimentary electronic cigarettes for harm reduction among adult smokers with asthma
JF  - clinicaltrials.gov/ct2/show/NCT05278065
DA  - (first received 14 March 2022)
NS  - NCT05278065
C3  - CRS 22036032
ER  - 

TY  - CPAPER
AU  - Leavens,E.
AU  - Wagener,T.
AU  - Ellerbeck,E.
AU  - Lambart,L.
AU  - Billinger,S.
AU  - Brown,A.
TI  - Changes in cigarette smoking and health outcomes among smokers with COPD during a 12-week switching
JF  - Society for Research on Nicotine and Tobacco (SRNT) 20-23 March 2024 Edinburgh UK
DA  - 2024///
VL  - POS3-138 Rapids
NS  - NCT05510154
C3  - CRS 28550261
ER  - 

TY  - GEN
AU  - NCT05510154
TI  - COPD e-cigarette topography training
JF  - clinicaltrials.gov/ct2/show/NCT05510154
DA  - (first received 22 August 2022)
NS  - NCT05510154
C3  - CRS 24012814
ER  - 

TY  - GEN
AU  - NCT05555069
TI  - The impact of menthol flavoring on switching in adult menthol smokers
JF  - clinicaltrials.gov/ct2/show/NCT05555069
DA  - (first received 26 September 2022)
NS  - NCT05555069
C3  - CRS 24012818
ER  - 

TY  - GEN
AU  - NCT05610514
TI  - Pulmonary and cardiac effects of e-cigarette use in pulmonary patients who smoke cigarettes
JF  - clinicaltrials.gov/ct2/show/NCT05610514
DA  - (first received 9 November 2022)
NS  - NCT05610514
C3  - CRS 24012820
ER  - 

TY  - GEN
AU  - NCT05703672
TI  - Switching to e-cigarettes in African-American smokers
JF  - clinicaltrials.gov/ct2/show/NCT05703672
DA  - (first received 30 January 2023)
NS  - NCT05703672
C3  - CRS 24012822
ER  - 

TY  - GEN
AU  - NCT05815199
TI  - E-cigarettes for harm reduction among smokers with serious mental illness
JF  - clinicaltrials.gov/study/NCT05815199
DA  - (first received 4 April 2023)
NS  - NCT05815199
C3  - CRS 24012824
ER  - 

TY  - GEN
AU  - NCT05825924
TI  - Effectiveness of different THR products in adult population
JF  - clinicaltrials.gov/ct2/show/NCT05825924
DA  - (first received 24 April 2023)
NS  - NCT05825924
C3  - CRS 24012826
ER  - 

TY  - GEN
AU  - NCT05881304
TI  - Switching individuals in treatment for opioid use disorder who smoke cigarettes to the SREC (SWITCHED)
JF  - clinicaltrials.gov/ct2/show/NCT05881304
DA  - (first received 31 May 2023)
NS  - NCT05881304
C3  - CRS 24012828
ER  - 

TY  - GEN
AU  - NCT05887947
TI  - Impact of e-cigarette nicotine concentration on compensation
JF  - clinicaltrials.gov/ct2/show/NCT05887947
DA  - (first received 5 June 2023)
NS  - NCT05887947
C3  - CRS 24012830
ER  - 

TY  - GEN
AU  - NCT05960305
TI  - CSD201204 An actual use study of P12 electronic nicotine delivery system among U.S. adult amokers
JF  - https://classic.clinicaltrials.gov/ct2/show/NCT05960305
DA  - (first received September 2023)
NS  - NCT05960305
C3  - CRS 25455997
ER  - 

TY  - GEN
TI  - Comparison of nicotine replacement therapy and electronic cigarettes for smoking cessation in Pakistan
JF  - NCT06063421
DA  - 2023///
NS  - NCT06063421
C3  - CRS 25455999
ER  - 

TY  - GEN
TI  - Effects of e-cigs vs pouches on cigarette smoking and addiction
JF  - NCT06077240
NS  - NCT06077240
C3  - CRS 25456001
ER  - 

TY  - GEN
TI  - Trial for harm reduction with incentives and vaping e-cigarettes
JF  - NCT06111053
DA  - 2023///
NS  - NCT06111053
C3  - CRS 25456005
ER  - 

TY  - GEN
TI  - A clinical trial of adaptive treatment for early smoking cessation relapse (ADAPT)
JF  - NCT06118502
DA  - 2023///
NS  - NCT06118502
C3  - CRS 25456007
ER  - 

TY  - GEN
TI  - E-cigarette harm reduction among PLWHA in south africa
JF  - NCT06169813
DA  - 2023///
NS  - NCT06169813
C3  - CRS 25456009
ER  - 

TY  - GEN
AU  - NCT06260683
TI  - A comprehensive evaluation of tobacco-flavored vs. non-tobacco flavored e-cigarettes on smoking behavior
JF  - https://clinicaltrials.gov/ct2/show/NCT06264154 (accessed 15 April 2025)
NS  - NCT06260683
C3  - CRS 28550263
ER  - 

TY  - GEN
AU  - NCT06264154
TI  - The role of flavor in the substitutability of e-cigarettes for combustible cigarettes among persistent smokers
JF  - https://clinicaltrials.gov/ct2/show/NCT06264154 (accessed 15 April 2024)
NS  - NCT06264154
C3  - CRS 28550265
ER  - 

TY  - GEN
AU  - NCT06372899
TI  - Noncombustible nicotine delivery systems as potential harm reduction tools for persistent cigarette smokers. Official title: Alternative nicotine delivery systems as potential harm reduction tools for persistent cigarette smokers
JF  - https://clinicaltrials.gov/study/NCT06372899 (accessed 15 April 2025)
NS  - NCT06372899
C3  - CRS 28550267
ER  - 

TY  - GEN
AU  - NCT06373679
TI  - Switch or quit R01
TT  - Non-cigarette tobacco products as harm reduction tools in smokers who failed to quit with traditional methods
JF  - https://clinicaltrials.gov/ct2/show/NCT06373679 (accessed 16 April 2025)
NS  - NCT06373679
C3  - CRS 28550269
ER  - 

TY  - GEN
AU  - NCT06534905
TI  - E-cigarette switching older adults
TT  - Official title: pilot randomized controlled trial of e-cigarette switching among older adults with opioid use disorder
JF  - https://clinicaltrials.gov/ct2/show/NCT06534905 (accessed 16 April 2025)
NS  - NCT06534905
C3  - CRS 28550271
ER  - 

TY  - GEN
AU  - NCT06543407
TI  - Harm reduction for smokers with mental illness
JF  - https://clinicaltrials.gov/ct2/show/NCT06543407 (accessed 16 April 2025)
NS  - NCT06543407
C3  - CRS 28550273
ER  - 

TY  - GEN
AU  - NCT06554873
TI  - Adaptive use of nicotine substitution to maintain smoking reduction/abstinence in nicotine responders
JF  - https://clinicaltrials.gov/ct2/show/NCT06554873 (accessed 16 April 2025)
NS  - NCT06554873
C3  - CRS 28550275
ER  - 

TY  - GEN
AU  - NCT06614504
TI  - Nicotine regulation for dual users of e-cigarettes and cigarettes (RDEC)
JF  - https://clinicaltrials.gov/ct2/show/NCT06614504 (accessed 16 April 2025)
NS  - NCT06614504
C3  - CRS 28550277
ER  - 

TY  - JOUR
AU  - Polosa,R.
AU  - Pluym,N.
AU  - Scherer,M.
AU  - Belsey,J.
AU  - Russell,C.
AU  - Caponnetto,P.
TI  - Protocol for the "magnitude of cigarette substitution after initiation of e-cigarettes and its impact on biomarkers of exposure and potential harm in dual users" (MAGNIFICAT) study
JF  - Frontiers in Public Health
DA  - 2024///
VL  - 12
IS  - 101616579
SP  - 1348389
NS  - Polosa 2024
C3  - CRS 28550280
DO  - 10.3389/fpubh.2024.1348389
ER  - 

TY  - JOUR
AU  - Belsey,J.
AU  - Weglarz,J.
AU  - Scherer,M.
AU  - Pluym,N.
AU  - Polosa,R.
TI  - Statistical analyses plan for "Magnitude of cigarette substitution after initiation of e-cigarettes and its impact on biomarkers of exposure and potential harm in dual users": MAGNIFICAT trial
JF  - Heliyon
DA  - 2024///
VL  - 10
IS  - 21
SP  - e39695
NS  - Polosa 2024
C3  - CRS 28550279
DO  - 10.1016/j.heliyon.2024.e39695
ER  - 

TY  - JOUR
AU  - Schiek,H.
AU  - Esch,T.
AU  - Michaelsen,M.M.
AU  - Hoetger,C.
TI  - Combining app-based behavioral therapy with electronic cigarettes for smoking cessation: A study protocol for a single-arm mixed-methods pilot trial,
JF  - Addiction Science & Clinical Practice / 2024;19(1):
DA  - 2024///
VL  - 19
IS  - 52
SP  - 1
EP  - 20
NS  - Schiek 2024
C3  - CRS 28550283
DO  - 10.1186/s13722-024-00483-5
ER  - 

TY  - GEN
TI  - German clinical trials register DRKS00032652, registered 09/15/2023
JF  - https://drks.de/search/de/trial/ DRKS00032652
NS  - Schiek 2024
C3  - CRS 28550282
ER  - 

TY  - JOUR
AU  - Walker,N.
AU  - Calder,A.
AU  - Barnes,J.
AU  - Laking,G.
AU  - Parag,V.
AU  - Bullen,C.
TI  - Effectiveness of nicotine salt vapes, cytisine, and a combination of these products, for smoking cessation in New Zealand: protocol for a three-arm, pragmatic, community-based randomised controlled trial
JF  - BMC Public Health
DA  - 2023///
VL  - 23
IS  - 1
SP  - 1760
NS  - Walker 2023
C3  - CRS 25455995
DO  - 10.1186/s12889-023-16665-w
ER  - 

TY  - GEN
AU  - NCT05311085
TI  - Cytisine and e-cigarettes with supportive text-messaging for smoking cessation (Cess@Tion)
JF  - clinicaltrials.gov/ct2/show/NCT05311085
DA  - (first received 5 April 2022)
NS  - Walker 2023
C3  - CRS 29119325
ER  - 

TY  - JOUR
AU  - Walker,N.
AU  - Calder,A.
AU  - Barnes,J.
AU  - Laking,G.
AU  - Parag,V.
AU  - Bullen,C.
TI  - Correction: Effectiveness of nicotine salt vapes, cytisine, and a combination of these products, for smoking cessation in New Zealand: protocol for a three-arm, pragmatic, community-based randomised controlled trial
JF  - BMC Public Health
DA  - 2025///
VL  - 25
IS  - 1
SP  - 270
NS  - Walker 2023
C3  - CRS 29119326
DO  - 10.1186/s12889-025-21438-8
ER  - 
