# Supplementary material for: Electronic cigarettes for smoking cessation
Source: Cochrane Database Syst Rev. 2025 Nov 10;2025(11):CD010216. doi: 10.1002/14651858.CD010216.pub10 (PMC12599494; doi:10.1002/14651858.CD010216.pub10)
Supplement: Supplementary file 7 — Supplementary material 7 Data package [file CD010216-SUP-07-dataPackage.zip › CD010216-other-references/CD010216-other-published-versions.ris]

TY  - JOUR
AU  - Hartmann-Boyce,J.
AU  - McRobbie,H.
AU  - Bullen,C.
AU  - Begh,R.
AU  - Stead,L.F.
AU  - Hajek,P.
TI  - Electronic cigarettes for smoking cessation
JF  - Cochrane Database of Systematic Reviews
DA  - 2016///
IS  - 9
DO  - 10.1002/14651858.CD010216.pub3
ER  - 

TY  - JOUR
AU  - Hartmann-Boyce,J.
AU  - McRobbie,H.
AU  - Lindson,N.
AU  - Bullen,C.
AU  - Begh,R.
AU  - Theodoulou,A.
TI  - Electronic cigarettes for smoking cessation
JF  - Cochrane Database of Systematic Reviews
DA  - 2020///
IS  - 10
DO  - 10.1002/14651858.CD010216.pub4
ER  - 

TY  - JOUR
AU  - Hartmann-Boyce,J.
AU  - McRobbie,H.
AU  - Butler,A.R.
AU  - Lindson,N.
AU  - Bullen,C.
AU  - Begh,R.
TI  - Electronic cigarettes for smoking cessation
JF  - Cochrane Database of Systematic Reviews
DA  - 2021///
IS  - 4
DO  - 10.1002/14651858.CD010216.pub5
ER  - 

TY  - JOUR
AU  - Hartmann-Boyce,J.
AU  - McRobbie,H.
AU  - Butler,A.R.
AU  - Lindson,N.
AU  - Bullen,C.
AU  - Begh,R.
TI  - Electronic cigarettes for smoking cessation
JF  - Cochrane Database of Systematic Reviews
DA  - 2021///
IS  - 9
DO  - 10.1002/14651858.CD010216.pub6
ER  - 

TY  - JOUR
AU  - Hartmann-Boyce,J.
AU  - Lindson,N.
AU  - Butler,A.R.
AU  - McRobbie,H.
AU  - Bullen,C.
AU  - Begh,R.
TI  - Electronic cigarettes for smoking cessation
JF  - Cochrane Database of Systematic Reviews
DA  - 2022///
IS  - 11
DO  - 10.1002/14651858.CD010216.pub7
ER  - 

TY  - JOUR
AU  - Lindson,N.
AU  - Butler,A.R.
AU  - McRobbie,H.
AU  - Bullen,C.
AU  - Hajek,P.
AU  - Begh,R.
TI  - Electronic cigarettes for smoking cessation
JF  - Cochrane Database of Systematic Reviews
DA  - 2024///
IS  - 1
DO  - 10.1002/14651858.CD010216.pub8
ER  - 

TY  - JOUR
AU  - Lindson,N.
AU  - Butler,A.R.
AU  - McRobbie,H.
AU  - Bullen,C.
AU  - Hajek,P.
AU  - Wu,A.D.
TI  - Electronic cigarettes for smoking cessation
JF  - Cochrane Database of Systematic Reviews
DA  - 2025///
IS  - 1
DO  - 10.1002/14651858.CD010216.pub9
ER  - 

TY  - JOUR
AU  - McRobbie,H.
AU  - Bullen,C.
AU  - Hajek,P.
TI  - Electronic cigarettes for smoking cessation and reduction
JF  - Cochrane Database of Systematic Reviews
DA  - 2012///
IS  - 11
DO  - 10.1002/14651858.CD010216
ER  - 

TY  - JOUR
AU  - McRobbie,H.
AU  - Bullen,C.
AU  - Hartmann-Boyce,J.
AU  - Hajek,P.
TI  - Electronic cigarettes for smoking cessation and reduction
JF  - Cochrane Database of Systematic Reviews
DA  - 2014///
IS  - 12
DO  - 10.1002/14651858.CD010216.pub2
ER  - 
