# Supplementary material for: Electronic cigarettes for smoking cessation
Source: Cochrane Database Syst Rev. 2025 Nov 10;2025(11):CD010216. doi: 10.1002/14651858.CD010216.pub10 (PMC12599494; doi:10.1002/14651858.CD010216.pub10)
Supplement: Supplementary file 7 — Supplementary material 7 Data package [file CD010216-SUP-07-dataPackage.zip › CD010216-other-references/CD010216-additional-references.ris]

TY  - GEN
AU  - Action on Smoking and Health
TI  - Use of vapes (e-cigarettes) among adults in Great Britain
JF  - ash.org.uk/resources/view/use-of-e-cigarettes-among-adults-in-great-britain
DA  - (accessed 11 September 2025)
ER  - 

TY  - JOUR
AU  - Balfour,D.
TI  - The neurobiology of tobacco dependence: a preclinical perspective on the role of dopamine projections to the nucleus
JF  - Nicotine & Tobacco Research
DA  - 2004///
VL  - 6
IS  - 6
SP  - 899
EP  - 912
ER  - 

TY  - JOUR
AU  - Barrett,S.P.
TI  - The effects of nicotine, denicotinized tobacco, and nicotine-containing tobacco on cigarette craving, withdrawal, and self-administration in male and female smokers
JF  - Behavorial Pharmacology
DA  - 2010///
VL  - 21
IS  - 2
SP  - 144
EP  - 52
ER  - 

TY  - JOUR
AU  - Begh,R.
AU  - Conde,M.
AU  - Fanshawe,T.R.
AU  - Kneale,D.
AU  - Shahab,L.
AU  - Zhu,S.
TI  - Electronic cigarettes and subsequent cigarette smoking in young people: a systematic review
JF  - Addiction (Abingdon, England)
DA  - 2025///
VL  - 120
IS  - 6
SP  - 1090
EP  - 111
DO  - 10.1111/add.16773
ER  - 

TY  - JOUR
AU  - Belderson,P.
AU  - Ward,E.
AU  - Pope,I.
AU  - Notley,C.
TI  - Selecting an e-cigarette for use in smoking cessation interventions and healthcare services: findings from patient and public consultation for the COSTED trial
JF  - BMJ Open
DA  - 2024///
VL  - 14
IS  - 3
SP  - e078677
DO  - 10.1136/bmjopen-2023-078677
C3  - PubMed 38443079
ER  - 

TY  - JOUR
AU  - Benowitz,N.L.
TI  - Nicotine addiction
JF  - New England Journal of Medicine
DA  - 2010///
VL  - 362
IS  - 24
SP  - 2295
EP  - 303
ER  - 

TY  - JOUR
AU  - Blount,B.C.
AU  - Karwowski,M.P.
AU  - Shields,P.G.
AU  - Morel-Espinosa,M.
AU  - Valentin-Blasini,L.
AU  - Gardner,M.
TI  - Vitamin E acetate in bronchoalveolar-lavage fluid associated with EVALI
JF  - New England Journal of Medicine
DA  - 2020///
VL  - 382
IS  - 8
SP  - 697
EP  - 705
ER  - 

TY  - GEN
AU  - Brooker,J.
AU  - Synnot,A.
AU  - McDonald,S.
AU  - Elliott,J.
AU  - Turner,T.
AU  - Hodder,R.
TI  - Guidance for the production and publication of Cochrane living systematic reviews: Cochrane Reviews in living mode; December 2019
JF  - community.cochrane.org/sites/default/files/uploads/inline-files/Transform/201912_LSR_Revised_Guidance.pdf
DA  - (accessed 30 July 2020)
ER  - 

TY  - JOUR
AU  - Bullen,C.
AU  - McRobbie,H.
AU  - Thornley,S.
AU  - Glover,M.
AU  - Lin,R.
AU  - Laugesen,M.
TI  - Effect of an electronic nicotine delivery device (e cigarette) on desire to smoke and withdrawal, user preferences and nicotine delivery: randomised cross-over trial
JF  - Tobacco Control
DA  - 2010///
VL  - 19
IS  - 2
SP  - 98
EP  - 103
DO  - 10.1136/tc.2009.031567
ER  - 

TY  - GEN
AU  - Buss,B.
AU  - Kock,L.
AU  - Wesr,R.
AU  - Beard,E.
AU  - Kale,D.
AU  - Brown,J.
TI  - Trends in electronic cigarette use in England, smoking in England
JF  - https://smokinginengland.info/graphs/e-cigarettes-latest-trends; July 2023
DA  - (accessed 27 September 2023)
ER  - 

TY  - JOUR
AU  - Butler,A.R.
AU  - Lindson,N.
AU  - Fanshawe,T.R.
AU  - Theodoulou,A.
AU  - Begh,R.
AU  - Hajek,P.
TI  - Longer-term use of electronic cigarettes when provided as a stop smoking aid: systematic review with meta-analyses
JF  - Preventive Medicine
DA  - 2022///
VL  - 165 (Pt B)
SP  - 107182
C3  - PubMed 35933001
DO  - 10.1016/j.ypmed.2022.107182
ER  - 

TY  - GEN
AU  - Centres for Disease Control and Prevention
TI  - Outbreak of lung injury associated with the use of e-cigarette, or vaping, products
JF  - www.cdc.gov/tobacco/basic_information/e-cigarettes/severe-lung-disease.html#latest-outbreak-information; February 2020
DA  - (accessed 12 August 2020)
ER  - 

TY  - JOUR
AU  - Chan,G.C.
AU  - Stepanovic,D.
AU  - Lim,C.
AU  - Sun,T.
AU  - Shanmuga Anandan,A.S.
AU  - Connor,J.P.
TI  - A systematic review of randomised controlled trials and network meta-analysis of e-cigarettes for smoking cessation
JF  - Addictive Behaviours
DA  - 2021///
VL  - 119
SP  - 106912
DO  - 10.1016/j.addbeh.2021.106912
ER  - 

TY  - GEN
AU  - Chen,C.
AU  - Zhuang,Y.L.
AU  - Zhu,S.H.
TI  - E-cigarette design preference and smoking cessation: a U.S. population study
JF  - American Journal of Preventive Medicine
DA  - 2016///
VL  - 51
IS  - 3
SP  - 356
EP  - 63
DO  - 10.1016/j.amepre.2016.02.002
ER  - 

TY  - JOUR
AU  - Cox,S.
AU  - Jakes,S.
TI  - Nicotine and e-cigarettes: rethinking addiction in the context of reduced harm
JF  - International Journal of Drug Policy
DA  - 2017///
VL  - 44
SP  - 84
EP  - 5
ER  - 

TY  - JOUR
AU  - Cox,S.
AU  - Leigh,N.J.
AU  - Vanderbush,T.S.
AU  - Choo,E.
AU  - Goniewicz,M.L.
AU  - Dawkins,L.
TI  - An exploration into "do-it-yourself" (DIY) e-liquid mixing: sers' motivations, practices and product laboratory analysis
JF  - Addictive Behaviors Reports
DA  - 2019///
VL  - 9
SP  - 100151
ER  - 

TY  - JOUR
AU  - Dawkins,L.
AU  - Turner,J.
AU  - Roberts,A.
AU  - Soar,K.
TI  - 'Vaping' profiles and preferences: an online survey of electronic cigarette users
JF  - Addiction (Abingdon, England)
DA  - 2013///
VL  - 108
IS  - 6
SP  - 1115
EP  - 25
ER  - 

TY  - JOUR
AU  - Dawkins,L.E.
AU  - Kimber,C.F.
AU  - Doig,M.
AU  - Feyerabend,C.
AU  - Corcoran,O.
TI  - Self-titration by experienced e-cigarette users: blood nicotine delivery and subjective effects
JF  - Psychopharmacology
DA  - 2016///
VL  - 233
IS  - 14-16
SP  - 2933
EP  - 41
DO  - 10.1007/s00213-016-4338-2
ER  - 

TY  - JOUR
AU  - Dawkins,L.
AU  - Cox,S.
AU  - Goniewicz,M.
AU  - McRobbie,H.
AU  - Kimber,C.
AU  - Doig,M.
TI  - 'Real-world' compensatory behaviour with low nicotine concentration e-liquid: subjective effects and nicotine, acrolein and formaldehyde exposure
JF  - Addiction (Abingdon, England)
DA  - 2018///
VL  - 113
IS  - 10
SP  - 1874
EP  - 82
ER  - 

TY  - JOUR
AU  - Donny,E.C.
AU  - Houtsmuller,E.
AU  - Stitzer,M.L.
TI  - Smoking in the absence of nicotine: behavioral, subjective and physiological effects over 11 days
JF  - Addiction (Abingdon, England)
DA  - 2007///
VL  - 102
IS  - 2
SP  - 324
EP  - 34
ER  - 

TY  - JOUR
AU  - Donny,E.C.
AU  - Jones,M.
TI  - Prolonged exposure to denicotinized cigarettes with or without transdermal nicotine
JF  - Drug and Alcohol Dependence
DA  - 2009///
VL  - 104
IS  - 1-2
SP  - 23
EP  - 33
ER  - 

TY  - JOUR
AU  - Donny,E.C.
AU  - Denlinger,R.L.
AU  - Tidey,J.W.
AU  - Koopmeiners,J.S.
AU  - Benowitz,N.L.
AU  - Vandrey,R.G.
TI  - Randomized trial of reduced-nicotine standards for cigarettes
JF  - New England Journal of Medicine
DA  - 2015///
VL  - 373
IS  - 14
SP  - 1340
EP  - 9
ER  - 

TY  - JOUR
AU  - Du,Y.
AU  - Liu,B.
AU  - Xu,G.
AU  - Rong,S.
AU  - Sun,Y.
AU  - Wu,Y.
TI  - Association of electronic cigarette regulations with electronic cigarette use among adults in the United States
JF  - JAMA Network Open
DA  - 2020///
VL  - 3
IS  - 1
SP  - e1920255
ER  - 

TY  - JOUR
AU  - Eissenberg,T.
TI  - Electronic nicotine delivery devices: ineffective nicotine delivery and craving suppression after acute administration
JF  - Tobacco Control
DA  - 2010///
VL  - 19
IS  - 1
SP  - 87
EP  - 8
DO  - 10.1136/tc.2009.033498
ER  - 

TY  - JOUR
AU  - Etter,J.F.
AU  - Bullen,C.
TI  - Electronic cigarette: users profile, utilization, satisfaction and perceived efficacy
JF  - Addiction (Abingdon, England)
DA  - 2011///
VL  - 106
IS  - 11
SP  - 2017
EP  - 28
ER  - 

TY  - GEN
AU  - European Parliament and Council of the European Union
TI  - Directive 2014/40/EU of the European Parliament and of the Council of 3 April 2014 on the approximation of the laws, regulations and administrative provisions of the Member States concerning the manufacture, presentation and sale of tobacco and related products and repealing Directive 2001/37/EC
JF  - EUR-Lex - 32014L0040 - EN - EUR-Lex (europa.eu)
DA  - 2014 (accessed 25 November 2014)
ER  - 

TY  - JOUR
AU  - Farsalinos,K.E.
AU  - Polosa,R.
TI  - Safety evaluation and risk assessment of electronic cigarettes as tobacco cigarette substitutes: a systematic review
JF  - Therapeutic Advances in Drug Safety
DA  - 2014///
VL  - 5
IS  - 2
SP  - 67
EP  - 86
ER  - 

TY  - COMP
TI  - GRADEpro GDT
DA  - 2020///
ET  - accessed 30 July 2020
PB  - McMaster University (developed by Evidence Prime)
CY  - Hamilton (ON)
MD  - Available at gradepro.org
ER  - 

TY  - JOUR
AU  - Goniewicz,M.L.
AU  - Kuma,T.
AU  - Gawron,M.
AU  - Knysak,J.
AU  - Kosmider,L.
TI  - Nicotine levels in electronic cigarettes
JF  - Nicotine & Tobacco Research
DA  - 2012///
VL  - 15
IS  - 1
SP  - 158
EP  - 66
ER  - 

TY  - JOUR
AU  - Goniewicz,M.L.
AU  - Hajek,P.
AU  - McRobbie,H.
TI  - Nicotine content of electronic cigarettes, its release in vapour and its consistency across batches: regulatory implications
JF  - Addiction (Abingdon, England)
DA  - 2014///
VL  - 109
IS  - 3
SP  - 500
EP  - 7
ER  - 

TY  - GEN
AU  - UK Government
TI  - Single-use vapes banned from 1 June 2025
JF  - www.gov.uk/government/news/single-use-vapes-banned-from-1-june-2025
DA  - (accessed 05 Sept 2025)
ER  - 

TY  - JOUR
AU  - Hajek,P.
AU  - West,R.
AU  - Foulds,J.
AU  - Nilsson,F.
AU  - Burrows,S.
AU  - Meadow,A.
TI  - Randomized comparative trial of nicotine polacrilex, a transdermal patch, nasal spray, and an inhaler
JF  - Archives of Internal Medicine
DA  - 1999///
VL  - 159
IS  - 17
SP  - 2033
EP  - 8
ER  - 

TY  - JOUR
AU  - Hajek,P.
AU  - Etter J-F
AU  - Benowitz,N.
AU  - Eissenberg,T.
AU  - McRobbie,H.
TI  - Electronic cigarettes: review of use, content, safety, effects on smokers and potential for harm and benefit
JF  - Addiction (Abingdon, England)
DA  - 2014///
VL  - 109
IS  - 11
SP  - 1801
EP  - 10
ER  - 

TY  - JOUR
AU  - Hajek,P.
AU  - Goniewicz,M.L.
AU  - Phillips,A.
AU  - Myers Smith,K.
AU  - West,O.
AU  - McRobbie,H.
TI  - Nicotine intake from electronic cigarettes on initial use and after 4 weeks of regular use
JF  - Nicotine & Tobacco Research
DA  - 2015///
VL  - 17
IS  - 2
SP  - 175
EP  - 9
ER  - 

TY  - JOUR
AU  - Hajek,P.
AU  - Przulj,D.
AU  - Phillips,A.
AU  - Anderson,R.
AU  - McRobbie,H.
TI  - Nicotine delivery to users from cigarettes and from different types of e-cigarettes
JF  - Psychopharmacology
DA  - 2017///
VL  - 234
IS  - 5
SP  - 773
EP  - 9
ER  - 

TY  - JOUR
AU  - Hajek,P.
AU  - Pittaccio,K.
AU  - Pesola,F.
AU  - Myers Smith,K.
AU  - Phillips-Waller,A.
AU  - Przulj,D.
TI  - Nicotine delivery and users' reactions to Juul compared with cigarettes and other e-cigarette products
JF  - Addiction (Abingdon, England)
DA  - 2020///
VL  - 115
IS  - 6
SP  - 1141
EP  - 8
ER  - 

TY  - GEN
AU  - Hall,W.
AU  - Gartner,C.
AU  - Bonevski,B.
TI  - Lessons from the public health responses to the US outbreak of vaping-related lung injury
JF  - Addiction
DA  - 2020 [Epub ahead of print]
ER  - 

TY  - JOUR
AU  - Hanewinkel,R.
AU  - Niederberger,K.
AU  - Pedersen,A.
AU  - Unger,J.B.
AU  - Galimov,A.
TI  - E-cigarettes and nicotine abstinence: a meta-analysis of randomised controlled trials
JF  - European Respiratory Review
DA  - 2022///
VL  - 31
IS  - 163
SP  - 210215
EP  - 5
DO  - 10.1183/16000617.0215-2021
ER  - 

TY  - JOUR
AU  - Hartmann-Boyce,J.
AU  - Chepkin,S.C.
AU  - Ye,W.
AU  - Bullen,C.
AU  - Lancaster,T.
TI  - Nicotine replacement therapy versus control for smoking cessation
JF  - Cochrane Database of Systematic Reviews
DA  - 2018///
IS  - 5
DO  - 10.1002/14651858.CD000146.pub5
ER  - 

TY  - JOUR
AU  - Hartmann-Boyce,J.
AU  - Hong,B.
AU  - Livingstone-Banks,J.
AU  - Wheat,H.
AU  - Fanshawe,T.R.
TI  - Additional behavioural support as an adjunct to pharmacotherapy for smoking cessation
JF  - Cochrane Database of Systematic Reviews
DA  - 2019///
IS  - 6
DO  - 10.1002/14651858.CD009670.pub4
ER  - 

TY  - JOUR
AU  - Hartmann-Boyce,J.
AU  - Livingstone-Banks,J.
AU  - Ordonez-Mena,J.
AU  - Fanshawe,T.R.
AU  - Lindson,N.
AU  - Freeman,S.C.
TI  - Behavioural interventions for smoking cessation: an overview and network meta-analysis
JF  - Cochrane Database of Systematic Reviews
DA  - 2021///
IS  - 1
DO  - 10.1002/14651858.CD013229.pub2
ER  - 

TY  - JOUR
AU  - Hartmann-Boyce,J.
AU  - Butler,A.R.
AU  - Theodoulou,A.
AU  - Onakpoya,I.J.
AU  - Hajek,P.
AU  - Bullen,C.
TI  - Biomarkers of potential harm in people switching from smoking tobacco to exclusive e-cigarette use, dual use, or abstinence: secondary analysis of Cochrane systematic review of trials of e-cigarettes for smoking cessation
JF  - Addiction (Abingdon, England)
DA  - 2023///
VL  - 118
IS  - 3
SP  - 539
EP  - 45
DO  - 10.1111/add.16063
ER  - 

TY  - JOUR
AU  - Hartmann-Boyce,J.
AU  - Ordonez-Mena,J.
AU  - Livingstone-Banks,J.
AU  - Fanshawe,T.
AU  - Lindson,N.
AU  - Freeman,S.
TI  - Behavioural programmes for cigarette smoking cessation: investigating interactions between behavioural, motivational and delivery components in a systematic review and component network meta-analysis
JF  - Addiction (Abingdon, England)
DA  - 2022///
VL  - 117
IS  - 8
SP  - 2145
EP  - 56
DO  - 10.1111/add.15791
ER  - 

TY  - JOUR
AU  - Hartmann-Boyce,J.
AU  - Lindson,N.
TI  - Assessing and minimizing risk of bias in randomized controlled trials of tobacco cessation interventions: guidance from the Cochrane Tobacco Addiction Group
JF  - Addiction (Abingdon, England)
DA  - 2013///
VL  - 118
SP  - 1811–6
DO  - 10.1111/add.16220
ER  - 

TY  - JOUR
AU  - Hartnett,K.P.
AU  - Kite-Powell,A.
AU  - Patel,M.T.
AU  - Haag,B.L.
AU  - Sheppard,M.J.
AU  - Dias,T.P.
TI  - Syndromic surveillance for e-cigarette, or vaping, product use-associated lung injury
JF  - New England Journal of Medicine
DA  - 2020///
VL  - 382
IS  - 8
SP  - 766
EP  - 72
ER  - 

TY  - JOUR
AU  - Higgins,J.P.
AU  - Thompson,S.G.
AU  - Deeks,J.J.
AU  - Altman,D.G.
TI  - Measuring inconsistency in meta-analyses
JF  - BMJ (Clinical Research Ed.)
DA  - 2003///
VL  - 327
IS  - 7414
SP  - 557
EP  - 60
ER  - 

TY  - GEN
AU  - Higgins,J.P.
AU  - Green S (editors)
TI  - Cochrane Handbook for Systematic Reviews of Interventions Version 5.1.0 (updated March 2011). The Cochrane Collaboration, 2011
JF  - Available from training.cochrane.org/handbook/archive/v5.1/
ER  - 

TY  - GEN
AU  - Higgins,J.P.
AU  - Thomas,J.
AU  - Chandler,J.
AU  - Cumpston,M.
AU  - Li,T.
AU  - Page,M.J.
AU  - et al (editors)
TI  - Cochrane Handbook for Systematic Reviews of Interventions version 6.2 (updated February 2021). The Cochrane Collaboration, 2021
JF  - Available from www.training.cochrane.org/handbook/archive/v6.2
ER  - 

TY  - JOUR
AU  - Huang,J.
AU  - Duan,Z.
AU  - Kwok,J.
AU  - Binns,S.
AU  - Vera,L.E.
AU  - Kim,Y.
TI  - Vaping versus JUULing: how the extraordinary growth and marketing of JUUL transformed the US retail e-cigarette market
JF  - Tobacco Control
DA  - 2019///
VL  - 28
IS  - 2
SP  - 146
EP  - 51
ER  - 

TY  - JOUR
AU  - Huang,S.
AU  - Tang,O.
AU  - Zheng,X.
AU  - Li,H.
AU  - Wu,Y.
AU  - Yang,L.
TI  - Effectiveness of smoking cessation on the high-risk population of lung cancer with early screening: a systematic review and meta-analysis of randomized controlled trials until January 2022
JF  - Archives of Public Health
DA  - 2023///
VL  - 81
IS  - 1
SP  - 101
EP  - 1
DO  - 10.1186/s13690-023-01111-5
ER  - 

TY  - JOUR
AU  - Hughes,J.R.
AU  - Keely,J.
AU  - Naud,S.
TI  - Shape of the relapse curve and long-term abstinence among untreated smokers
JF  - Addiction (Abingdon, England)
DA  - 2004///
VL  - 99
IS  - 1
SP  - 29
EP  - 38
ER  - 

TY  - JOUR
AU  - Ibrahim,S.
AU  - Habiballah,M.
AU  - Sayed,I.E.
TI  - Efficacy of electronic cigarettes for smoking cessation: a systematic review and meta-analysis
JF  - American Journal of Health Promotion
DA  - 2020///
VL  - 35
IS  - 3
SP  - 442
EP  - 55
DO  - 10.1177/0890117120980289
ER  - 

TY  - JOUR
AU  - Khoudigian,S.
AU  - Devji,T.
AU  - Lytvyn,L.
AU  - Campbell,K.
AU  - Hopkins,R.
AU  - O’Reilly,D.
TI  - The efficacy and short-term effects of electronic cigarettes as a method for smoking cessation: a systematic review and a meta-analysis
JF  - International Journal of Public Health
DA  - 2016///
VL  - 61
IS  - 2
SP  - 257
EP  - 67
DO  - 10.1007/s00038-016-0786-z
ER  - 

TY  - GEN
AU  - Lefebvre,C.
AU  - Glanville,J.
AU  - Briscoe,S.
AU  - Featherstone,R.
AU  - Littlewood,A.
AU  - Metzendorf M-I
TI  - Technical Supplement to Chapter 4: Searching for and selecting studies [last updated September 2024]. In: Higgins JP, Thomas J, Chandler J, Cumpston M, Li T, Page MJ, et al, editor(s). Cochrane Handbook for Systematic Reviews of Interventions Version 6.5. Cochrane, 2024
JF  - Available from https://www.cochrane.org/handbook
ER  - 

TY  - JOUR
AU  - Levett,J.Y.
AU  - Filion,K.B.
AU  - Reynier,P.
AU  - Prell,C.
AU  - Eisenberg,M.J.
TI  - Efficacy and safety of e-cigarette use for smoking cessation: a systematic review and meta-analysis of randomized controlled trials
JF  - American Journal of Medicine
DA  - 2023///
VL  - 136
IS  - 8
SP  - 804
EP  - 13
ER  - 

TY  - JOUR
AU  - Levin,E.D.
AU  - Behm,F.
AU  - Carnahan,E.
AU  - LeClair,R.
AU  - Shipley,R.
AU  - Rose,J.E.
TI  - Clinical trials using ascorbic acid aerosol to aid smoking cessation
JF  - Drug and Alcohol Dependence
DA  - 1993///
VL  - 33
IS  - 3
SP  - 211
EP  - 23
ER  - 

TY  - JOUR
AU  - Li,J.
AU  - Hui,X.
AU  - Fu,J.
AU  - Ahmed,M.M.
AU  - Yao,L.
AU  - Yang,K.
TI  - Electronic cigarettes versus nicotine-replacement therapy for smoking cessation: a systematic review and meta-analysis of randomized controlled trials
JF  - Tobacco Induced Diseases
DA  - 2022///
VL  - 20
SP  - 1
EP  - 13
DO  - 10.18332/tid/154075
ER  - 

TY  - JOUR
AU  - Liber,A.C.
AU  - Knoll,M.
AU  - Cadham,C.J.
AU  - Issabakhsh,M.
AU  - Oh,H.
AU  - Cook,S.
TI  - The role of flavored electronic nicotine delivery systems in smoking cessation: a systematic review
JF  - Drug and Alcohol Dependence Reports
DA  - 2023///
VL  - 7
SP  - 100143
DO  - 10.1016/j.dadr.2023.100143
ER  - 

TY  - JOUR
AU  - Lindson,N.
AU  - Theodoulou,A.
AU  - Ordóñez-Mena,J.M.
AU  - Fanshawe,T.R.
AU  - Sutton,A.J.
AU  - Livingstone-Banks,J.
TI  - Pharmacological and electronic cigarette interventions for smoking cessation in adults: component network meta-analyses
JF  - Cochrane Database of Systematic Reviews
DA  - 2023///
IS  - 9
DO  - 10.1002/14651858.CD015226.pub2
ER  - 

TY  - GEN
AU  - Lindson,N.
AU  - Butler,A.
AU  - McRobbie,H.
AU  - Bullen,C.
AU  - Begh,R.
AU  - Theodoulou,A.
TI  - Update to protocol of the Cochrane review of electronic cigarettes for smoking cessation
JF  - Open Science Framework
DA  - 2023///
SP  - 1
EP  - 3
DO  - 10.17605/OSF.IO/ZWGSK
ER  - 

TY  - JOUR
AU  - Lindson,N.
AU  - Butler,A.R.
AU  - Liber,A.
AU  - Levy,D.
AU  - Barnett,P.
AU  - Theodoulou,A.
TI  - An exploration of flavours in studies of e-cigarettes for smoking cessation: secondary analyses of a systematic review with meta-analyses
JF  - Addiction
DA  - 2023///
VL  - 118
IS  - 4
SP  - 634–45
DO  - 10.1111/add.16091
ER  - 

TY  - JOUR
AU  - Lindson,N.
AU  - Livingstone-Banks,J.
AU  - Butler,A.R.
AU  - Levy,D.T.
AU  - Barnett,P.
AU  - Theodoulou,A.
TI  - An update of a systematic review and meta-analyses exploring flavours in intervention studies of e-cigarettes for smoking cessation
JF  - Addiction (Abingdon, England)
DA  - 2025///
VL  - 120
IS  - 4
SP  - 770
EP  - 8
DO  - 10.1111/add.16736
ER  - 

TY  - JOUR
AU  - Livingstone-Banks,J.
AU  - Fanshawe,T.R.
AU  - Thomas,K.H.
AU  - Theodoulou,A.
AU  - Hajizadeh,A.
AU  - Hartman,L.
TI  - Nicotine receptor partial agonists for smoking cessation
JF  - Cochrane Database of Systematic Reviews
DA  - 2023///
IS  - 6
DO  - 10.1002/14651858.CD006103.pub9
ER  - 

TY  - JOUR
AU  - Livingstone-Banks,J.
AU  - Lindson,N.
AU  - Hartmann-Boyce,J.
TI  - Effects of interventions to combat tobacco addiction: Cochrane update of 2021 to 2023 reviews
JF  - Addiction (Abingdon, England)
DA  - 2024///
VL  - 119
IS  - 12
SP  - 2101–15
DO  - 10.1111/add.16624
ER  - 

TY  - GEN
AU  - Livingstone-Banks,J.
AU  - Travis,N.
AU  - Conde,M.
AU  - Chen Y(C)
AU  - Zi,P.
AU  - Jarman,H.
TI  - The impacts of e-cigarette flavours: an overview of systematic reviews
JF  - Addiction
DA  - 2025 [Epub ahead of print]
DO  - 10.1111/add.70017
ER  - 

TY  - GEN
AU  - Higgins,J.P.
AU  - Lasserson,T.
AU  - Thomas,J.
AU  - Flemyng,E.
AU  - Churchill,R.
TI  - Methodological Expectations of Cochrane Intervention Reviews
JF  - www.cochrane.org/authors/handbooks-and-manuals/mecir-manual
DA  - 2021 (accessed prior to 30 September 2025)
ER  - 

TY  - GEN
AU  - McDonald,C.F.
AU  - Jones,S.
AU  - Beckert,L.
AU  - Bonevski,B.
AU  - Buchanan,T.
AU  - Bozier,J.
TI  - Electronic cigarettes: a position statement from the Thoracic Society of Australia and New Zealand
JF  - Respirology
DA  - 2020 [Epub ahead of print]
ER  - 

TY  - GEN
AU  - McNeill,A.
AU  - Brose,L.S.
AU  - Calder,R.
AU  - Bauld,L.
AU  - Robson,D.
TI  - Vaping in England: an evidence update including vaping for smoking cessation, February 2021: a report commissioned by Public Health England London, UK: Public Health England
JF  - assets.publishing.service.gov.uk/government/uploads/system/uploads/attachment_data/file/962221/Vaping_in_England_evidence_update_February_2021.pdf
DA  - (accessed prior to 3 November 2022)
ER  - 

TY  - GEN
AU  - McNeill,A.
AU  - Simonavičius,E.
AU  - Brose,L.S.
AU  - Taylor,E.
AU  - East,K.
AU  - Zuikova,E.
TI  - Nicotine vaping in England: an evidence update including health risks and perceptions. A report commissioned by the Office for Health Improvement and Disparities. London: Office for Health Improvement and Disparities
JF  - assets.publishing.service.gov.uk/government/uploads/system/uploads/attachment_data/file/1107701/Nicotine-vaping-in-England-2022-report.pdf
DA  - (accessed prior to 3 November 2022)
ER  - 

TY  - JOUR
AU  - McRobbie,H.
AU  - Przulj,D.
AU  - Smith,K.M.
AU  - Cornwall,D.
TI  - Complementing the standard multicomponent treatment for smokers with denicotinized cigarettes: a randomized trial
JF  - Nicotine & Tobacco Research
DA  - 2016///
VL  - 18
IS  - 5
SP  - 1134
EP  - 41
ER  - 

TY  - GEN
AU  - National Academies of Sciences
AU  - Engineering
AU  - & Medicine; Health and Medicine Division; Board on Population Health and Public Health Practice
TI  - Public Health Consequences of E-Cigarettes
JF  - https://pubmed.ncbi.nlm.nih.gov/29894118/
DA  - 2018 (accessed prior to 30 September 2025)
ER  - 

TY  - GEN
AU  - National Institute for Health and Care Excellence
TI  - Tobacco: preventing uptake, promoting quitting and treating dependence (guideline)
JF  - https://www.nice.org.uk/guidance/ng209
DA  - 2021, updated 2023
VL  -  NG209
IS  - London
SP  - UK
ER  - 

TY  - JOUR
AU  - Notley,C.
AU  - Colllins,R.
TI  - Redefining smoking relapse as recovered social identity - secondary qualitative analysis of relapse narratives
JF  - Journal of Substance Use
DA  - 2018///
VL  - 23
IS  - 6
SP  - 660
EP  - 6
ER  - 

TY  - JOUR
AU  - Notley,C.
AU  - Ward,E.
AU  - Dawkins,L.
AU  - Holland,R.
TI  - The unique contribution of e-cigarettes for tobacco harm reduction in supporting smoking relapse prevention
JF  - Harm Reduction Journal
DA  - 2018///
VL  - 15
IS  - 1
SP  - 31
ER  - 

TY  - JOUR
AU  - Page,M.J.
AU  - McKenzie,J.E.
AU  - Bossuyt,P.M.
AU  - Boutron,I.
AU  - Hoffmann,T.C.
AU  - Mulrow,C.D.
TI  - The PRISMA 2020 statement: an updated guideline for reporting systematic reviews
JF  - BMJ (Clinical Research Ed.)
DA  - 2021///
VL  - 372
IS  - 71
SP  - 1
EP  - 9
DO  - 10.1136/bmj.n71
ER  - 

TY  - JOUR
AU  - Patnode,C.D.
AU  - Henderson,J.T.
AU  - Coppola,E.L.
AU  - Melnikow,J.
AU  - Durbin,S.
AU  - Thomas,R.G.
TI  - Interventions for tobacco cessation in adults, including pregnant persons: updated evidence report and systematic review for the US Preventive Services Task Force
JF  - JAMA
DA  - 2021///
VL  - 325
IS  - 3
SP  - 280
EP  - 98
ER  - 

TY  - JOUR
AU  - Perkins,K.A.
AU  - Karelitz,J.L.
AU  - Conklin,C.A.
AU  - Sayette,M.A.
AU  - Giedgowd,G.E.
TI  - Acute negative affect relief from smoking depends on the affect situation and measure but not on nicotine
JF  - Biological Psychology
DA  - 2010///
VL  - 67
IS  - 8
SP  - 707
EP  - 14
ER  - 

TY  - JOUR
AU  - Pickworth,W.B.
AU  - Fant,R.V.
AU  - Nelson,R.A.
AU  - Rohrer,M.S.
AU  - Henningfield,J.E.
TI  - Pharmacodynamic effects of new de-nicotinized cigarettes
JF  - Nicotine & Tobacco Research
DA  - 1999///
VL  - 1
IS  - 4
SP  - 357
EP  - 64
ER  - 

TY  - JOUR
AU  - Pound,C.M.
AU  - Zhang,J.Z.
AU  - Kodua,A.T.
AU  - Sampson,M.
TI  - Smoking cessation in individuals who use vaping as compared with traditional nicotine replacement therapies: a systematic review and meta-analysis
JF  - BMJ Open
DA  - 2021///
VL  - 11
IS  - 2
SP  - e044222
DO  - 10.1136/bmjopen-2020-044222
ER  - 

TY  - JOUR
AU  - Prochaska,J.J.
AU  - Vogel,E.A.
AU  - Benowitz,N.
TI  - Nicotine delivery and cigarette equivalents from vaping a JUULpod
JF  - Tobacco Control
DA  - 2022///
VL  - 31
IS  - e1
SP  - e88
EP  - 93
DO  - 10.1136/tobaccocontrol-2020-056367
ER  - 

TY  - JOUR
AU  - Przulj,D.
AU  - McRobbie,H.
AU  - Hajek,P.
TI  - The effect of sensorimotor replacement on smoking cessation and craving
JF  - Open Addiction Journal
DA  - 2013///
VL  - 5
SP  - 41
EP  - 50
ER  - 

TY  - JOUR
AU  - Quigley,J.M.
AU  - Walsh,C.
AU  - Lee,C.
AU  - Long,J.
AU  - Kennelly,H.
AU  - McCarthy,A.
TI  - Efficacy and safety of electronic cigarettes as a smoking cessation intervention: a systematic review and network meta-analysis
JF  - Tobacco Prevention & Cessation
DA  - 2021///
VL  - 7
IS  - 69
SP  - 1
EP  - 14
DO  - 10.18332/tpc/143077
ER  - 

TY  - BOOK
AU  - Tobacco Advisory Group of the Royal College of Physicians
BT  - Nicotine Without Smoke: Tobacco Harm Reduction
DA  - 2016///
PB  - Royal College of Physicians
CY  - London
ER  - 

TY  - GEN
AU  - Royal College of Physicians
TI  - E-cigarettes and harm reduction: an evidence review, 2024
JF  - https://www.rcp.ac.uk/policy-and-campaigns/policy-documents/e-cigarettes-and-harm-reduction-an-evidence-review
DA  - (accessed 1 August 2024)
ER  - 

TY  - COMP
TI  - Review Manager Web (RevMan Web)
DA  - 2022///
ET  - 4.12.0
PB  - The Cochrane Collaboration
MD  - Available at revman.cochrane.org
ER  - 

TY  - JOUR
AU  - Romberg,A.R.
AU  - Miller Lo,E.J.
AU  - Cuccia,A.F.
AU  - Willett,J.G.
AU  - Xiao,H.
AU  - Hair,E.C.
TI  - Patterns of nicotine concentrations in electronic cigarettes sold in the United States, 2013-2018
JF  - Drug and Alcohol Dependence
DA  - 2019///
VL  - 203
SP  - 1
EP  - 7
DO  - 10.1016/j.drugalcdep.2019.05.029
ER  - 

TY  - JOUR
AU  - Rose,J.E.
AU  - Tashkin,D.P.
AU  - Ertle,A.
AU  - Zinser,M.C.
AU  - Lafer,R.
TI  - Sensory blockade of smoking satisfaction
JF  - Pharmacology Biochemistry & Behavior
DA  - 1985///
VL  - 23
IS  - 2
SP  - 289
EP  - 93
ER  - 

TY  - JOUR
AU  - Rose,J.E.
AU  - Behm,F.M.
AU  - Levin,E.D.
TI  - Role of nicotine dose and sensory cues in the regulation of smoke intake
JF  - Pharmacology Biochemistry & Behavior
DA  - 1993///
VL  - 44
IS  - 4
SP  - 891
EP  - 900
ER  - 

TY  - JOUR
AU  - Rose,J.E.
AU  - Behm,F.M.
TI  - Inhalation of vapor from black pepper extract reduces smoking withdrawal symptoms
JF  - Drug and Alcohol Dependence
DA  - 1994///
VL  - 34
IS  - 3
SP  - 225
EP  - 9
ER  - 

TY  - JOUR
AU  - Rose,J.E.
AU  - Behm,F.M.
AU  - Westman,E.C.
AU  - Johnson,M.
TI  - Dissociating nicotine and nonnicotine components of cigarette smoking
JF  - Pharmacology Biochemistry & Behavior
DA  - 2000///
VL  - 67
IS  - 1
SP  - 71
EP  - 81
ER  - 

TY  - JOUR
AU  - Rose,J.E.
TI  - Nicotine and non-nicotine factors in cigarette addiction
JF  - Psychopharmacology
DA  - 2006///
VL  - 184
IS  - 3-4
SP  - 274
EP  - 85
ER  - 

TY  - JOUR
AU  - Schneider,N.G.
AU  - Olmstead,R.E.
AU  - Franzon,M.A.
AU  - Lunell,E.
TI  - The nicotine inhaler: clinical pharmacokinetics and comparison with other nicotine treatments
JF  - Clinical Pharmcokinetics
DA  - 2001///
VL  - 40
IS  - 9
SP  - 661
EP  - 84
ER  - 

TY  - JOUR
AU  - Smets,J.
AU  - Baeyens,F.
AU  - Chaumont,M.
AU  - Adriaens,K.
AU  - Van Gucht,D.
TI  - When less is more: vaping low-nicotine vs. high-nicotine e-liquid is compensated by increased wattage and higher liquid consumption
JF  - International Journal of Environmental Research and Public Health
DA  - 2019///
VL  - 16
IS  - 5
SP  - 723
ER  - 

TY  - JOUR
AU  - Talih,S.
AU  - Salman,R.
AU  - El-Hage,R.
AU  - Karam,E.
AU  - Salam,S.
AU  - Karaoghlanian,N.
TI  - A comparison of the electrical characteristics, liquid composition, and toxicant emissions of JUUL USA and JUUL UK e-cigarettes
JF  - Scientific Reports
DA  - 2020///
VL  - 10
IS  - 1
SP  - 7322
ER  - 

TY  - JOUR
AU  - Tattan-Birch,H.
AU  - Brown,J.
AU  - Shahab,L.
AU  - Jackson,S.E.
TI  - Association of the US outbreak of vaping-associated lung injury with perceived harm of e-cigarettes compared with cigarettes
JF  - JAMA Network Open
DA  - 2020///
VL  - 3
IS  - 6
SP  - e206981
ER  - 

TY  - JOUR
AU  - Tattan-Birch,H.
AU  - Jackson,S.E.
AU  - Kock,L.
AU  - Dockrell,M.
AU  - Brown,J.
TI  - Rapid growth in disposable e-cigarette vaping among young adults in Great Britain from 2021 to 2022: a repeat cross-sectional survey
JF  - Addiction (Abingdon, England)
DA  - 2023///
VL  - 118
IS  - 2
SP  - 382
EP  - 6
DO  - 10.1111/add.16044
ER  - 

TY  - JOUR
AU  - Tattan-Birch,H.
AU  - Brown,J.
AU  - Shahab,L.
AU  - Beard,E.
AU  - Jackson,S.
TI  - Trends in vaping and smoking following the rise of disposable e-cigarettes: a repeat cross-sectional study in England between 2016 and 2023
JF  - Lancet Regional Health - Europe
DA  - 2024///
VL  - 42
SP  - 100924
DO  - 10.1016/j.lanepe.2024.100924
ER  - 

TY  - JOUR
AU  - Theodoulou,A.
AU  - Chepkin,S.C.
AU  - Ye,W.
AU  - Fanshawe,T.R.
AU  - Bullen,C.
AU  - Hartmann-Boyce,J.
TI  - Different doses, durations and modes of delivery of nicotine replacement therapy for smoking cessation
JF  - Cochrane Database of Systematic Reviews
DA  - 2023///
IS  - 6
DO  - 10.1002/14651858.CD013308.pub2
ER  - 

TY  - JOUR
AU  - Theodoulou,A.
AU  - Fanshawe,T.R.
AU  - Leavens,E.
AU  - Theodoulou,E.
AU  - Wu,A.D.
AU  - Heath,L.
TI  - Differences in the effectiveness of individual-level smoking cessation interventions by socioeconomic status
JF  - Cochrane Database of Systematic Reviews
DA  - 2025///
IS  - 1
DO  - 10.1002/14651858.CD015120.pub2
ER  - 

TY  - JOUR
AU  - Thomas,K.H.
AU  - Dalili,M.N.
AU  - López‐López,J.A.
AU  - Keeney,E.
AU  - Phillippo,D.M.
AU  - Munafò,M.R.
TI  - Comparative clinical effectiveness and safety of tobacco cessation pharmacotherapies and electronic cigarettes: a systematic review and network meta-analysis of randomized controlled trials
JF  - Addiction (Abingdon, England)
DA  - 2022///
VL  - 117
IS  - 4
SP  - 861
EP  - 76
ER  - 

TY  - GEN
AU  - U.S. Preventive Services Task Force
TI  - Interventions for tobacco smoking cessation in adults,including pregnant persons
JF  - www.uspreventiveservicestaskforce.org/uspstf/recommendation/tobacco-use-in-adults-and-pregnant-women-counseling-and-interventions
DA  - (accessed prior to 3 November 2022)
ER  - 

TY  - JOUR
AU  - Vanderkam,P.
AU  - Bonneau,A.
AU  - Kinouani,S.
AU  - Dzeraviashka,P.
AU  - Castera,P.
AU  - Besnier,M.
TI  - Duration of the effectiveness of nicotine electronic cigarettes on smoking cessation and reduction: systematic review and meta-analysis
JF  - Frontiers in Psychiatry (Frontiers Research Foundation)
DA  - 2022///
VL  - 4
IS  - 13
SP  - 915946
ER  - 

TY  - JOUR
AU  - Vansickel,A.R.
AU  - Cobb,C.O.
AU  - Weaver,M.F.
AU  - Eissenberg,T.E.
TI  - A clinical laboratory model for evaluating the acute effects of electronic "cigarettes": nicotine delivery profile and cardiovascular and subjective effects
JF  - Cancer Epidemiology, Biomarkers & Prevention
DA  - 2010///
VL  - 19
IS  - 8
SP  - 1945
EP  - 53
DO  - 10.1158/1055-9965.EPI-10-0288
ER  - 

TY  - JOUR
AU  - Vansickel,A.R.
AU  - Weaver,M.F.
AU  - Eissenberg,T.
TI  - Clinical laboratory assessment of the abuse liability of an electronic cigarette
JF  - Addiction (Abingdon, England)
DA  - 2012///
VL  - 107
IS  - 8
SP  - 1483
EP  - 500
DO  - 10.1111/j.1360-0443.2012.03791.x
ER  - 

TY  - JOUR
AU  - Vansickel,A.R.
AU  - Eissenberg,T.
TI  - Electronic cigarettes: effective nicotine delivery after acute administration
JF  - Nicotine & Tobacco Research
DA  - 2013///
VL  - 15
IS  - 1
SP  - 267
EP  - 70
DO  - 10.1093/ntr/ntr316
ER  - 

TY  - JOUR
AU  - Walker,N.
AU  - Howe,C.
AU  - Bullen,C.
AU  - Grigg,M.
AU  - Glover,M.
AU  - McRobbie,H.
TI  - The combined effect of very low nicotine content cigarettes, used as an adjunct to usual Quitline care (nicotine replacement therapy and behavioural support), on smoking cessation: a randomized controlled trial
JF  - Addiction (Abingdon, England)
DA  - 2012///
VL  - 107
IS  - 10
SP  - 1857
EP  - 67
ER  - 

TY  - JOUR
AU  - Westman,E.C.
AU  - Behm,F.M.
AU  - Rose,J.E.
TI  - Airway sensory replacement combined with nicotine replacement for smoking cessation. A randomized, placebo-controlled trial using a citric acid inhaler
JF  - Chest
DA  - 1995///
VL  - 107
IS  - 5
SP  - 1358
EP  - 64
ER  - 

TY  - JOUR
AU  - Westman,E.C.
AU  - Behm,F.M.
AU  - Rose,J.E.
TI  - Dissociating the nicotine and airway sensory effects of smoking
JF  - Pharmacology Biochemistry & Behavior
DA  - 1996///
VL  - 53
IS  - 2
SP  - 309
EP  - 15
ER  - 

TY  - GEN
AU  - Wu,A.
AU  - Conde,M.
AU  - Butler,A.
AU  - Knight,E.
AU  - Lindson,N.
AU  - Livingstone-Banks,J.
TI  - Electronic cigarettes for smoking cessation: an overview of systematic reviews and evidence and gap map
JF  - Unpublished manuscript under review
ER  - 

TY  - JOUR
AU  - Yingst,J.M.
AU  - Foulds,J.
AU  - Veldheer,S.
AU  - Hrabovsky,S.
AU  - Trushin,N.
AU  - Eissenberg,T.T.
TI  - Nicotine absorption during electronic cigarette use among regular users
JF  - PloS One
DA  - 2019///
VL  - 14
IS  - 7
SP  - e0220300
ER  - 

TY  - JOUR
AU  - Yingst,J.M.
AU  - Hrabovsky,S.
AU  - Hobkirk,A.
AU  - Trushin,N.
AU  - Richie JP Jr
AU  - Foulds,J.
TI  - Nicotine absorption profile among regular users of a pod-based electronic nicotine delivery system
JF  - JAMA Network Open
DA  - 2019///
VL  - 2
IS  - 11
SP  - e1915494
ER  - 

TY  - JOUR
AU  - Zavala-Arciniega,L.
AU  - Hirschtick,J.L.
AU  - Meza,R.
AU  - Fleischer,N.L.
TI  - E-cigarette characteristics and cigarette smoking cessation behaviors among U.S. adult dual users of cigarettes and e-cigarettes
JF  - Preventive Medicine Reports
DA  - 2022///
VL  - 26
IS  - 101748
SP  - 1
EP  - 6
DO  - 10.1016/j.pmedr.2022.101748
ER  - 
