# Supplementary material for: Electronic cigarettes for smoking cessation
Source: Cochrane Database Syst Rev. 2025 Nov 10;2025(11):CD010216. doi: 10.1002/14651858.CD010216.pub10 (PMC12599494; doi:10.1002/14651858.CD010216.pub10)
Supplement: Supplementary file 7 — Supplementary material 7 Data package [file CD010216-SUP-07-dataPackage.zip › CD010216-analysis-data/CD010216-data-rows.csv]

Analysis group	Analysis number	Analysis name	Subgroup	Subgroup number	Applicability	Study	Study year	GIV Mean	GIV SE	Experimental mean	Experimental SD	Experimental cases	Experimental N	Control mean	Control SD	Control cases	Control N	O-E	Variance	Weight	Mean	CI start	CI end	Footnotes
1	1	Smoking cessation	Not selected on pregnancy	1	SUBGROUP_AND_OVERALL	Bullen 2013	2013					21	289			17	295			11.629081	1.26094	0.679313	2.340557
1	1	Smoking cessation	Not selected on pregnancy	1	SUBGROUP_AND_OVERALL	Hajek 2019	7608					79	438			44	446			30.136028	1.828248	1.295698	2.579684
1	1	Smoking cessation	Not selected on pregnancy	1	SUBGROUP_AND_OVERALL	Klonizakis 2022	2022					36	84			25	82			17.487297	1.405714	0.933259	2.117346
1	1	Smoking cessation	Not selected on pregnancy	1	SUBGROUP_AND_OVERALL	Kouroutzoglou 2024	2024					8	19			5	19			3.455823	1.6	0.638425	4.009868
1	1	Smoking cessation	Not selected on pregnancy	1	SUBGROUP_AND_OVERALL	Lee 2018	2015					5	20			1	10			0.921553	2.5	0.33552	18.62782
1	1	Smoking cessation	Not selected on pregnancy	1	SUBGROUP_AND_OVERALL	Myers-Smith 2022	2022					13	68			2	67			1.392569	6.404412	1.502337	27.30179
1	1	Smoking cessation	Not selected on pregnancy	1	SUBGROUP_AND_OVERALL	Russell 2021*	2021					34	140			15	70			13.823292	1.133333	0.663424	1.936083	FBNPs EC arm; control group split to avoid double-counting
1	1	Smoking cessation	Not selected on pregnancy	1	SUBGROUP_AND_OVERALL	Russell 2021*	2021					44	145			15	71			13.919287	1.436322	0.860226	2.39823	NSP EC arm; control group split to avoid double-counting
1	1	Smoking cessation	Not selected on pregnancy	1	SUBGROUP_AND_OVERALL	Vojjala 2025	2025					7	63			7	58			5.038076	0.920635	0.343779	2.465446
1	1	Smoking cessation	Pregnant population	2	SUBGROUP_AND_OVERALL	Hajek 2022	2022					6	169			3	150			2.196993	1.775148	0.451821	6.974331	This is a subset of data from participants followed up for 6 months or longer
1	2	Adverse events			SUBGROUP_AND_OVERALL	Bullen 2013	2013					107	241			96	215			23.738275	0.994338	0.809867	1.220827
1	2	Adverse events			SUBGROUP_AND_OVERALL	Hajek 2022	2022					124	556			118	554			22.789953	1.047067	0.837845	1.308535
1	2	Adverse events			SUBGROUP_AND_OVERALL	Lee 2018	2015					7	19			5	10			4.966499	0.736842	0.313418	1.732307	Data at 4 weeks post-operation; time from baseline not defined and likely to differ between participants
1	2	Adverse events			SUBGROUP_AND_OVERALL	Myers-Smith 2022	2022					4	60			2	47			1.504115	1.566667	0.299711	8.189358
1	2	Adverse events			SUBGROUP_AND_OVERALL	Piper 2025	2025					53	108			16	53			12.550459	1.625579	1.034194	2.555135	Intervention arm contains data from EC + placebo patch and EC + no patch study arms
1	2	Adverse events			SUBGROUP_AND_OVERALL	Smith 2025	2022					8	18			10	10			10.640358	0.468672	0.279717	0.785269
1	2	Adverse events			SUBGROUP_AND_OVERALL	Wagener 2023	2023					93	175			87	175			23.810342	1.068966	0.871824	1.310685
1	3	Serious adverse events			SUBGROUP_AND_OVERALL	Bullen 2013	2013					24	241			14	215			22.391265	1.529342	0.812104	2.880033
1	3	Serious adverse events			SUBGROUP_AND_OVERALL	Hajek 2019	7608					27	356			19	342			25.793204	1.365169	0.773712	2.408759
1	3	Serious adverse events			SUBGROUP_AND_OVERALL	Hajek 2022	2022					31	564			37	557			32.673893	0.827439	0.520973	1.314186
1	3	Serious adverse events			SUBGROUP_AND_OVERALL	Lee 2018	2015					0	19			0	10							Data at 4 weeks post-operation; time from baseline not defined and likely to differ between participants
1	3	Serious adverse events			SUBGROUP_AND_OVERALL	Myers-Smith 2022	2022					0	60			0	47
1	3	Serious adverse events			SUBGROUP_AND_OVERALL	Piper 2025	2025					0	108			0	53							Intervention arm contains data from EC + placebo patch and EC + no patch study arms
1	3	Serious adverse events			SUBGROUP_AND_OVERALL	Smith 2025	2022					0	18			1	10			1.343206	0.192982	0.008579	4.341064
1	3	Serious adverse events			SUBGROUP_AND_OVERALL	Wagener 2023	2023					18	175			10	175			17.798432	1.8	0.855307	3.788115
1	4	Carbon monoxide (ppm)	Absolute values at follow-up	1	SUBGROUP_AND_OVERALL	Hatsukami 2020	2019			11.02	8.96		58	12.89	8.59		52			30.073989	-1.87	-5.151502	1.411502
1	4	Carbon monoxide (ppm)	Change from baseline	2	SUBGROUP_AND_OVERALL	Kerr 2020	2020			-10.0	10.0		28	-7.0	10.0		27			11.587752	-3.0	-8.286504	2.286504
1	4	Carbon monoxide (ppm)	Change from baseline	2	SUBGROUP_AND_OVERALL	Klonizakis 2022	2022			-9.0	9.35		84	-8.0	6.93		82			51.833328	-1.0	-3.49956	1.49956
1	4	Carbon monoxide (ppm)	Change from baseline	2	SUBGROUP_AND_OVERALL	Lee 2018	2015			-2.1	12.2		18	7.1	11.0		8			3.603609	-9.2	-18.679803	0.279803
1	4	Carbon monoxide (ppm)	Change from baseline	2	SUBGROUP_AND_OVERALL	Smith 2025	2022			-19.4	19.9		18	-11.9	8.4		10			2.901322	-7.5	-18.065016	3.065016
1	5	Heart rate (bpm)	Absolute values at follow-up	1	SUBGROUP_AND_OVERALL	Hatsukami 2020	2019			74.81	13.91		58	75.55	9.72		53			26.844767	-0.74	-5.174292	3.694292
1	5	Heart rate (bpm)	Change from baseline	2	SUBGROUP_AND_OVERALL	Kerr 2020	2020			0.0	6.0		28	-1.0	4.0		27			73.155233	1.0	-1.686157	3.686157
1	6	Systolic blood pressure	Absolute values at follow-up	1	SUBGROUP_AND_OVERALL	Hatsukami 2020	2019			123.1	13.3		58	122.1	16.2		53			12.699964	1.0	-4.544144	6.544144
1	6	Systolic blood pressure	Change from baseline	2	SUBGROUP_AND_OVERALL	Kerr 2020	2020			-4.0	4.0		28	-2.0	4.0		27			87.300036	-2.0	-4.114601	0.114601
1	7	Blood oxygen saturation	Absolute values at follow-up	1	SUBGROUP_AND_OVERALL	Hatsukami 2020	2019			98.1	1.5		57	98.3	1.3		53			71.598347	-0.2	-0.723573	0.323573
1	7	Blood oxygen saturation	Change from baseline	2	SUBGROUP_AND_OVERALL	Kerr 2020	2020			0.0	2.0		28	0.0	1.0		27			28.401653	0.0	-0.831298	0.831298
1	8	3-HPMA (pmol/mg creatinine)	Absolute values at follow-up	1	SUBGROUP_AND_OVERALL	Hatsukami 2020	2019			4612.0	4263.0		58	5419.0	5076.0		53			100.0	-807.0	-2559.472199	945.472199
1	9	NNAL (pmol/mg creatinine)	Absolute values at follow-up	1	SUBGROUP_AND_OVERALL	Hatsukami 2020	2019			1.2	1.7		57	1.2	1.1		53			100.0	0.0	-0.531479	0.531479
1	10	2-HPMA (pmol/mg creatinine)	Absolute values at follow-up	1	SUBGROUP_AND_OVERALL	Hatsukami 2020	2019			733.2	855.6		58	842.2	1083.7		53			100.0	-109.0	-474.52237	256.52237
1	11	HMPMA (pmol/mg creatinine)	Absolute values at follow-up	1	SUBGROUP_AND_OVERALL	Hatsukami 2020	2019			3959.0	3633.0		58	4834.0	3999.0		53			100.0	-875.0	-2300.932019	550.932019
1	12	PheT (pmol/mg creatinine)	Absolute values at follow-up	1	SUBGROUP_AND_OVERALL	Hatsukami 2020	2019			2.9	2.8		56	2.5	2.9		53			100.0	0.4	-0.671151	1.471151
1	13	CEMA (pmol/mg creatinine)	Absolute values at follow-up	1	SUBGROUP_AND_OVERALL	Hatsukami 2020	2019			512.0	443.0		58	475.0	409.0		53			100.0	37.0	-121.500977	195.500977
1	14	AAMA (pmol/mg creatinine)	Absolute values at follow-up	1	SUBGROUP_AND_OVERALL	Hatsukami 2020	2019			495.2	390.9		58	463.2	361.8		51			100.0	32.0	-109.351088	173.351088
1	15	FEV1	Change from baseline	1	SUBGROUP_AND_OVERALL	Kerr 2020	2020			-0.04	0.14		28	0.03	0.14		27			0.0	-0.492891	-1.030115	0.044333
1	15	FEV1	Change from baseline	1	SUBGROUP_AND_OVERALL	Lee 2018	2015			292.0	503.0		18	-300.0	549.0		8			0.0	1.109251	0.214417	2.004086
1	16	FEV1/FVC (%)	Change from baseline	1	SUBGROUP_AND_OVERALL	Kerr 2020	2020			-0.2	2.6		28	0.0	3.6		27			74.305413	-0.2	-1.864734	1.464734
1	16	FEV1/FVC (%)	Change from baseline	1	SUBGROUP_AND_OVERALL	Lee 2018	2015			2.0	10.5		18	-38.1	79.2		8			25.694587	40.1	-14.995735	95.195735
1	17	PEF (L/min)	Change from baseline	1	SUBGROUP_AND_OVERALL	Kerr 2020	2020			2.0	49.0		28	5.0	42.0		27			100.0	-3.0	-27.091086	21.091086
1	18	Product use at 6+ months			SUBGROUP_AND_OVERALL	Bullen 2013	2013					71	241			17	215			0.0	3.725897	2.268356	6.119986
1	18	Product use at 6+ months			SUBGROUP_AND_OVERALL	Hajek 2019	7608					173	356			19	342			0.0	8.747191	5.578298	13.716254
1	18	Product use at 6+ months			SUBGROUP_AND_OVERALL	Lee 2018	2015					3	18			2	9			0.0	0.75	0.151376	3.715903
1	18	Product use at 6+ months			SUBGROUP_AND_OVERALL	Myers-Smith 2022	2022					32	59			7	47			0.0	3.641646	1.768182	7.500125
1	18	Product use at 6+ months			SUBGROUP_AND_OVERALL	Russell 2021*	2021					62	124			28	61			0.0	1.089286	0.787554	1.506618	NSP EC arm; control arm split to avoid double-counting. Study product use and numbers at &nbsp;by follow up correspondence.
1	18	Product use at 6+ months			SUBGROUP_AND_OVERALL	Russell 2021*	2021					48	103			28	60			0.0	0.998613	0.710464	1.403629	FBNP EC arm; control group split to avoid double-counting. Study product use and numbers at follow up by correspondence.
2	1	Smoking cessation			SUBGROUP_AND_OVERALL	Ioakeimidis 2018	2018					4	27			13	27			100.0	0.307692	0.114841	0.824396
2	2	Serious adverse events			SUBGROUP_AND_OVERALL	Ioakeimidis 2018	2018					0	27			0	27							n followed up not reported; n randomized used as denominators
3	1	Smoking cessation			SUBGROUP_AND_OVERALL	Tuisku 2024	2024					42	152			58	153			100.0	0.728902	0.52529	1.011439	The EC group also received placebo 'varenicline' pills
3	2	Serious adverse events			SUBGROUP_AND_OVERALL	Tuisku 2024	2024					2	152			0	153			100.0	5.03268	0.243617	103.965843	The EC group also received placebo 'varenicline' pills
4	1	Smoking cessation			SUBGROUP_AND_OVERALL	Kouroutzoglou 2024	2024					8	19			9	19			100.0	0.888889	0.437465	1.806142
5	1	Adverse events			SUBGROUP_AND_OVERALL	Caponnetto 2023*	2023					56	110			65	110			100.0	0.861538	0.677355	1.095805
5	2	SAEs			SUBGROUP_AND_OVERALL	Caponnetto 2023*	2023					0	110			0	110
5	3	Carbon monoxide (ppm)	Absolute values at 12 weeks	1	SUBGROUP_AND_OVERALL	Caponnetto 2023*	2023			10.1	11.3		107	8.2	8.0		110			56.925367	1.9	-0.711377	4.511377
5	3	Carbon monoxide (ppm)	Change at 1 month	2	SUBGROUP_AND_OVERALL	Ikonomidis 2024	2024			-7.9	5.1		25	-7.7	5.8		25			43.074633	-0.2	-3.227494	2.827494
5	4	VO<sub>2</sub> Max at 12 weeks			SUBGROUP_AND_OVERALL	Caponnetto 2023*	2023			50.9	31.9		101	44.7	28.7		110			100.0	6.2	-2.013965	14.413965
6	1	Serious adverse events			SUBGROUP_AND_OVERALL	Avila 2024	2022					0	14			0	12
6	2	Carbon monoxide (ppm)	Change from baseline	1	SUBGROUP_AND_OVERALL	Avila 2024	2022			-15.36	22.7		14	-2.92	19.9		12			100.0	-12.44	-28.815644	3.935644
7	1	Smoking cessation			SUBGROUP_AND_OVERALL	Bullen 2013	2013					21	289			3	73			3.989184	1.768166	0.542149	5.766706
7	1	Smoking cessation			SUBGROUP_AND_OVERALL	Caponnetto 2013a*	2013					22	200			4	100			5.174597	2.75	0.973988	7.764467
7	1	Smoking cessation			SUBGROUP_AND_OVERALL	Cobb 2021	2016					10	130			1	65			1.347579	5.0	0.654088	38.221136	36 mg/mL arm; control group split to avoid double-counting
7	1	Smoking cessation			SUBGROUP_AND_OVERALL	Cobb 2021	2016					4	130			0	65			0.659823	4.534351	0.247823	82.963974	8 mg/mL arm; control group split to avoid double-counting
7	1	Smoking cessation			SUBGROUP_AND_OVERALL	Eisenberg 2020	2020					5	128			3	127			2.803532	1.653646	0.403667	6.774266
7	1	Smoking cessation			SUBGROUP_AND_OVERALL	Klonizakis 2022	2022					36	84			30	82			39.210784	1.171429	0.80345	1.70794
7	1	Smoking cessation			SUBGROUP_AND_OVERALL	Lucchiari 2022	2020					15	70			15	70			13.852738	1.0	0.530264	1.885853
7	1	Smoking cessation			SUBGROUP_AND_OVERALL	Tuisku 2024	2024					42	152			30	153			32.961763	1.409211	0.934049	2.126092
7	2	Adverse events			SUBGROUP_AND_OVERALL	Bullen 2013	2013					107	241			26	57			4.098258	0.973348	0.709113	1.336045
7	2	Adverse events			SUBGROUP_AND_OVERALL	Eisenberg 2020	2020					120	128			118	127			95.436852	1.009004	0.944906	1.077451
7	2	Adverse events			SUBGROUP_AND_OVERALL	Meier 2017	2017					3	24			2	24			0.142696	1.5	0.274745	8.189425
7	2	Adverse events			SUBGROUP_AND_OVERALL	Okuyemi 2022	2022					0	109			0	106
7	2	Adverse events			SUBGROUP_AND_OVERALL	Rose 2023*	2023					4	11			4	13			0.322193	1.181818	0.381917	3.657061	All participants receiving placebo patch
7	3	Serious adverse events			SUBGROUP_AND_OVERALL	Bullen 2013	2013					24	241			4	57			31.217506	1.419087	0.512547	3.929023
7	3	Serious adverse events			SUBGROUP_AND_OVERALL	Caponnetto 2013a*	2013					0	72			0	45
7	3	Serious adverse events			SUBGROUP_AND_OVERALL	Cobb 2021	2016					8	86			3	37			20.081799	1.147287	0.322286	4.084157	36 mg/mL; control group split to avoid double counting
7	3	Serious adverse events			SUBGROUP_AND_OVERALL	Cobb 2021	2016					5	81			4	37			20.524444	0.570988	0.16262	2.004834	8 mg/mL; control group split to avoid double counting
7	3	Serious adverse events			SUBGROUP_AND_OVERALL	Eisenberg 2020	2020					3	128			5	127			16.281172	0.595313	0.14532	2.438736
7	3	Serious adverse events			SUBGROUP_AND_OVERALL	George 2019	2019					0	37			0	37
7	3	Serious adverse events			SUBGROUP_AND_OVERALL	Lucchiari 2022	2020					0	70			0	70
7	3	Serious adverse events			SUBGROUP_AND_OVERALL	Meier 2017	2017					0	24			0	24
7	3	Serious adverse events			SUBGROUP_AND_OVERALL	Okuyemi 2022	2022					0	109			0	106
7	3	Serious adverse events			SUBGROUP_AND_OVERALL	Rose 2023*	2023					1	11			0	13			3.355182	3.5	0.156675	78.187351	All participants receiving placebo patch
7	3	Serious adverse events			SUBGROUP_AND_OVERALL	Tuisku 2024	2024					2	152			2	153			8.539897	1.006579	0.14363	7.054224
7	4	Carbon monoxide (ppm)	Change from baseline	1	SUBGROUP_AND_OVERALL	Cobb 2021	2016			-5.53	2.7		80	-3.88	3.1		69			0.0	-1.65	-2.590783	-0.709217	Data are for 36 mg/mL arm. In 8 mg/mL arm, -4.4, SD 3.1, n = 74
7	4	Carbon monoxide (ppm)	Change from baseline	1	SUBGROUP_AND_OVERALL	Klonizakis 2022	2022			-9.0	9.35		84	-6.0	9.24		82			0.0	-3.0	-5.828014	-0.171986
7	4	Carbon monoxide (ppm)	Change from baseline	1	SUBGROUP_AND_OVERALL	Rose 2023*	2023			-11.1	16.6		7	-2.2	13.0		10			0.0	-8.9	-23.601783	5.801783	Comparison: Nicotine pod + placebo patch vs. non-nicotine pod + placebo patch
7	4	Carbon monoxide (ppm)	Absolute values at follow-up	2	SUBGROUP_AND_OVERALL	Caponnetto 2013a*	2013			9.5	4.2		49	7.3	3.2		41			0.0	2.2	0.669525	3.730475	Data are 2.4% nicotine compared to no-nicotine; 1.8% nicotine arm reported elsewhere
7	4	Carbon monoxide (ppm)	Absolute values at follow-up	2	SUBGROUP_AND_OVERALL	Felicione 2019	2019			26.2	11.0		14	20.4	7.4		11			0.0	5.8	-1.433579	13.033579
7	4	Carbon monoxide (ppm)	Absolute values at follow-up	2	SUBGROUP_AND_OVERALL	Okuyemi 2022	2022			14.2	8.0		116	15.4	8.0		114			0.0	-1.2	-3.267857	0.867857
7	5	Heart rate	Absolute values at follow-up	1	SUBGROUP_AND_OVERALL	Caponnetto 2013a*	2013			77.5	12.2		73	79.8	10.8		68			37.191087	-2.3	-6.097578	1.497578	Data are 2.4% nicotine compared to no-nicotine; 1.8% nicotine arm reported elsewhere
7	5	Heart rate	Absolute values at follow-up	1	SUBGROUP_AND_OVERALL	Cobb 2021	2016			79.33	11.65		130	79.93	12.38		130			62.808913	-0.6	-3.522237	2.322237	Comparing highest (36mg) dose EC arm to no-nicotine EC arm; N at follow-up not provided, so N at baseline used
7	6	Systolic blood pressure	Absolute values at follow-up	1	SUBGROUP_AND_OVERALL	Caponnetto 2013a*	2013			124.1	17.7		73	122.9	13.6		68			32.1356	1.2	-3.989888	6.389888	Data are 2.4% nicotine compared to no-nicotine; 1.8% nicotine arm reported elsewhere
7	6	Systolic blood pressure	Absolute values at follow-up	1	SUBGROUP_AND_OVERALL	Cobb 2021	2016			125.85	14.82		130	122.74	14.56		130			67.8644	3.11	-0.461332	6.681332	Comparing highest (36mg) dose EC arm to no-nicotine EC arm; N at follow-up not provided, so N at baseline used
7	7	NNAL (pmol/mg creatinine)	Change from baseline	1	SUBGROUP_AND_OVERALL	Cobb 2021	2016			-4.23	72.48		79	-19.5	52.7		69			27.209556	15.27	-4.980202	35.520202	Data for 36 mg/mL arm. 8 mg/mL arm -141.46 (SD 259.14), n = 73
7	7	NNAL (pmol/mg creatinine)	Absolute values at follow-up	2	SUBGROUP_AND_OVERALL	Okuyemi 2022	2022			1.95	1.47		109	1.98	1.74		106			72.790444	-0.03	-0.461134	0.401134
7	8	FeNO (ppb)	Change from baseline	1	SUBGROUP_AND_OVERALL	Caponnetto 2013a*	2013			2.8	1.7		49	0.45	1.0		41			100.0	2.35	1.784083	2.915917	Data are 2.4% nicotine compared to no-nicotine; 1.8% nicotine arm reported elsewhere
7	9	FEV1 (l)	Absolute values at follow-up	1	SUBGROUP_AND_OVERALL	Caponnetto 2013a*	2013			3.2	0.9		47	3.5	0.9		41			0.0	-0.330418	-0.752226	0.09139	Data are 2.4% nicotine compared to no-nicotine; 1.8% nicotine arm reported elsewhere
7	9	FEV1 (l)	Absolute values at follow-up	1	SUBGROUP_AND_OVERALL	Cobb 2021	2016			2.67	0.81		130	2.52	0.71		130			0.0	0.19637	-0.047328	0.440067	Comparing highest (36mg) dose EC arm to no-nicotine EC arm; N at follow-up not provided, so N at baseline used
7	10	FEV1/FVC	Absolute values at follow-up	1	SUBGROUP_AND_OVERALL	Caponnetto 2013a*	2013			80.3	7.2		47	81.2	5.6		41			36.27971	-0.9	-3.578674	1.778674	Data are 2.4% nicotine compared to no-nicotine; 1.8% nicotine arm reported elsewhere
7	10	FEV1/FVC	Absolute values at follow-up	1	SUBGROUP_AND_OVERALL	Cobb 2021	2016			78.65	8.86		130	78.36	7.73		130			63.72029	0.29	-1.731217	2.311217	Comparing highest (36mg) dose EC arm to no-nicotine EC arm; N at follow-up not provided, so N at baseline used
7	11	FVC (l)	Absolute values at follow-up	1	SUBGROUP_AND_OVERALL	Cobb 2021	2016			3.38	0.9		130	3.21	0.82		130			100.0	0.196886	-0.046815	0.440587	Comparing highest (36mg) dose EC arm to no-nicotine EC arm; N at follow-up not provided, so N at baseline used
7	12	PEF (l/s)	Absolute values at follow-up	1	SUBGROUP_AND_OVERALL	Cobb 2021	2016			6.26	1.66		130	5.91	1.65		130			100.0	0.210864	-0.032925	0.454653	Comparing highest (36mg) dose EC arm to no-nicotine EC arm; N at follow-up not provided, so N at baseline used
7	13	FEF 25-75 (l/s)	Absolute values at follow-up	1	SUBGROUP_AND_OVERALL	Cobb 2021	2016			2.6	1.24		130	2.4	1.04		130			100.0	0.174259	-0.069313	0.417831	Comparing highest (36mg) dose EC arm to no-nicotine EC arm; N at follow-up not provided, so N at baseline used
7	14	Product use at 6+ months			SUBGROUP_AND_OVERALL	Bullen 2013	2013					71	241			20	57			24.860213	0.839627	0.56083	1.257017
7	14	Product use at 6+ months			SUBGROUP_AND_OVERALL	Cobb 2021	2016					49	130			23	65			25.525737	1.065217	0.716942	1.582678	8 mg/mL; control group split to avoid double-counting. Data provided as ITT with n randomized as denominator; those not followed up assumed to be not using study product
7	14	Product use at 6+ months			SUBGROUP_AND_OVERALL	Cobb 2021	2016					62	130			24	65			28.459403	1.291667	0.896492	1.861035	36 mg/mL; control group split to avoid double-counting. Data provided as ITT with n randomized as denominator; those not followed up assumed to be not using study product
7	14	Product use at 6+ months			SUBGROUP_AND_OVERALL	Eisenberg 2020	2020					37	100			21	86			21.154647	1.515238	0.964908	2.379446
8	1	Smoking cessation			SUBGROUP_AND_OVERALL	Auer 2024	2024					141	622			102	624			40.644085	1.386798	1.102641	1.744184	As NRT was not provided by the study, we classed this comparator arm as "behavioural support only."
8	1	Smoking cessation			SUBGROUP_AND_OVERALL	Begh 2021	2021					7	164			3	161			2.670233	2.29065	0.602858	8.703672
8	1	Smoking cessation			SUBGROUP_AND_OVERALL	Carpenter 2023	2023					58	427			17	211			14.796914	1.685907	1.007553	2.820977
8	1	Smoking cessation			SUBGROUP_AND_OVERALL	Dawkins 2020	0672					3	48			0	32			0.571094	4.714286	0.251696	88.299038
8	1	Smoking cessation			SUBGROUP_AND_OVERALL	Eisenberg 2020	2020					5	128			1	121			1.070526	4.726563	0.560232	39.877022
8	1	Smoking cessation			SUBGROUP_AND_OVERALL	Halpern 2018	2015					4	1199			0	813			0.574881	6.105	0.329138	113.238268
8	1	Smoking cessation			SUBGROUP_AND_OVERALL	Holliday 2019	2019					6	40			2	40			2.027392	3.0	0.643708	13.981504	Although participants were given a choice of nicotine concentration including 0 mg, none of the participants chose the non-nicotine e-liquid
8	1	Smoking cessation			SUBGROUP_AND_OVERALL	Lucchiari 2022	2020					15	70			10	70			8.244319	1.5	0.72406	3.107475
8	1	Smoking cessation			SUBGROUP_AND_OVERALL	Pope 2024	2024					35	484			20	488			13.920808	1.764463	1.03359	3.012152
8	1	Smoking cessation			SUBGROUP_AND_OVERALL	Pratt 2022	2022					6	120			2	120			1.92622	3.0	0.617818	14.567394
8	1	Smoking cessation			SUBGROUP_AND_OVERALL	Xu 2023*	2023					91	566			14	271			13.553529	3.112191	1.806873	5.360495
8	2	Adverse events			SUBGROUP_AND_OVERALL	Auer 2024	2024					272	575			229	556			20.724389	1.148525	1.006942	1.310015
8	2	Adverse events			SUBGROUP_AND_OVERALL	Carpenter 2017	2014					20	34			8	16			4.626582	1.176471	0.668686	2.069856	24 mg EC arm included here; 16 mg data reported elsewhere
8	2	Adverse events			SUBGROUP_AND_OVERALL	Carpenter 2023	2023					180	292			86	163			18.210165	1.168366	0.984592	1.38644
8	2	Adverse events			SUBGROUP_AND_OVERALL	Eisenberg 2020	2020					120	128			88	121			21.570181	1.289063	1.145672	1.4504
8	2	Adverse events			SUBGROUP_AND_OVERALL	Holliday 2019	2019					5	29			0	29			0.219414	11.0	0.635979	190.257943	Participants offered choice of nicotine or no-nicotine EC; all chose nicotine-containing EC
8	2	Adverse events			SUBGROUP_AND_OVERALL	Kale 2025	2025					12	15			10	12			9.103976	0.96	0.671218	1.373026
8	2	Adverse events			SUBGROUP_AND_OVERALL	Piper 2025	2025					34	54			8	53			3.464426	4.171296	2.133457	8.155644
8	2	Adverse events			SUBGROUP_AND_OVERALL	Walele 2018*	2013					271	306			80	102			22.080868	1.129167	1.012108	1.259765
8	3	Serious adverse events			SUBGROUP_AND_OVERALL	Auer 2024	2024					25	575			31	566			40.379671	0.793829	0.474828	1.327142
8	3	Serious adverse events			SUBGROUP_AND_OVERALL	Avila 2024	2022					0	14			0	7
8	3	Serious adverse events			SUBGROUP_AND_OVERALL	Begh 2021	2021					11	148			6	144			11.383677	1.783784	0.677622	4.69566
8	3	Serious adverse events			SUBGROUP_AND_OVERALL	Carpenter 2017	2014					0	34			0	16							Data from 24 mg arm (0 events in 16 mg arm as well)
8	3	Serious adverse events			SUBGROUP_AND_OVERALL	Carpenter 2023	2023					1	292			0	163			1.044797	1.679181	0.068797	40.984805
8	3	Serious adverse events			SUBGROUP_AND_OVERALL	Edmiston 2022*	2022					0	300			0	150							Menthol and tobacco flavour arms were combined
8	3	Serious adverse events			SUBGROUP_AND_OVERALL	Eisenberg 2020	2020					3	128			4	121			4.894064	0.708984	0.16201	3.102639
8	3	Serious adverse events			SUBGROUP_AND_OVERALL	George 2019	2019					0	37			0	40
8	3	Serious adverse events			SUBGROUP_AND_OVERALL	Holliday 2019	2019					0	29			0	29							Participants offered choice of nicotine or no-nicotine EC; all chose nicotine-containing EC
8	3	Serious adverse events			SUBGROUP_AND_OVERALL	Kale 2025	2025					0	15			0	12
8	3	Serious adverse events			SUBGROUP_AND_OVERALL	Piper 2025	2025					0	54			0	53
8	3	Serious adverse events			SUBGROUP_AND_OVERALL	Pope 2024	2024					25	484			25	488			36.584305	1.008264	0.587614	1.730041
8	3	Serious adverse events			SUBGROUP_AND_OVERALL	Pratt 2022	2022					2	120			7	120			4.433458	0.285714	0.060584	1.347431
8	3	Serious adverse events			SUBGROUP_AND_OVERALL	Pulvers 2020	2020					0	115			0	54
8	3	Serious adverse events			SUBGROUP_AND_OVERALL	Walele 2018*	2013					5	306			0	102			1.280027	3.690554	0.205838	66.169525
8	4	Carbon monoxide (ppm)	Change from baseline	1	SUBGROUP_AND_OVERALL	Avila 2024	2022			-15.36	22.7		14	8.72	26.3		7			0.0	-24.08	-46.904897	-1.255103
8	4	Carbon monoxide (ppm)	Change from baseline	1	SUBGROUP_AND_OVERALL	Holliday 2019	2019			-12.0	11.0		29	-5.8	12.3		29			0.0	-6.2	-12.205718	-0.194282
8	4	Carbon monoxide (ppm)	Change from baseline	1	SUBGROUP_AND_OVERALL	Ikonomidis 2024	2024			-7.9	5.1		25	1.2	4.8		50			0.0	-9.1	-11.501416	-6.698584
8	4	Carbon monoxide (ppm)	Change from baseline	1	SUBGROUP_AND_OVERALL	Piper 2025	2025			-8.91	10.1		54	-6.81	9.57		53			0.0	-2.1	-5.827587	1.627587	Data provided by author. Values collapse NRT active and placebo conditions (authors report no interaction found). Values are at the end of 'Switch Week 1
8	4	Carbon monoxide (ppm)	Change from baseline	1	SUBGROUP_AND_OVERALL	Pulvers 2020	2020			-8.13	2.75		114	-0.37	3.59		54			0.0	-7.76	-8.842437	-6.677563
8	4	Carbon monoxide (ppm)	Absolute values at follow-up	2	SUBGROUP_AND_OVERALL	Adriaens 2014	2014			6.4	1.6		31	14.7	1.6		15			0.0	-8.3	-9.286326	-7.313674
8	4	Carbon monoxide (ppm)	Absolute values at follow-up	2	SUBGROUP_AND_OVERALL	Begh 2021	2021			25.3	13.8		148	23.8	10.8		144			0.0	1.5	-1.338064	4.338064
8	4	Carbon monoxide (ppm)	Absolute values at follow-up	2	SUBGROUP_AND_OVERALL	Carpenter 2017	2014			22.4	15.2		42	32.9	16.9		19			0.0	-10.5	-19.381267	-1.618733
8	4	Carbon monoxide (ppm)	Absolute values at follow-up	2	SUBGROUP_AND_OVERALL	Dawkins 2020	0672			16.8	12.1		39	18.1	9.5		21			0.0	-1.3	-6.861507	4.261507
8	4	Carbon monoxide (ppm)	Absolute values at follow-up	2	SUBGROUP_AND_OVERALL	Hatsukami 2020	2019			11.02	8.96		58	16.96	9.94		32			0.0	-5.94	-10.084653	-1.795347
8	4	Carbon monoxide (ppm)	Absolute values at follow-up	2	SUBGROUP_AND_OVERALL	Ikonomidis 2020a	2020			5.6	3.8		20	10.2	3.8		20			0.0	-4.6	-6.955221	-2.244779
8	4	Carbon monoxide (ppm)	Absolute values at follow-up	2	SUBGROUP_AND_OVERALL	Ikonomidis 2020b	2020			5.9	0.7		20	13.6	1.3		20			0.0	-7.7	-8.347085	-7.052915
8	4	Carbon monoxide (ppm)	Absolute values at follow-up	2	SUBGROUP_AND_OVERALL	Ozga-Hess 2019	2019			18.3	15.9		18	19.7	13.5		16			0.0	-1.4	-11.284832	8.484832
8	4	Carbon monoxide (ppm)	Absolute values at follow-up	2	SUBGROUP_AND_OVERALL	Pratt 2022	2022			21.8	8.7		108	21.9	8.4		105			0.0	-0.1	-2.39645	2.19645
8	5	Heart rate (bpm)	Absolute values at follow-up	1	SUBGROUP_AND_OVERALL	Hatsukami 2020	2019			74.81	13.91		58	73.64	11.81		32			100.0	1.17	-4.266782	6.606782
8	6	Systolic blood pressure	Change from baseline	1	SUBGROUP_AND_OVERALL	Pulvers 2020	2020			1.07	5.68		114	3.75	5.03		54			73.497258	-2.68	-4.379119	-0.980881
8	6	Systolic blood pressure	Absolute values at follow-up	2	SUBGROUP_AND_OVERALL	Hatsukami 2020	2019			123.1	13.3		58	123.1	13.2		32			20.087075	0.0	-5.712489	5.712489
8	6	Systolic blood pressure	Absolute values at follow-up	2	SUBGROUP_AND_OVERALL	Ikonomidis 2020a	2020			128.7	19.9		20	123.5	15.1		20			6.415667	5.2	-5.747938	16.147938
8	7	Blood oxygen saturation	Absolute values at follow-up	1	SUBGROUP_AND_OVERALL	Hatsukami 2020	2019			98.1	1.5		57	97.9	0.9		32			100.0	0.2	-0.298872	0.698872
8	8	3-HPMA (SMD)	Absolute values at follow-up	1	SUBGROUP_AND_OVERALL	Hatsukami 2020	2019			4612.0	4263.0		58	5926.0	4298.0		32			22.031972	-0.304716	-0.738709	0.129278	Measured as pmol/mg creatinine
8	8	3-HPMA (SMD)	Change from baseline	2	SUBGROUP_AND_OVERALL	Walele 2018*	2013			-530.0	1272.5		284	96.0	1142.9		100			77.968028	-0.50376	-0.734462	-0.273058	Measured as micrograms
8	9	NNAL (SMD)	Absolute values at follow-up	1	SUBGROUP_AND_OVERALL	Carpenter 2017	2014			151.8	158.1		41	156.9	125.8		19			0.0	-0.033823	-0.577804	0.510158	Measured as pg/mL
8	9	NNAL (SMD)	Absolute values at follow-up	1	SUBGROUP_AND_OVERALL	Hatsukami 2020	2019			1.2	1.7		57	1.2	1.0		31			0.0	0.0	-0.437392	0.437392	Measured as pmol/mg creatinine
8	9	NNAL (SMD)	Change from baseline	2	SUBGROUP_AND_OVERALL	Edmiston 2022*	2022			-172.1	158.0		232	-6.3	205.8		128			0.0	-0.937698	-1.164221	-0.711175	ng/g
8	9	NNAL (SMD)	Change from baseline	2	SUBGROUP_AND_OVERALL	Pulvers 2020	2020			-65.91	39.41		114	14.23	39.62		54			0.0	-2.020848	-2.411548	-1.630148	pg/mL
8	9	NNAL (SMD)	Change from baseline	2	SUBGROUP_AND_OVERALL	Walele 2018*	2013			-76.0	189.2		284	6.0	163.3		100			0.0	-0.447598	-0.677714	-0.217482	Measured as nanograms
8	10	2-HPMA (pmol/mg creatinine)	Absolute values at follow-up	1	SUBGROUP_AND_OVERALL	Hatsukami 2020	2019			733.2	855.6		58	1013.1	1887.6		32			100.0	-279.9	-969.98097	410.18097
8	11	HMPMA (pmol/mg creatinine)	Absolute values at follow-up	1	SUBGROUP_AND_OVERALL	Hatsukami 2020	2019			3959.0	3633.0		58	5631.0	5701.0		32			100.0	-1672.0	-3857.366333	513.366333
8	12	PheT (pmol/mg creatinine)	Absolute values at follow-up	1	SUBGROUP_AND_OVERALL	Hatsukami 2020	2019			2.9	2.8		56	4.2	8.0		32			100.0	-1.3	-4.16718	1.56718
8	13	CEMA (pmol/mg creatinine)	Absolute values at follow-up	1	SUBGROUP_AND_OVERALL	Hatsukami 2020	2019			512.0	443.0		58	509.0	358.0		32			100.0	3.0	-165.474022	171.474022
8	14	AAMA (pmol/mg creatinine)	Absolute values at follow-up	1	SUBGROUP_AND_OVERALL	Hatsukami 2020	2019			495.2	390.9		58	563.1	328.2		32			100.0	-67.9	-219.726159	83.926159
8	15	S-PMA (nanograms)	12 weeks	1	SUBGROUP_AND_OVERALL	Walele 2018*	2013			-1340.0	3426.3		284	31.0	2451.5		100			100.0	-1371.0	-1995.225919	-746.774081
8	16	FEV1 (SMD)	Change from baseline	1	SUBGROUP_AND_OVERALL	Edmiston 2022*	2022			-0.7	6.2		212	-2.5	5.7		115			49.914082	0.297851	0.069703	0.525999
8	16	FEV1 (SMD)	Change from baseline	1	SUBGROUP_AND_OVERALL	Walele 2018*	2013			-0.1	0.9		286	-0.1	0.8		101			50.085918	0.0	-0.226861	0.226861
8	17	FEF 25-75 (litres/second))	Change from baseline	1	SUBGROUP_AND_OVERALL	Pulvers 2020	2020			-0.11	0.43		114	0.03	0.44		54			54.56017	-0.14	-0.281432	0.001432
8	17	FEF 25-75 (litres/second))	Change from baseline	1	SUBGROUP_AND_OVERALL	Walele 2018*	2013			-0.1	0.4		286	-0.2	1.0		101			45.43983	0.1	-0.100458	0.300458
8	18	PEF 25-75 (litres/minute)	Change from baseline	1	SUBGROUP_AND_OVERALL	Walele 2018*	2013			11.7	75.9		286	18.8	103.6		101			100.0	-7.1	-29.136274	14.936274
8	19	FEV1/FVC	Change from baseline	1	SUBGROUP_AND_OVERALL	Edmiston 2022*	2022			0.36	4.5		212	-1.36	4.21		115			100.0	1.72	0.740721	2.699279
9	1	Smoking cessation			SUBGROUP_AND_OVERALL	Cobb 2021	2016					10	130			4	130			100.0	2.5	0.804553	7.768293	36 v 8 mg/mL
9	2	Adverse events			SUBGROUP_AND_OVERALL	Kanobe 2022*	2022					17	33			20	35			100.0	0.901515	0.581749	1.397045
9	3	Serious adverse events			SUBGROUP_AND_OVERALL	Caponnetto 2013a*	2013					0	35			0	37
9	3	Serious adverse events			SUBGROUP_AND_OVERALL	Cobb 2021	2016					8	86			5	81			100.0	1.506977	0.514147	4.416983	36 v 8 mg/mL
9	4	Carbon monoxide (ppm)	Change from baseline	1	SUBGROUP_AND_OVERALL	Caponnetto 2013a*	2013			-6.0	6.4		76	-5.8	3.4		79			23.77294	-0.2	-1.822486	1.422486
9	4	Carbon monoxide (ppm)	Change from baseline	1	SUBGROUP_AND_OVERALL	Cobb 2021	2016			-5.53	2.7		80	-4.4	3.1		74			73.71848	-1.13	-2.05137	-0.20863
9	4	Carbon monoxide (ppm)	Absolute values at follow-up	2	SUBGROUP_AND_OVERALL	Kimber 2021	2021			10.55	7.97		20	12.21	7.94		19			2.508579	-1.66	-6.65469	3.33469
9	5	Heart rate	Change from baseline	1	SUBGROUP_AND_OVERALL	Caponnetto 2013a*	2013			-1.7	3.4		73	-1.2	3.6		75			64.66621	-0.5	-1.627884	0.627884
9	5	Heart rate	Absolute values at follow-up	2	SUBGROUP_AND_OVERALL	Cobb 2021	2016			79.33	11.65		130	77.41	11.43		130			35.33379	1.92	-0.885543	4.725543	N at follow-up not provided, so N at baseline used
9	6	Systolic blood pressure	Change from baseline	1	SUBGROUP_AND_OVERALL	Caponnetto 2013a*	2013			-3.9	5.7		73	-4.7	5.4		75			82.508938	0.8	-0.989769	2.589769
9	6	Systolic blood pressure	Absolute values at follow-up	2	SUBGROUP_AND_OVERALL	Cobb 2021	2016			125.85	14.82		130	124.72	17.08		130			17.491062	1.13	-2.757221	5.017221	N at follow-up not provided, so N at baseline used
9	7	FeNO (ppb)	12 weeks	1	SUBGROUP_AND_OVERALL	Caponnetto 2013a*	2013			2.8	1.7		49	2.5	1.6		44			100.0	0.3	-0.370873	0.970873
9	8	FEV1 (l)	Change from baseline	1	SUBGROUP_AND_OVERALL	Caponnetto 2013a*	2013			0.0	0.3		47	0.01	0.2		43			61.874002	-0.01	-0.114544	0.094544
9	8	FEV1 (l)	Absolute values at follow-up	2	SUBGROUP_AND_OVERALL	Cobb 2021	2016			2.67	0.81		130	2.52	0.71		130			38.125998	0.15	-0.035158	0.335158	N at follow-up not provided, so N at baseline used
9	9	FVC (l)	Change from baseline	1	SUBGROUP_AND_OVERALL	Caponnetto 2013a*	2013			-0.02	0.3		47	0.01	0.3		43			79.137379	-0.03	-0.154082	0.094082
9	9	FVC (l)	Absolute values at follow-up	2	SUBGROUP_AND_OVERALL	Cobb 2021	2016			3.38	0.9		130	3.5	1.08		130			20.862621	-0.12	-0.361665	0.121665	N at follow-up not provided, so N at baseline used
9	10	FEV1/FVC	Change from baseline	1	SUBGROUP_AND_OVERALL	Caponnetto 2013a*	2013			0.96	2.0		47	0.05	1.7		43			91.096665	0.91	0.145072	1.674928
9	10	FEV1/FVC	Absolute values at follow-up	2	SUBGROUP_AND_OVERALL	Cobb 2021	2016			78.65	8.86		130	77.76	11.14		130			8.903335	0.89	-1.556782	3.336782	N at follow-up not provided, so N at baseline used
9	11	PEF (l/s)	Absolute values at follow-up	1	SUBGROUP_AND_OVERALL	Cobb 2021	2016			6.26	1.66		130	6.15	1.86		130			100.0	0.062218	-0.180946	0.305381	N at follow-up not provided, so N at baseline used
9	12	FEF 25-75 (l/s)	Absolute values at follow-up	1	SUBGROUP_AND_OVERALL	Cobb 2021	2016			2.6	1.24		130	2.62	1.27		130			100.0	-0.015889	-0.258996	0.227219	N at follow-up not provided, so N at baseline used
9	13	NNAL (pg/mg creatinine) at 24 weeks			SUBGROUP_AND_OVERALL	Cobb 2021	2016			-155.35	266.1		79	-141.46	259.14		73			100.0	-13.89	-97.418289	69.638289
9	14	Product use at 6+ months			SUBGROUP_AND_OVERALL	Cobb 2021	2016					62	130			49	130			100.0	1.265306	0.951475	1.68265
10	1	Smoking cessation			SUBGROUP_AND_OVERALL	Xu 2023*	2023					40	281			51	285			100.0	0.795478	0.544133	1.162924
10	2	Product use at 6+ months			SUBGROUP_AND_OVERALL	Xu 2023*	2023					91	261			83	261			100.0	1.096386	0.859844	1.397998
10	3	Adverse events (EC as adjunct to VLNC)			SUBGROUP_AND_OVERALL	Higgins 2024	2024					72	84			63	74			100.0	1.006803	0.8848	1.145629
10	4	Serious adverse events (EC as adjunct to VLNC)			SUBGROUP_AND_OVERALL	Higgins 2024	2024					2	84			4	74			100.0	0.440476	0.083054	2.336067
10	5	Change in carbon monoxide (ppm; as adjunct to VLNC)			SUBGROUP_AND_OVERALL	Higgins 2024	2024			-6.42	20.67		69	-1.9	16.48		55			100.0	-4.52	-11.05877	2.01877
10	6	Change in NNAL (pmol/mg creatinine; as adjunct to VLNC)			SUBGROUP_AND_OVERALL	Higgins 2024	2024			-0.5	3.73		53	-0.41	2.1		47			100.0	-0.09	-1.259981	1.079981
11	1	Serious adverse events			SUBGROUP_AND_OVERALL	Edmiston 2022*	2022					0	150			0	150
11	2	NNAL (ng/g)	Change from baseline	1	SUBGROUP_AND_OVERALL	Edmiston 2022*	2022			-185.6	157.8		112	-159.5	157.8		120			100.0	-26.1	-66.734924	14.534924
11	3	FEV1 (% predicted)	Change from baseline	1	SUBGROUP_AND_OVERALL	Edmiston 2022*	2022			-1.04	6.2		100	-0.37	6.2		112			100.0	-0.67	-2.341855	1.001855
11	4	FEV1/FVC	Change from baseline	1	SUBGROUP_AND_OVERALL	Edmiston 2022*	2022			0.12	4.47		100	0.58	4.47		112			100.0	-0.46	-1.665354	0.745354
12	1	Exhaled CO			SUBGROUP_AND_OVERALL	Kimber 2021	2021			10.6	8.0		20	9.9	7.9		12			100.0	0.7	-4.980797	6.380797	This is using data from the 'Tank18' (higher nicotine) refillable arm. Exhaled CO was higher in the 'Tank6' (lower nicotine) arm (12.2, SD 7.9). Result not sensitive to choice of arm.
13	1	Smoking cessation			SUBGROUP_AND_OVERALL	Russell 2021*	2021					44	145			34	140			100.0	1.249493	0.852289	1.831812
13	2	Product use at 6+ months			SUBGROUP_AND_OVERALL	Russell 2021*	2021					62	124			48	103			100.0	1.072917	0.817812	1.407598
14	1	Smoking cessation			SUBGROUP_AND_OVERALL	NCT03113136	2017					8	134			11	133			100.0	0.721845	0.299843	1.73778
14	2	Adverse events			SUBGROUP_AND_OVERALL	NCT03113136	2017					95	134			103	133			100.0	0.915447	0.794213	1.055187
14	3	Serious adverse events			SUBGROUP_AND_OVERALL	NCT03113136	2017					2	134			2	133			100.0	0.992537	0.141888	6.943016
15	1	Smoking cessation			SUBGROUP_AND_OVERALL	Eisenberg 2020	2020					3	127			1	121			9.48919	2.858268	0.30143	27.103123
15	1	Smoking cessation			SUBGROUP_AND_OVERALL	Lucchiari 2022	2020					15	70			10	70			90.51081	1.5	0.72406	3.107475
15	2	Adverse events			SUBGROUP_AND_OVERALL	Eisenberg 2020	2020					118	127			88	121			100.0	1.277559	1.133982	1.439314
15	3	Serious adverse events			SUBGROUP_AND_OVERALL	Eisenberg 2020	2020					5	127			4	121			100.0	1.190945	0.327507	4.330744
15	3	Serious adverse events			SUBGROUP_AND_OVERALL	Lucchiari 2022	2020					0	70			0	70
16	1	Smoking cessation			SUBGROUP_AND_OVERALL	Walker 2020	2015					20	499			3	125			100.0	1.670007	0.50423	5.531057	this represents an EC + patch versus patch only comparison
16	2	Adverse events			SUBGROUP_AND_OVERALL	Walker 2020	2015					116	290			31	54			100.0	0.696774	0.53215	0.912326
16	3	Serious adverse events			SUBGROUP_AND_OVERALL	Walker 2020	2015					27	499			4	125			100.0	1.690882	0.602688	4.743884
17	1	Smoking cessation			SUBGROUP_AND_OVERALL	Klonizakis 2022	2022					30	82			25	82			58.326037	1.2	0.777802	1.85137
17	1	Smoking cessation			SUBGROUP_AND_OVERALL	Lee 2019	2019					16	75			21	75			41.673963	0.761905	0.432518	1.342137	0.01 mg/mL of nicotine in e-liquid
17	2	Adverse events			SUBGROUP_AND_OVERALL	Lee 2019	2019					5	71			13	61			100.0	0.330444	0.124892	0.874303	0.01 mg/mL of nicotine in e-liquid; length of follow-up not defined but presumably over study period
17	3	Serious adverse events			SUBGROUP_AND_OVERALL	Lee 2019	2019					0	71			0	61							0.01 mg/mL of nicotine in e-liquid; length of follow-up not defined but presumably over study period
17	4	Change in carbon monoxide (ppm) at 6 months			SUBGROUP_AND_OVERALL	Klonizakis 2022	2022			-6.0	9.24		82	-8.0	6.93		82			100.0	2.0	-0.499903	4.499903
18	1	Smoking cessation			SUBGROUP_AND_OVERALL	Elling 2023	2023					28	157			34	174			10.940621	0.912701	0.581232	1.433203
18	1	Smoking cessation			SUBGROUP_AND_OVERALL	Martinez 2021	2021					249	1167			237	1154			89.059379	1.038929	0.886944	1.216958
18	2	Adverse events			SUBGROUP_AND_OVERALL	Vickerman 2022	2022					14	26			11	26			100.0	1.272727	0.717737	2.256865
18	3	Serious adverse events			SUBGROUP_AND_OVERALL	Vickerman 2022	2022					0	26			0	26
18	4	Product use at 6+ months			SUBGROUP_AND_OVERALL	Elling 2023	2023					16	157			10	174			100.0	1.773248	0.829239	3.791924
19	1	Smoking cessation			SUBGROUP_AND_OVERALL	Baldassarri 2018	2018					4	20			2	20			10.291302	2.0	0.411879	9.711596	this represents an EC + patch versus non-nicotine EC + patch comparison
19	1	Smoking cessation			SUBGROUP_AND_OVERALL	Walker 2020	2015					35	500			20	499			89.708698	1.7465	1.022659	2.982679	this represents an EC + patch versus non-nicotine EC + patch comparison
19	2	Adverse events			SUBGROUP_AND_OVERALL	Rose 2023*	2023					21	37			15	33			13.990085	1.248649	0.782164	1.993346
19	2	Adverse events			SUBGROUP_AND_OVERALL	Walker 2020	2015					138	317			116	290			86.009915	1.088328	0.90122	1.314282
19	3	Serious adverse events			SUBGROUP_AND_OVERALL	Rose 2023*	2023					2	37			3	33			10.246289	0.594595	0.105776	3.342361
19	3	Serious adverse events			SUBGROUP_AND_OVERALL	Walker 2020	2015					18	500			27	499			89.753711	0.665333	0.371269	1.192311
19	4	Carbon monoxide (ppm)	change from baseline	1	SUBGROUP_AND_OVERALL	Baldassarri 2018	2018			-9.5	3.9		13	-8.1	3.4		12			58.132902	-1.4	-4.262711	1.462711
19	4	Carbon monoxide (ppm)	change from baseline	1	SUBGROUP_AND_OVERALL	Rose 2023*	2023			-11.1	12.8		26	-2.0	10.2		19			41.867098	-9.1	-15.826226	-2.373774
19	5	FeNO (ppb)	6 months	1	SUBGROUP_AND_OVERALL	Baldassarri 2018	2018			2.75	10.5		12	3.11	7.45		18			100.0	-0.36	-7.225744	6.505744
19	6	FEV1 (%)	6 months	1	SUBGROUP_AND_OVERALL	Baldassarri 2018	2018			0.0085	0.057		13	-0.037	0.097		19			100.0	0.0455	-0.008001	0.099001
19	7	FVC (%)	6 months	1	SUBGROUP_AND_OVERALL	Baldassarri 2018	2018			0.0108	0.065		13	-0.0216	0.103		19			100.0	0.0324	-0.025853	0.090653
19	8	Study product use at 6+ months			SUBGROUP_AND_OVERALL	Baldassarri 2018	2018					2	4			2	5			100.0	1.25	0.292174	5.347835
20	1	Smoking cessation			SUBGROUP_AND_OVERALL	Morphett 2022b	2022					36	181			9	174			73.386625	3.845304	1.909201	7.744791	Based on quit data at 6 months (prior to study cross-over). NRT arm includes patch and gum/lozenge; EC arm includes patch and EC.
20	1	Smoking cessation			SUBGROUP_AND_OVERALL	Walker 2020	2015					35	500			3	125			26.613375	2.916667	0.911886	9.328952	This represents an EC + patch versus patch only
20	2	Adverse events			SUBGROUP_AND_OVERALL	Bonevski 2021	2021					15	25			10	25			0.0	1.5	0.842373	2.671027	NRT not matched between arms
20	2	Adverse events			SUBGROUP_AND_OVERALL	Morphett 2022a	2022					146	619			225	944			0.0	0.989582	0.82495	1.187068	Two NRT only arms combined for comparator
20	2	Adverse events			SUBGROUP_AND_OVERALL	Piper 2025	2025					31	54			16	53			0.0	1.90162	1.189162	3.040933
20	2	Adverse events			SUBGROUP_AND_OVERALL	Walker 2020	2015					138	317			31	54			0.0	0.758319	0.583697	0.985182
20	3	Serious adverse events			SUBGROUP_AND_OVERALL	Bonevski 2021	2021					1	25			0	25			10.243498	3.0	0.128029	70.296335	NRT not matched between arms
20	3	Serious adverse events			SUBGROUP_AND_OVERALL	Morphett 2022a	2022					0	619			0	944							Two NRT only arms combined for comparator
20	3	Serious adverse events			SUBGROUP_AND_OVERALL	NCT02918630						0	3			0	4
20	3	Serious adverse events			SUBGROUP_AND_OVERALL	Piper 2025	2025					0	54			0	53
20	3	Serious adverse events			SUBGROUP_AND_OVERALL	Walker 2020	2015					18	500			4	125			89.756502	1.125	0.387611	3.26519
21	1	Adverse events			SUBGROUP_AND_OVERALL	Tattan-Birch 2023	2023					31	48			24	44			100.0	1.184028	0.841468	1.666044
21	2	Serious adverse events			SUBGROUP_AND_OVERALL	Tattan-Birch 2023	2023					0	48			0	44
22	1	Adverse events			SUBGROUP_AND_OVERALL	Higgins 2024	2024					135	158			75	85			100.0	0.968354	0.875471	1.071093	EC arm combines data from preferred flavour and tobacco flavour arms
22	2	Serious adverse events			SUBGROUP_AND_OVERALL	Higgins 2024	2024					6	158			4	85			100.0	0.806962	0.234135	2.781243	EC arm combines data from preferred flavour and tobacco flavour arms
22	3	Change in carbon monoxide			SUBGROUP_AND_OVERALL	Higgins 2024	2024			-6.42	20.67		69	0.73	13.6		63			100.0	-7.15	-13.07152	-1.22848	The EC + VLNC data comes from the preferred flavour study arm only (i.e. excluding the tobacco flavour arm data)
22	4	Change in NNAL (pmol/mg creatinine)			SUBGROUP_AND_OVERALL	Higgins 2024	2024			-0.5	3.73		53	-0.79	7.21		57			100.0	0.29	-1.834107	2.414107	The EC + VLNC data comes from the preferred flavour study arm only (i.e. excluding the tobacco flavour arm data)
