# Supplementary material for: Electronic cigarettes for smoking cessation
Source: Cochrane Database Syst Rev. 2025 Nov 10;2025(11):CD010216. doi: 10.1002/14651858.CD010216.pub10 (PMC12599494; doi:10.1002/14651858.CD010216.pub10)
Supplement: Supplementary file 7 — Supplementary material 7 Data package [file CD010216-SUP-07-dataPackage.zip › CD010216-analysis-data/CD010216-subgroup-estimates.csv]

Analysis group	Analysis number	Subgroup	Subgroup number	Experimental cases	Experimental N	Control cases	Control N	Weight	Mean	CI start	CI end	Heterogeneity Tau²	Tau² CI start	Tau² CI end	Heterogeneity Chi²	Heterogeneity df	Heterogeneity P	Heterogeneity I²	Effect Z	Effect T	Effect P	ID
1	1	Not selected on pregnancy	1	247	1266	131	1118	97.803007	1.547916	1.27816	1.874604				7.893672	8	0.443925	0.0	4.471968		8.0E-6	subgroup:435829207555094835
1	1	Pregnant population	2	6	169	3	150	2.196993	1.775148	0.451821	6.974331				0.0	0	0.0	100.0	0.822004		0.411075	subgroup:435829207555094841
1	4	Absolute values at follow-up	1		58		52	30.073989	-1.87	-5.151502	1.411502	0.0			0.0	0	0.0	0.0	1.116907		0.264034	subgroup:418430276219963276
1	4	Change from baseline	2		148		127	69.926011	-2.930832	-6.204698	0.343034	3.446763			4.008875	3	0.260508	28.521042	1.7546		0.079328	subgroup:435829207555881279
1	5	Absolute values at follow-up	1		58		53	26.844767	-0.74	-5.174292	3.694292	0.0			0.0	0	1.0	0.0	0.327081		0.743606	subgroup:418430276224157584
1	5	Change from baseline	2		28		27	73.155233	1.0	-1.686157	3.686157	0.0			0.0	0	1.0	0.0	0.729654		0.465602	subgroup:435829207555881281
1	6	Absolute values at follow-up	1		58		53	12.699964	1.0	-4.544144	6.544144	0.0			0.0	0	1.0	0.0	0.35352		0.723699	subgroup:418430276224157587
1	6	Change from baseline	2		28		27	87.300036	-2.0	-4.114601	0.114601	0.0			0.0	0	1.0	0.0	1.853743		0.063776	subgroup:435829207556143427
1	7	Absolute values at follow-up	1		57		53	71.598347	-0.2	-0.723573	0.323573	0.0			0.0	0	1.0	0.0	0.748688		0.454045	subgroup:418430276224157590
1	7	Change from baseline	2		28		27	28.401653	0.0	-0.831298	0.831298	0.0			0.0	0	1.0	0.0	0.0		1.0	subgroup:435829207556143429
1	8	Absolute values at follow-up	1		58		53	100.0	-807.0	-2559.472199	945.472199	0.0			0.0	0	1.0	0.0	0.902548		0.366766	subgroup:418430276224157593
1	9	Absolute values at follow-up	1		57		53	100.0	0.0	-0.531479	0.531479	0.0			0.0	0	1.0	0.0	0.0		1.0	subgroup:418430276224157596
1	10	Absolute values at follow-up	1		58		53	100.0	-109.0	-474.52237	256.52237	0.0			0.0	0	1.0	0.0	0.584468		0.558906	subgroup:418430276224157599
1	11	Absolute values at follow-up	1		58		53	100.0	-875.0	-2300.932019	550.932019	0.0			0.0	0	1.0	0.0	1.2027		0.229092	subgroup:418430276224157602
1	12	Absolute values at follow-up	1		56		53	100.0	0.4	-0.671151	1.471151	0.0			0.0	0	1.0	0.0	0.73191		0.464224	subgroup:418430276224157605
1	13	Absolute values at follow-up	1		58		53	100.0	37.0	-121.500977	195.500977	0.0			0.0	0	1.0	0.0	0.457528		0.647291	subgroup:418430276224157608
1	14	Absolute values at follow-up	1		58		51	100.0	32.0	-109.351088	173.351088	0.0			0.0	0	1.0	0.0	0.44371		0.657252	subgroup:418430276224157611
1	15	Change from baseline	1																			subgroup:435942845366942795
1	16	Change from baseline	1		46		35	100.0	10.154918	-24.358198	44.668035	416.581786			2.053402	1	0.151867	51.300333	0.576687		0.564151	subgroup:435829207556405577
1	17	Change from baseline	1		28		27	100.0	-3.0	-27.091086	21.091086	0.0			0.0	0	1.0	0.0	0.244069		0.807177	subgroup:435942948202102232
5	3	Absolute values at 12 weeks	1		107		110	56.925367	1.9	-0.711377	4.511377	0.0			0.0	0	1.0	0.0	1.426041		0.153856	subgroup:457595978654768923
5	3	Change at 1 month	2		25		25	43.074633	-0.2	-3.227494	2.827494	0.0			0.0	0	1.0	0.0	0.129478		0.89698	subgroup:457595981922918172
6	2	Change from baseline	1		14		12	100.0	-12.44	-28.815644	3.935644	0.0			0.0	0	1.0	0.0	1.488916		0.13651	subgroup:457413129335124492
7	4	Change from baseline	1																			subgroup:435830837473168367
7	4	Absolute values at follow-up	2																			subgroup:435830837473168371
7	5	Absolute values at follow-up	1		203		198	100.0	-1.232248	-3.548182	1.083685	0.0			0.483506	1	0.486839	0.0	1.042846		0.29702	subgroup:418430276215768856
7	6	Absolute values at follow-up	1		203		198	100.0	2.49621	-0.445848	5.438268	0.0			0.353093	1	0.552368	0.0	1.662945		0.096323	subgroup:418430276215768859
7	7	Change from baseline	1		79		69	27.209556	15.27	-4.980202	35.520202	0.0			0.0	0	1.0	0.0	1.477943		0.139423	subgroup:435830837474216949
7	7	Absolute values at follow-up	2		109		106	72.790444	-0.03	-0.461134	0.401134	0.0			0.0	0	1.0	0.0	0.136382		0.891519	subgroup:435830837474216951
7	8	Change from baseline	1		49		41	100.0	2.35	1.784083	2.915917	0.0			0.0	0	1.0	0.0	8.138856		0.0	subgroup:418430276215768862
7	9	Absolute values at follow-up	1																			subgroup:418430276215768865
7	10	Absolute values at follow-up	1		177		171	100.0	-0.141729	-1.755165	1.471708	0.0			0.48309	1	0.487026	0.0	0.172168		0.863305	subgroup:418430276215768871
7	11	Absolute values at follow-up	1		130		130	100.0	0.196886	-0.046815	0.440587	0.0			0.0	0	1.0	0.0	1.583458		0.113317	subgroup:457596970953441483
7	12	Absolute values at follow-up	1		130		130	100.0	0.210864	-0.032925	0.454653	0.0			0.0	0	1.0	0.0	1.695263		0.090025	subgroup:457597052085699144
7	13	Absolute values at follow-up	1		130		130	100.0	0.174259	-0.069313	0.417831	0.0			0.0	0	1.0	0.0	1.402221		0.160849	subgroup:457597086421582485
8	4	Change from baseline	1																			subgroup:435830837474741244
8	4	Absolute values at follow-up	2																			subgroup:435830837474741255
8	5	Absolute values at follow-up	1		58		32	100.0	1.17	-4.266782	6.606782	0.0			0.0	0	1.0	0.0	0.421786		0.673181	subgroup:418430276219963210
8	6	Change from baseline	1		114		54	73.497258	-2.68	-4.379119	-0.980881	0.0			0.0	0	1.0	0.0		0.0	0.0	subgroup:423460863651922435
8	6	Absolute values at follow-up	2		78		52	26.502742	1.11279	-25.985125	28.210704	0.0			0.68118	1	0.409181	0.0		0.521787	0.693834	subgroup:423347955531814062
8	7	Absolute values at follow-up	1		57		32	100.0	0.2	-0.298872	0.698872	0.0			0.0	0	1.0	0.0	0.785758		0.432009	subgroup:418430276219963216
8	8	Absolute values at follow-up	1		58		32	22.031972	-0.304716	-0.738709	0.129278	0.0			0.0	0	1.0	0.0	1.376131		0.168781	subgroup:418430276219963219
8	8	Change from baseline	2		284		100	77.968028	-0.50376	-0.734462	-0.273058	0.0			0.0	0	1.0	0.0	4.279774		1.9E-5	subgroup:418430276219963221
8	9	Absolute values at follow-up	1																			subgroup:418430276219963226
8	9	Change from baseline	2																			subgroup:423463027766517657
8	10	Absolute values at follow-up	1		58		32	100.0	-279.9	-969.98097	410.18097	0.0			0.0	0	1.0	0.0	0.79497		0.426631	subgroup:418430276219963231
8	11	Absolute values at follow-up	1		58		32	100.0	-1672.0	-3857.366333	513.366333	0.0			0.0	0	0.0	0.0	1.499547		0.133732	subgroup:418430276219963234
8	12	Absolute values at follow-up	1		56		32	100.0	-1.3	-4.16718	1.56718	0.0			0.0	0	0.0	0.0	0.888662		0.374185	subgroup:418430276219963237
8	13	Absolute values at follow-up	1		58		32	100.0	3.0	-165.474022	171.474022	0.0			0.0	0	1.0	0.0	0.034901		0.972159	subgroup:418430276219963240
8	14	Absolute values at follow-up	1		58		32	100.0	-67.9	-219.726159	83.926159	0.0			0.0	0	1.0	0.0	0.876539		0.380737	subgroup:418430276219963243
8	15	12 weeks	1		284		100	100.0	-1371.0	-1995.225919	-746.774081	0.0			0.0	0	1.0	0.0	4.304709		1.7E-5	subgroup:418430276219963246
8	16	Change from baseline	1		498		216	100.0	0.148669	-0.143218	0.440557	0.030884			3.292153	1	0.069612	69.62474	0.998283		0.318142	subgroup:418430276219963252
8	17	Change from baseline	1		400		155	100.0	-0.030944	-0.26516	0.203271	0.020966			3.676389	1	0.055188	72.7994	0.258949		0.795674	subgroup:423460863651922437
8	18	Change from baseline	1		286		101	100.0	-7.1	-29.136274	14.936274	0.0			0.0	0	1.0	0.0	0.631493		0.527718	subgroup:418430276219963258
8	19	Change from baseline	1		212		115	100.0	1.72	0.740721	2.699279	0.0			0.0	0	1.0	0.0	3.442469		5.76E-4	subgroup:435851918371211123
9	4	Change from baseline	1		156		153	97.491421	-0.903223	-1.70442	-0.102026	0.0			0.954355	1	0.328613	0.0	2.209549		0.027136	subgroup:435829207557978445
9	4	Absolute values at follow-up	2		20		19	2.508579	-1.66	-6.65469	3.33469	0.0			0.0	0	1.0	0.0	0.6514		0.514788	subgroup:435829207557978448
9	5	Change from baseline	1		73		75	64.66621	-0.5	-1.627884	0.627884	0.0			0.0	0	1.0	0.0	0.868868		0.38492	subgroup:457597392618357869
9	5	Absolute values at follow-up	2		130		130	35.33379	1.92	-0.885543	4.725543	0.0			0.0	0	1.0	0.0	1.34132		0.179817	subgroup:457597394410374254
9	6	Change from baseline	1		73		75	82.508938	0.8	-0.989769	2.589769	0.0			0.0	0	1.0	0.0	0.876075		0.380989	subgroup:418430276228089833
9	6	Absolute values at follow-up	2		130		130	17.491062	1.13	-2.757221	5.017221	0.0			0.0	0	1.0	0.0	0.569754		0.568845	subgroup:457597421157450871
9	7	12 weeks	1		49		44	100.0	0.3	-0.370873	0.970873	0.0			0.0	0	1.0	0.0	0.876454		0.380783	subgroup:418430276228089836
9	8	Change from baseline	1		47		43	61.874002	-0.01	-0.114544	0.094544	0.0			0.0	0	1.0	0.0	0.187478		0.851286	subgroup:457597237951562648
9	8	Absolute values at follow-up	2		130		130	38.125998	0.15	-0.035158	0.335158	0.0			0.0	0	1.0	0.0	1.587803		0.112331	subgroup:457597240799232921
9	9	Change from baseline	1		47		43	79.137379	-0.03	-0.154082	0.094082	0.0			0.0	0	1.0	0.0	0.473873		0.635591	subgroup:418430276228089842
9	9	Absolute values at follow-up	2		130		130	20.862621	-0.12	-0.361665	0.121665	0.0			0.0	0	1.0	0.0	0.97323		0.330439	subgroup:457597215350293367
9	10	Change from baseline	1		47		43	91.096665	0.91	0.145072	1.674928	0.0			0.0	0	1.0	0.0	2.331681		0.019717	subgroup:418430276228089845
9	10	Absolute values at follow-up	2		130		130	8.903335	0.89	-1.556782	3.336782	0.0			0.0	0	1.0	0.0	0.712923		0.475893	subgroup:457597270051881911
9	11	Absolute values at follow-up	1		130		130	100.0	0.062218	-0.180946	0.305381	0.0			0.0	0	0.0	0.0	0.501493		0.616024	subgroup:457597310289675239
9	12	Absolute values at follow-up	1		130		130	100.0	-0.015889	-0.258996	0.227219	0.0			0.0	0	1.0	0.0	0.128097		0.898072	subgroup:457597315308946431
11	2	Change from baseline	1		112		120	100.0	-26.1	-66.734924	14.534924	0.0			0.0	0	1.0	0.0	1.258894		0.208069	subgroup:435851918398474105
11	3	Change from baseline	1		100		112	100.0	-0.67	-2.341855	1.001855	0.0			0.0	0	1.0	0.0	0.78546		0.432184	subgroup:435851918398474108
11	4	Change from baseline	1		100		112	100.0	-0.46	-1.665354	0.745354	0.0			0.0	0	0.0	0.0	0.747982		0.454471	subgroup:435851970323957665
19	4	change from baseline	1		39		31	100.0	-4.623767	-12.069136	2.821603	22.689669			4.262199	1	0.03897	76.53793	1.217188		0.223533	subgroup:418430276224157636
19	5	6 months	1		12		18	100.0	-0.36	-7.225744	6.505744	0.0			0.0	0	1.0	0.0	0.102769		0.918146	subgroup:418430276224157639
19	6	6 months	1		13		19	100.0	0.0455	-0.008001	0.099001	0.0			0.0	0	1.0	0.0	1.666842		0.095546	subgroup:418430276224157642
19	7	6 months	1		13		19	100.0	0.0324	-0.025853	0.090653	0.0			0.0	0	1.0	0.0	1.090119		0.275661	subgroup:418430276224157645
