# Supplementary material for: Electronic cigarettes for smoking cessation
Source: Cochrane Database Syst Rev. 2025 Nov 10;2025(11):CD010216. doi: 10.1002/14651858.CD010216.pub10 (PMC12599494; doi:10.1002/14651858.CD010216.pub10)
Supplement: Supplementary file 7 — Supplementary material 7 Data package [file CD010216-SUP-07-dataPackage.zip › CD010216-analysis-data/CD010216-overall-estimates-and-settings.csv]

Analysis group	Analysis number	Analysis name	Analysis group name	Data source	Data source eligibility	Data type	Log-scale data	Outcome	Intervention grouping	Experimental intervention	Control intervention	Subgroup by	Filter criteria	Experimental group label	Control group label	Statistical method	Effect measure	Unit of effect measure	Analysis model	Heterogeneity estimator	Tau² CI	Subgroup estimates	Overall estimates	Test for subgroup differences	Prediction interval	Swap event and non-event	CI method	CI/PI level	Experimental cases	Experimental N	Control cases	Control N	Mean	CI start	CI end	PI start	PI end	Heterogeneity Tau²	Tau² CI start	Tau² CI end	Heterogeneity Chi²	Heterogeneity df	Heterogeneity P	Heterogeneity I²	Effect Z	Effect T	Effect P	Subgroup Chi²	Subgroup df
1	1	Smoking cessation	Nicotine EC versus NRT	Custom input	#N/A	Dichotomous	true							EC	NRT	MH	Risk Ratio		Fixed effect	#N/A	false	true	true	true	false	false	Wald	95%	253	1435	134	1268	1.552908	1.284549	1.877332						7.950758	9	0.539116	0.0	4.546853		5.0E-6	0.037753	1
1	2	Adverse events	Nicotine EC versus NRT	Custom input	#N/A	Dichotomous	true							Nicotine EC	NRT	MH	Risk Ratio		Random effect	DL	false	true	true	true	false	false	HKSJ	95%	396	1177	334	1064	0.996944	0.726975	1.367169			0.036466			14.129723	6	0.02822	57.536323		0.023716	0.981849
1	3	Serious adverse events	Nicotine EC versus NRT	Custom input	#N/A	Dichotomous	true							EC	NRT	MH	Risk Ratio		Random effect	DL	false	true	true	true	false	false	HKSJ	95%	100	1541	81	1409	1.216579	0.728383	2.031988			0.050066			5.695634	4	0.223061	29.770765		1.061079	0.348472
1	4	Carbon monoxide (ppm)	Nicotine EC versus NRT	Custom input	#N/A	Continuous	false							Nicotine EC	NRT	IV	Mean Difference		Random effect	REML	false	true	true	true	false	false	Wald	95%		206		179	-1.977481	-3.777048	-0.177913			0.0			4.014768	4	0.404011	0.0	2.153735		0.031261	0.201199	1
1	5	Heart rate (bpm)	Nicotine EC versus NRT	Custom input	#N/A	Continuous	false							Nicotine EC	NRT	IV	Mean Difference		Random effect	REML	false	true	true	true	false	false	Wald	95%		86		80	0.532901	-1.764591	2.830393			0.0			0.432705	1	0.510665	0.0	0.454612		0.649389	0.432705	1
1	6	Systolic blood pressure	Nicotine EC versus NRT	Custom input	#N/A	Continuous	false							Nicotine EC	NRT	IV	Mean Difference		Random effect	REML	false	true	true	true	false	false	Wald	95%		86		80	-1.619001	-3.594768	0.356766			0.0			0.981938	1	0.321721	0.0	1.606052		0.108263	0.981938	1
1	7	Blood oxygen saturation	Nicotine EC versus NRT	Custom input	#N/A	Continuous	false							Nicotine EC	NRT	IV	Mean Difference		Random effect	REML	false	true	true	true	false	false	Wald	95%		85		80	-0.143197	-0.586222	0.299829			0.0			0.159201	1	0.689893	0.0	0.633509		0.526401	0.159201	1
1	8	3-HPMA (pmol/mg creatinine)	Nicotine EC versus NRT	Custom input	#N/A	Continuous	false							Nicotine EC	NRT	IV	Mean Difference		Random effect	REML	false	true	true	true	false	false	Wald	95%		58		53	-807.0	-2559.472199	945.472199			0.0			0.0	0	1.0	0.0	0.902548		0.366766	0.0	0
1	9	NNAL (pmol/mg creatinine)	Nicotine EC versus NRT	Custom input	#N/A	Continuous	false							Nicotine EC	NRT	IV	Mean Difference		Random effect	REML	false	true	true	true	false	false	Wald	95%		57		53	0.0	-0.531479	0.531479			0.0			0.0	0	1.0	0.0	0.0		1.0	0.0	0
1	10	2-HPMA (pmol/mg creatinine)	Nicotine EC versus NRT	Custom input	#N/A	Continuous	false							Nicotine EC	NRT	IV	Mean Difference		Random effect	REML	false	true	true	true	false	false	Wald	95%		58		53	-109.0	-474.52237	256.52237			0.0			0.0	0	1.0	0.0	0.584468		0.558906	0.0	0
1	11	HMPMA (pmol/mg creatinine)	Nicotine EC versus NRT	Custom input	#N/A	Continuous	false							Nicotine EC	NRT	IV	Mean Difference		Random effect	REML	false	true	true	true	false	false	Wald	95%		58		53	-875.0	-2300.932019	550.932019			0.0			0.0	0	1.0	0.0	1.2027		0.229092	0.0	0
1	12	PheT (pmol/mg creatinine)	Nicotine EC versus NRT	Custom input	#N/A	Continuous	false							Nicotine EC	NRT	IV	Mean Difference		Random effect	REML	false	true	true	true	false	false	Wald	95%		56		53	0.4	-0.671151	1.471151			0.0			0.0	0	1.0	0.0	0.73191		0.464224	0.0	0
1	13	CEMA (pmol/mg creatinine)	Nicotine EC versus NRT	Custom input	#N/A	Continuous	false							Nicotine EC	NRT	IV	Mean Difference		Random effect	REML	false	true	true	true	false	false	Wald	95%		58		53	37.0	-121.500977	195.500977			0.0			0.0	0	1.0	0.0	0.457528		0.647291	0.0	0
1	14	AAMA (pmol/mg creatinine)	Nicotine EC versus NRT	Custom input	#N/A	Continuous	false							Nicotine EC	NRT	IV	Mean Difference		Random effect	REML	false	true	true	true	false	false	Wald	95%		58		51	32.0	-109.351088	173.351088			0.0			0.0	0	1.0	0.0	0.44371		0.657252	0.0	0
1	15	FEV1	Nicotine EC versus NRT	Custom input	#N/A	Continuous	false							Nicotine EC	NRT	IV	Std. Mean Difference		Random effect	REML	false	false	false	false	false	false	Wald	95%
1	16	FEV1/FVC (%)	Nicotine EC versus NRT	Custom input	#N/A	Continuous	false							Nicotine EC	NRT	IV	Mean Difference		Random effect	REML	false	true	true	true	false	false	Wald	95%		46		35	10.154918	-24.358198	44.668035			416.581786			2.053402	1	0.151867	51.300333	0.576687		0.564151	0.0	0
1	17	PEF (L/min)	Nicotine EC versus NRT	Custom input	#N/A	Continuous	false							Nicotine EC	NRT	IV	Mean Difference		Random effect	REML	false	true	true	true	false	false	Wald	95%		28		27	-3.0	-27.091086	21.091086			0.0			0.0	0	1.0	0.0	0.244069		0.807177	0.0	0
1	18	Product use at 6+ months	Nicotine EC versus NRT	Custom input	#N/A	Dichotomous	true							EC	NRT	MH	Risk Ratio		Random effect	DL	false	false	false	false	false	false	Wald	95%
2	1	Smoking cessation	Nicotine EC versus varenicline	Custom input	#N/A	Dichotomous	true							Nicotine EC	Varenicline	MH	Risk Ratio		Random effect	DL	false	true	true	true	false	false	Wald	95%	4	27	13	27	0.307692	0.114841	0.824396			0.0			0.0	0	1.0	0.0	2.343992		0.019079
2	2	Serious adverse events	Nicotine EC versus varenicline	Custom input	#N/A	Dichotomous	true							Nicotine EC	Varenicline	MH	Risk Ratio		Random effect	DL	false	true	true	true	false	false	Wald	95%	0	27	0	27
3	1	Smoking cessation	Nicotine EC versus non-nicotine EC + varenicline	Custom input	#N/A	Dichotomous	true							EC	non-nicotine EC + varenicline	MH	Risk Ratio		Random effect	DL	false	true	true	true	false	false	Wald	95%	42	152	58	153	0.728902	0.52529	1.011439			0.0			0.0	0	1.0	0.0	1.891915		0.058502
3	2	Serious adverse events	Nicotine EC versus non-nicotine EC + varenicline	Custom input	#N/A	Dichotomous	true							EC	non-nicotine EC + varenicline	MH	Risk Ratio		Random effect	DL	false	true	true	true	false	false	Wald	95%	2	152	0	153	5.03268	0.243617	103.965843			0.0			0.0	0	1.0	0.0	1.045936		0.295591
4	1	Smoking cessation	Nicotine EC versus NRT + bupropion	Custom input	#N/A	Dichotomous	true							EC	NRT + bupropion	MH	Risk Ratio		Random effect	DL	false	true	true	true	false	false	Wald	95%	8	19	9	19	0.888889	0.437465	1.806142			0.0			0.0	0	1.0	0.0	0.325611		0.744719
5	1	Adverse events	Nicotine EC versus heated tobacco&nbsp;	Custom input	#N/A	Dichotomous	true							Nicotine EC	Heated tobacco	MH	Risk Ratio		Random effect	DL	false	true	true	true	false	false	Wald	95%	56	110	65	110	0.861538	0.677355	1.095805			0.0			0.0	0	1.0	0.0	1.214446		0.224577
5	2	SAEs	Nicotine EC versus heated tobacco&nbsp;	Custom input	#N/A	Dichotomous	true							Nicotine EC	Heated tobacco	MH	Risk Ratio		Random effect	DL	false	true	true	true	false	false	Wald	95%	0	110	0	110
5	3	Carbon monoxide (ppm)	Nicotine EC versus heated tobacco&nbsp;	Custom input	#N/A	Continuous	false							Nicotine EC	Heated tobacco	IV	Mean Difference		Random effect	REML	false	true	true	true	false	false	Wald	95%		132		135	0.995433	-1.042694	3.033559			0.124409			1.059795	1	0.303262	5.642116	0.957258		0.338437	1.059795	1
5	4	VO<sub>2</sub> Max at 12 weeks	Nicotine EC versus heated tobacco&nbsp;	Custom input	#N/A	Continuous	false							Nicotine EC	Heated tobacco	IV	Mean Difference		Random effect	REML	false	true	true	true	false	false	Wald	95%		101		110	6.2	-2.013965	14.413965			0.0			0.0	0	1.0	0.0	1.479404		0.139032
6	1	Serious adverse events	Nicotine EC versus oral nicotine pouches	Custom input	#N/A	Dichotomous	true							Nicotine EC	ONP	MH	Risk Ratio		Random effect	DL	false	true	true	true	false	false	Wald	95%	0	14	0	12
6	2	Carbon monoxide (ppm)	Nicotine EC versus oral nicotine pouches	Custom input	#N/A	Continuous	false							Nicotine EC	ONP	IV	Mean Difference	ppm	Random effect	REML	false	true	true	true	false	false	Wald	95%		14		12	-12.44	-28.815644	3.935644			0.0			0.0	0	1.0	0.0	1.488916		0.13651	0.0	0
7	1	Smoking cessation	Nicotine EC versus non-nicotine EC	Custom input	#N/A	Dichotomous	true							Nicotine EC	Non-nicotine EC	MH	Risk Ratio		Random effect	DL	false	true	true	true	false	false	Wald	95%	155	1183	86	735	1.344411	1.061671	1.702449			0.0			6.137856	7	0.523748	0.0	2.456731		0.014021
7	2	Adverse events	Nicotine EC versus non-nicotine EC	Custom input	#N/A	Dichotomous	true							Nicotine EC	Non-nicotine EC	MH	Risk Ratio		Random effect	DL	false	true	true	true	false	false	Wald	95%	234	513	150	327	1.008601	0.945961	1.07539			0.0			0.335389	3	0.953241	0.0	0.261802		0.793474
7	3	Serious adverse events	Nicotine EC versus non-nicotine EC	Custom input	#N/A	Dichotomous	true							Nicotine EC	Non-nicotine EC	MH	Risk Ratio		Random effect	DL	false	true	true	true	false	false	Wald	95%	43	1011	18	706	0.980187	0.554879	1.731491			0.0			2.410498	5	0.78991	0.0	0.068932		0.945044
7	4	Carbon monoxide (ppm)	Nicotine EC versus non-nicotine EC	Custom input	#N/A	Continuous	false							Nicotine EC	Non-nicotine EC	IV	Mean Difference		Random effect	REML	false	false	false	false	false	false	Wald	95%
7	5	Heart rate	Nicotine EC versus non-nicotine EC	Custom input	#N/A	Continuous	false							Nicotine EC	Non-nicotine EC	IV	Mean Difference		Random effect	REML	false	true	true	true	false	false	Wald	95%		203		198	-1.232248	-3.548182	1.083685			0.0			0.483506	1	0.486839	0.0	1.042846		0.29702	0.0	0
7	6	Systolic blood pressure	Nicotine EC versus non-nicotine EC	Custom input	#N/A	Continuous	false							Nicotine EC	Non-nicotine EC	IV	Mean Difference		Random effect	REML	false	true	true	true	false	false	Wald	95%		203		198	2.49621	-0.445848	5.438268			0.0			0.353093	1	0.552368	0.0	1.662945		0.096323	0.0	0
7	7	NNAL (pmol/mg creatinine)	Nicotine EC versus non-nicotine EC	Custom input	#N/A	Continuous	false							Nicotine EC	Non-nicotine EC	IV	Mean Difference		Random effect	REML	false	true	true	true	false	false	Wald	95%		188		175	4.133062	-9.212517	17.478642			63.646463			2.191914	1	0.138737	54.377772	0.606991		0.543857	2.191914	1
7	8	FeNO (ppb)	Nicotine EC versus non-nicotine EC	Custom input	#N/A	Continuous	false							Nicotine EC	Non-nicotine EC	IV	Mean Difference		Random effect	REML	false	true	true	true	false	false	Wald	95%		49		41	2.35	1.784083	2.915917			0.0			0.0	0	1.0	0.0	8.138856		0.0	0.0	0
7	9	FEV1 (l)	Nicotine EC versus non-nicotine EC	Custom input	#N/A	Continuous	false							Nicotine EC	Non-nicotine EC	IV	Std. Mean Difference		Random effect	REML	false	false	false	false	false	false	Wald	95%
7	10	FEV1/FVC	Nicotine EC versus non-nicotine EC	Custom input	#N/A	Continuous	false							Nicotine EC	Non-nicotine EC	IV	Mean Difference		Random effect	REML	false	true	true	true	false	false	Wald	95%		177		171	-0.141729	-1.755165	1.471708			0.0			0.48309	1	0.487026	0.0	0.172168		0.863305	0.0	0
7	11	FVC (l)	Nicotine EC versus non-nicotine EC	Custom input	#N/A	Continuous	false							Nicotine EC	Non-nicotine EC	IV	Std. Mean Difference		Random effect	REML	false	true	true	true	false	false	Wald	95%		130		130	0.196886	-0.046815	0.440587			0.0			0.0	0	1.0	0.0	1.583458		0.113317	0.0	0
7	12	PEF (l/s)	Nicotine EC versus non-nicotine EC	Custom input	#N/A	Continuous	false							Nicotine EC	Non-nicotine EC	IV	Std. Mean Difference		Random effect	REML	false	true	true	true	false	false	Wald	95%		130		130	0.210864	-0.032925	0.454653			0.0			0.0	0	1.0	0.0	1.695263		0.090025	0.0	0
7	13	FEF 25-75 (l/s)	Nicotine EC versus non-nicotine EC	Custom input	#N/A	Continuous	false							Nicotine EC	Non-nicotine EC	IV	Std. Mean Difference		Random effect	REML	false	true	true	true	false	false	Wald	95%		130		130	0.174259	-0.069313	0.417831			0.0			0.0	0	1.0	0.0	1.402221		0.160849	0.0	0
7	14	Product use at 6+ months	Nicotine EC versus non-nicotine EC	Custom input	#N/A	Dichotomous	true							Nicotine EC	Non-nicotine EC	MH	Risk Ratio		Random effect	DL	false	true	true	true	false	false	HKSJ	95%	219	601	88	273	1.142732	0.770584	1.694606			0.018276			4.303069	3	0.230543	30.282323		1.077606	0.360141
8	1	Smoking cessation	Nicotine EC versus behavioural support only/no support	Custom input	#N/A	Dichotomous	true							Nicotine EC	Usual care	MH	Risk Ratio		Random effect	DL	false	true	true	true	false	false	HKSJ	95%	371	3868	171	2951	1.782458	1.415047	2.245265			0.017971			11.470357	10	0.322065	12.818753		5.579196	2.34E-4
8	2	Adverse events	Nicotine EC versus behavioural support only/no support	Custom input	#N/A	Dichotomous	true							Nicotine EC	Usual care	MH	Risk Ratio		Random effect	DL	false	true	true	true	false	false	HKSJ	95%	914	1433	509	1052	1.217954	0.959324	1.546309			0.018079			20.643522	7	0.004335	66.091058		1.953254	0.091727
8	3	Serious adverse events	Nicotine EC versus behavioural support only/no support	Custom input	#N/A	Dichotomous	true							Nicotine EC	Usual care	MH	Risk Ratio		Random effect	DL	false	true	true	true	false	false	Wald	95%	72	2651	73	2065	0.928131	0.66955	1.286577			0.0			5.551546	6	0.475249	0.0	0.447619		0.654428
8	4	Carbon monoxide (ppm)	Nicotine EC versus behavioural support only/no support	Custom input	#N/A	Continuous	false							Nicotine EC	Usual care	IV	Mean Difference		Random effect	REML	false	false	false	false	false	false	Wald	95%
8	5	Heart rate (bpm)	Nicotine EC versus behavioural support only/no support	Custom input	#N/A	Continuous	false							Nicotine EC	Usual care	IV	Mean Difference		Random effect	REML	false	true	true	true	false	false	Wald	95%		58		32	1.17	-4.266782	6.606782			0.0			0.0	0	1.0	0.0	0.421786		0.673181	0.0	0
8	6	Systolic blood pressure	Nicotine EC versus behavioural support only/no support	Custom input	#N/A	Continuous	false							Nicotine EC	Usual care	IV	Mean Difference		Random effect	REML	false	true	true	true	false	false	HKSJ	95%		192		106	-1.636112	-7.971979	4.699756			2.160641			2.617677	2	0.270134	22.861249		1.111075	0.382211	2.71433	1
8	7	Blood oxygen saturation	Nicotine EC versus behavioural support only/no support	Custom input	#N/A	Continuous	false							Nicotine EC	Usual care	IV	Mean Difference		Random effect	REML	false	true	true	true	false	false	Wald	95%		57		32	0.2	-0.298872	0.698872			0.0			0.0	0	1.0	0.0	0.785758		0.432009	0.0	0
8	8	3-HPMA (SMD)	Nicotine EC versus behavioural support only/no support	Custom input	#N/A	Continuous	false							Nicotine EC	Usual care	IV	Std. Mean Difference		Random effect	REML	false	true	true	true	false	false	Wald	95%		342		132	-0.459907	-0.663615	-0.256198			0.0			0.630011	1	0.427351	0.0	4.424951		1.0E-5	0.630011	1
8	9	NNAL (SMD)	Nicotine EC versus behavioural support only/no support	Custom input	#N/A	Continuous	false							Nicotine EC	Usual care	IV	Std. Mean Difference		Random effect	REML	false	false	false	false	false	false	Wald	95%
8	10	2-HPMA (pmol/mg creatinine)	Nicotine EC versus behavioural support only/no support	Custom input	#N/A	Continuous	false							Nicotine EC	Usual care	IV	Mean Difference		Random effect	REML	false	true	true	true	false	false	Wald	95%		58		32	-279.9	-969.98097	410.18097			0.0			0.0	0	1.0	0.0	0.79497		0.426631	0.0	0
8	11	HMPMA (pmol/mg creatinine)	Nicotine EC versus behavioural support only/no support	Custom input	#N/A	Continuous	false							Nicotine EC	Usual care	IV	Mean Difference		Random effect	REML	false	true	true	true	false	false	Wald	95%		58		32	-1672.0	-3857.366333	513.366333			0.0			0.0	0	0.0	0.0	1.499547		0.133732	0.0	0
8	12	PheT (pmol/mg creatinine)	Nicotine EC versus behavioural support only/no support	Custom input	#N/A	Continuous	false							Nicotine EC	Usual care	IV	Mean Difference		Random effect	REML	false	true	true	true	false	false	Wald	95%		56		32	-1.3	-4.16718	1.56718			0.0			0.0	0	0.0	0.0	0.888662		0.374185	0.0	0
8	13	CEMA (pmol/mg creatinine)	Nicotine EC versus behavioural support only/no support	Custom input	#N/A	Continuous	false							Nicotine EC	Usual care	IV	Mean Difference		Random effect	REML	false	true	true	true	false	false	Wald	95%		58		32	3.0	-165.474022	171.474022			0.0			0.0	0	1.0	0.0	0.034901		0.972159	0.0	0
8	14	AAMA (pmol/mg creatinine)	Nicotine EC versus behavioural support only/no support	Custom input	#N/A	Continuous	false							Nicotine EC	Usual care	IV	Mean Difference		Random effect	REML	false	true	true	true	false	false	Wald	95%		58		32	-67.9	-219.726159	83.926159			0.0			0.0	0	1.0	0.0	0.876539		0.380737	0.0	0
8	15	S-PMA (nanograms)	Nicotine EC versus behavioural support only/no support	Custom input	#N/A	Continuous	false							Nicotine EC	Usual care	IV	Mean Difference		Random effect	REML	false	true	true	true	false	false	Wald	95%		284		100	-1371.0	-1995.225919	-746.774081			0.0			0.0	0	1.0	0.0	4.304709		1.7E-5	0.0	0
8	16	FEV1 (SMD)	Nicotine EC versus behavioural support only/no support	Custom input	#N/A	Continuous	false							Nicotine EC	Usual care	IV	Std. Mean Difference		Random effect	REML	false	true	true	true	false	false	Wald	95%		498		216	0.148669	-0.143218	0.440557			0.030884			3.292153	1	0.069612	69.62474	0.998283		0.318142	0.0	0
8	17	FEF 25-75 (litres/second))	Nicotine EC versus behavioural support only/no support	Custom input	#N/A	Continuous	false							Nicotine EC	Usual care	IV	Mean Difference		Random effect	REML	false	true	true	true	false	false	Wald	95%		400		155	-0.030944	-0.26516	0.203271			0.020966			3.676389	1	0.055188	72.7994	0.258949		0.795674	0.0	0
8	18	PEF 25-75 (litres/minute)	Nicotine EC versus behavioural support only/no support	Custom input	#N/A	Continuous	false							Nicotine EC	Usual care	IV	Mean Difference		Random effect	REML	false	true	true	true	false	false	Wald	95%		286		101	-7.1	-29.136274	14.936274			0.0			0.0	0	1.0	0.0	0.631493		0.527718	0.0	0
8	19	FEV1/FVC	Nicotine EC versus behavioural support only/no support	Custom input	#N/A	Continuous	false							Nicotine EC	Usual care	IV	Mean Difference		Random effect	REML	false	true	true	true	false	false	Wald	95%		212		115	1.72	0.740721	2.699279			0.0			0.0	0	1.0	0.0	3.442469		5.76E-4	0.0	0
9	1	Smoking cessation	Higher versus lower nicotine content	Custom input	#N/A	Dichotomous	true							Higher nicotine	Lower nicotine	MH	Risk Ratio		Random effect	DL	false	true	true	true	false	false	Wald	95%	10	130	4	130	2.5	0.804553	7.768293			0.0			0.0	0	1.0	0.0	1.584019		0.113189
9	2	Adverse events	Higher versus lower nicotine content	Custom input	#N/A	Dichotomous	true							Higher	Lower	MH	Risk Ratio		Random effect	DL	false	true	true	true	false	false	Wald	95%	17	33	20	35	0.901515	0.581749	1.397045			0.0			0.0	0	0.0	0.0	0.4639		0.642719
9	3	Serious adverse events	Higher versus lower nicotine content	Custom input	#N/A	Dichotomous	true							Higher nicotine content	Lower nicotine content	MH	Risk Ratio		Random effect	DL	false	true	true	true	false	false	Wald	95%	8	121	5	118	1.506977	0.514147	4.416983			0.0			0.0	0	1.0	0.0	0.747469		0.45478
9	4	Carbon monoxide (ppm)	Higher versus lower nicotine content	Custom input	#N/A	Continuous	false							higher dose	lower dose	IV	Mean Difference		Random effect	REML	false	true	true	true	false	false	Wald	95%		176		172	-0.922207	-1.713291	-0.131123			0.0			1.040332	2	0.594422	0.0	2.284831		0.022323	0.085977	1
9	5	Heart rate	Higher versus lower nicotine content	Custom input	#N/A	Continuous	false							higher dose	lower dose	IV	Mean Difference		Random effect	REML	false	true	true	true	false	false	Wald	95%		203		205	0.355078	-1.912161	2.622317			1.738132			2.460531	1	0.11674	59.358374	0.306955		0.758878	2.460531	1
9	6	Systolic blood pressure	Higher versus lower nicotine content	Custom input	#N/A	Continuous	false							higher dose	lower dose	IV	Mean Difference		Random effect	REML	false	true	true	true	false	false	Wald	95%		203		205	0.857721	-0.768006	2.483447			0.0			0.022843	1	0.879867	0.0	1.034062		0.301107	0.022843	1
9	7	FeNO (ppb)	Higher versus lower nicotine content	Custom input	#N/A	Continuous	false							higher dose	lower dose	IV	Mean Difference		Random effect	REML	false	true	true	true	false	false	Wald	95%		49		44	0.3	-0.370873	0.970873			0.0			0.0	0	1.0	0.0	0.876454		0.380783	0.0	0
9	8	FEV1 (l)	Higher versus lower nicotine content	Custom input	#N/A	Continuous	false							higher dose	lower dose	IV	Mean Difference		Random effect	REML	false	true	true	true	false	false	Wald	95%		177		173	0.051002	-0.10131	0.203313			0.006915			2.175069	1	0.140263	54.024447	0.656295		0.511634	2.175069	1
9	9	FVC (l)	Higher versus lower nicotine content	Custom input	#N/A	Continuous	false							higher dose	lower dose	IV	Mean Difference		Random effect	REML	false	true	true	true	false	false	Wald	95%		177		173	-0.048776	-0.159158	0.061606			0.0			0.421634	1	0.516123	0.0	0.866082		0.386445	0.421634	1
9	10	FEV1/FVC	Higher versus lower nicotine content	Custom input	#N/A	Continuous	false							higher dose	lower dose	IV	Mean Difference		Random effect	REML	false	true	true	true	false	false	Wald	95%		177		173	0.908219	0.178137	1.638301			0.0			2.34E-4	1	0.9878	0.0	2.438188		0.014761	2.34E-4	1
9	11	PEF (l/s)	Higher versus lower nicotine content	Custom input	#N/A	Continuous	false							Higher dose	Lower dose	IV	Std. Mean Difference		Random effect	REML	false	true	true	true	false	false	Wald	95%		130		130	0.062218	-0.180946	0.305381			0.0			0.0	0	0.0	0.0	0.501493		0.616024	0.0	0
9	12	FEF 25-75 (l/s)	Higher versus lower nicotine content	Custom input	#N/A	Continuous	false							Higher dose	Lower dose	IV	Std. Mean Difference		Random effect	REML	false	true	true	true	false	false	Wald	95%		130		130	-0.015889	-0.258996	0.227219			0.0			0.0	0	1.0	0.0	0.128097		0.898072	0.0	0
9	13	NNAL (pg/mg creatinine) at 24 weeks	Higher versus lower nicotine content	Custom input	#N/A	Continuous	false							Higher nicotine	Lower nicotine	IV	Mean Difference		Random effect	REML	false	true	true	true	false	false	Wald	95%		79		73	-13.89	-97.418289	69.638289			0.0			0.0	0	1.0	0.0	0.325924		0.744482
9	14	Product use at 6+ months	Higher versus lower nicotine content	Custom input	#N/A	Dichotomous	true							Higher nicotine	Lower nicotine	MH	Risk Ratio		Random effect	DL	false	true	true	true	false	false	Wald	95%	62	130	49	130	1.265306	0.951475	1.68265			0.0			0.0	0	1.0	0.0	1.617954		0.105672
10	1	Smoking cessation	Choice of flavours vs. tobacco flavour only	Custom input	#N/A	Dichotomous	true							Choice of flavours	Tobacco flavour	MH	Risk Ratio		Random effect	DL	false	true	true	true	false	false	Wald	95%	40	281	51	285	0.795478	0.544133	1.162924			0.0			0.0	0	1.0	0.0	1.180943		0.237625
10	2	Product use at 6+ months	Choice of flavours vs. tobacco flavour only	Custom input	#N/A	Dichotomous	true							Choice of flavours	Tobacco flavour	MH	Risk Ratio		Random effect	DL	false	true	true	true	false	false	Wald	95%	91	261	83	261	1.096386	0.859844	1.397998			0.0			0.0	0	1.0	0.0	0.742127		0.45801
10	3	Adverse events (EC as adjunct to VLNC)	Choice of flavours vs. tobacco flavour only	Custom input	#N/A	Dichotomous	true							Choice of flavour	Tobacco flavour	MH	Risk Ratio		Random effect	DL	false	true	true	true	false	false	Wald	95%	72	84	63	74	1.006803	0.8848	1.145629			0.0			0.0	0	1.0	0.0	0.102869		0.918067
10	4	Serious adverse events (EC as adjunct to VLNC)	Choice of flavours vs. tobacco flavour only	Custom input	#N/A	Dichotomous	true							Choice of flavour	Tobacco flavour	MH	Risk Ratio		Random effect	DL	false	true	true	true	false	false	Wald	95%	2	84	4	74	0.440476	0.083054	2.336067			0.0			0.0	0	1.0	0.0	0.9632		0.335447
10	5	Change in carbon monoxide (ppm; as adjunct to VLNC)	Choice of flavours vs. tobacco flavour only	Custom input	#N/A	Continuous	false							Choice of flavours	Tobacco flavour	IV	Mean Difference		Random effect	REML	false	true	true	true	false	false	Wald	95%		69		55	-4.52	-11.05877	2.01877			0.0			0.0	0	1.0	0.0	1.354848		0.175466
10	6	Change in NNAL (pmol/mg creatinine; as adjunct to VLNC)	Choice of flavours vs. tobacco flavour only	Custom input	#N/A	Continuous	false							Choice of flavours	Tobacco flavour	IV	Mean Difference		Random effect	REML	false	true	true	true	false	false	Wald	95%		53		47	-0.09	-1.259981	1.079981			0.0			0.0	0	1.0	0.0	0.150769		0.880158
11	1	Serious adverse events	Tobacco vs. menthol flavour	Custom input	#N/A	Dichotomous	true							Tobacco	Menthol	MH	Risk Ratio		Random effect	DL	false	true	true	true	false	false	Wald	95%	0	150	0	150
11	2	NNAL (ng/g)	Tobacco vs. menthol flavour	Custom input	#N/A	Continuous	false							Tobacco	Menthol	IV	Mean Difference		Random effect	REML	false	true	true	true	false	false	Wald	95%		112		120	-26.1	-66.734924	14.534924			0.0			0.0	0	1.0	0.0	1.258894		0.208069	0.0	0
11	3	FEV1 (% predicted)	Tobacco vs. menthol flavour	Custom input	#N/A	Continuous	false							Tobacco	Menthol	IV	Mean Difference		Random effect	REML	false	true	true	true	false	false	Wald	95%		100		112	-0.67	-2.341855	1.001855			0.0			0.0	0	1.0	0.0	0.78546		0.432184	0.0	0
11	4	FEV1/FVC	Tobacco vs. menthol flavour	Custom input	#N/A	Continuous	false							Tobacco	Menthol	IV	Mean Difference		Random effect	REML	false	true	true	true	false	false	Wald	95%		100		112	-0.46	-1.665354	0.745354			0.0			0.0	0	0.0	0.0	0.747982		0.454471	0.0	0
12	1	Exhaled CO	Refillable versus cartridge	Custom input	#N/A	Continuous	false							Refillable	Cartridge	IV	Mean Difference		Random effect	REML	false	true	true	true	false	false	Wald	95%		20		12	0.7	-4.980797	6.380797			0.0			0.0	0	1.0	0.0	0.241511		0.809159
13	1	Smoking cessation	Nicotine salt EC versus free-base nicotine EC	Custom input	#N/A	Dichotomous	true							Nicotine salt	Free-base nicotine	MH	Risk Ratio		Random effect	DL	false	true	true	true	false	false	Wald	95%	44	145	34	140	1.249493	0.852289	1.831812			0.0			0.0	0	1.0	0.0	1.141126		0.253818
13	2	Product use at 6+ months	Nicotine salt EC versus free-base nicotine EC	Custom input	#N/A	Dichotomous	true							NSP	FBNP	MH	Risk Ratio		Random effect	DL	false	true	true	true	false	false	Wald	95%	62	124	48	103	1.072917	0.817812	1.407598			0.0			0.0	0	1.0	0.0	0.508074		0.611402
14	1	Smoking cessation	Higher versus lower wattage	Custom input	#N/A	Dichotomous	true							Higher wattage&nbsp;	Lower wattage	MH	Risk Ratio		Random effect	DL	false	true	true	true	false	false	Wald	95%	8	134	11	133	0.721845	0.299843	1.73778			0.0			0.0	0	1.0	0.0	0.72715		0.467134
14	2	Adverse events	Higher versus lower wattage	Custom input	#N/A	Dichotomous	true							Higher wattage	Lower wattage	MH	Risk Ratio		Random effect	DL	false	true	true	true	false	false	Wald	95%	95	134	103	133	0.915447	0.794213	1.055187			0.0			0.0	0	1.0	0.0	1.218832		0.222908
14	3	Serious adverse events	Higher versus lower wattage	Custom input	#N/A	Dichotomous	true							Higher wattage	Lower wattage	MH	Risk Ratio		Random effect	DL	false	true	true	true	false	false	Wald	95%	2	134	2	133	0.992537	0.141888	6.943016			0.0			0.0	0	1.0	0.0	0.007547		0.993978
15	1	Smoking cessation	Non-nicotine EC versus behavioural support only/no support	Custom input	#N/A	Dichotomous	true							Non-nicotine EC	Usual care	MH	Risk Ratio		Random effect	DL	false	true	true	true	false	false	Wald	95%	18	197	11	191	1.594638	0.797494	3.188575			0.0			0.288721	1	0.591041	0.0	1.319923		0.186861
15	2	Adverse events	Non-nicotine EC versus behavioural support only/no support	Custom input	#N/A	Dichotomous	true							Non-nicotine EC	behavioural support only/no support	MH	Risk Ratio		Random effect	DL	false	true	true	true	false	false	Wald	95%	118	127	88	121	1.277559	1.133982	1.439314			0.0			0.0	0	1.0	0.0	4.027119		5.6E-5
15	3	Serious adverse events	Non-nicotine EC versus behavioural support only/no support	Custom input	#N/A	Dichotomous	true							Non-nicotine EC	behavioural support only/no support	MH	Risk Ratio		Random effect	DL	false	true	true	true	false	false	Wald	95%	5	197	4	191	1.190945	0.327507	4.330744			0.0			0.0	0	1.0	0.0	0.265298		0.79078
16	1	Smoking cessation	Non-nicotine EC + NRT versus NRT	Custom input	#N/A	Dichotomous	true							Non-nicotine EC + NRT	NRT	MH	Risk Ratio		Random effect	DL	false	true	true	true	false	false	Wald	95%	20	499	3	125	1.670007	0.50423	5.531057			0.0			0.0	0	0.0	0.0	0.839316		0.401292
16	2	Adverse events	Non-nicotine EC + NRT versus NRT	Custom input	#N/A	Dichotomous	true							Non-nicotine EC + NRT	NRT	MH	Risk Ratio		Random effect	DL	false	true	true	true	false	false	Wald	95%	116	290	31	54	0.696774	0.53215	0.912326			0.0			0.0	0	1.0	0.0	2.627195		0.008609
16	3	Serious adverse events	Non-nicotine EC + NRT versus NRT	Custom input	#N/A	Dichotomous	true							Non-nicotine EC + NRT	NRT	MH	Risk Ratio		Random effect	DL	false	true	true	true	false	false	Wald	95%	27	499	4	125	1.690882	0.602688	4.743884			0.0			0.0	0	1.0	0.0	0.997931		0.318313
17	1	Smoking cessation	Non-nicotine EC versus NRT	Custom input	#N/A	Dichotomous	true							Non-nicotine EC	NRT	MH	Risk Ratio		Random effect	DL	false	true	true	true	false	false	Wald	95%	46	157	46	157	0.99304	0.639623	1.541733			0.037421			1.565289	1	0.210893	36.114039	0.03112		0.975174
17	2	Adverse events	Non-nicotine EC versus NRT	Custom input	#N/A	Dichotomous	true							Non-nicotine EC	NRT	MH	Risk Ratio		Random effect	DL	false	true	true	true	false	false	Wald	95%	5	71	13	61	0.330444	0.124892	0.874303			0.0			0.0	0	1.0	0.0	2.23055		0.025711
17	3	Serious adverse events	Non-nicotine EC versus NRT	Custom input	#N/A	Dichotomous	true							Non-nicotine EC	NRT	MH	Risk Ratio		Random effect	DL	false	true	true	true	false	false	Wald	95%	0	71	0	61
17	4	Change in carbon monoxide (ppm) at 6 months	Non-nicotine EC versus NRT	Custom input	#N/A	Continuous	false							Non-nicotine EC	NRT	IV	Mean Difference		Random effect	REML	false	true	true	true	false	false	Wald	95%		82		82	2.0	-0.499903	4.499903			0.0			0.0	0	1.0	0.0	1.568032		0.116874
18	1	Smoking cessation	Advice to use e-cigarettes compared to no advice to use e-cigarettes	Custom input	#N/A	Dichotomous	true							Advice to use EC to quit	Advice does not include EC	MH	Risk Ratio		Random effect	DL	false	true	true	true	false	false	Wald	95%	277	1324	271	1328	1.024309	0.882283	1.189198			0.0			0.281942	1	0.595431	0.0	0.315389		0.752466
18	2	Adverse events	Advice to use e-cigarettes compared to no advice to use e-cigarettes	Custom input	#N/A	Dichotomous	true							Advice to use EC to quit	Advice does not include EC	MH	Risk Ratio		Random effect	DL	false	true	true	true	false	false	Wald	95%	14	26	11	26	1.272727	0.717737	2.256865			0.0			0.0	0	1.0	0.0	0.825169		0.409276
18	3	Serious adverse events	Advice to use e-cigarettes compared to no advice to use e-cigarettes	Custom input	#N/A	Dichotomous	true							Advice to use EC to quit	Advice does not include EC	MH	Risk Ratio		Random effect	DL	false	true	true	true	false	false	Wald	95%	0	26	0	26
18	4	Product use at 6+ months	Advice to use e-cigarettes compared to no advice to use e-cigarettes	Custom input	#N/A	Dichotomous	true							Advice to use EC to quit	Advice does not include EC	MH	Risk Ratio		Random effect	DL	false	true	true	true	false	false	Wald	95%	16	157	10	174	1.773248	0.829239	3.791924			0.0			0.0	0	0.0	0.0	1.47711		0.139646
19	1	Smoking cessation	Nicotine EC + NRT versus non-nicotine EC + NRT	Custom input	#N/A	Dichotomous	true							Nicotine EC + NRT	Non-nicotine EC + NRT	MH	Risk Ratio		Random effect	DL	false	true	true	true	false	false	Wald	95%	39	520	22	519	1.771031	1.066776	2.940214			0.0			0.025363	1	0.873466	0.0	2.209894		0.027113
19	2	Adverse events	Nicotine EC + NRT versus non-nicotine EC + NRT	Custom input	#N/A	Dichotomous	true							Nicotine EC + NRT	Non-nicotine EC + NRT	MH	Risk Ratio		Random effect	DL	false	true	true	true	false	false	Wald	95%	159	354	131	323	1.109454	0.93138	1.321573			0.0			0.285848	1	0.592894	0.0	1.163595		0.244588
19	3	Serious adverse events	Nicotine EC + NRT versus non-nicotine EC + NRT	Custom input	#N/A	Dichotomous	true							Nicotine EC + NRT	Non-nicotine EC + NRT	MH	Risk Ratio		Random effect	DL	false	true	true	true	false	false	Wald	95%	20	537	30	532	0.657714	0.378458	1.143029			0.0			0.014616	1	0.903774	0.0	1.485878		0.137311
19	4	Carbon monoxide (ppm)	Nicotine EC + NRT versus non-nicotine EC + NRT	Custom input	#N/A	Continuous	false							Nicotine EC + NRT	Non-nicotine EC + NRT	IV	Mean Difference		Random effect	REML	false	true	true	true	false	false	Wald	95%		39		31	-4.623767	-12.069136	2.821603			22.689669			4.262199	1	0.03897	76.53793	1.217188		0.223533	0.0	0
19	5	FeNO (ppb)	Nicotine EC + NRT versus non-nicotine EC + NRT	Custom input	#N/A	Continuous	false							Nicotine EC	Non-nicotine EC	IV	Mean Difference		Random effect	REML	false	true	true	true	false	false	Wald	95%		12		18	-0.36	-7.225744	6.505744			0.0			0.0	0	1.0	0.0	0.102769		0.918146	0.0	0
19	6	FEV1 (%)	Nicotine EC + NRT versus non-nicotine EC + NRT	Custom input	#N/A	Continuous	false							Nicotine EC	Non-nicotine EC	IV	Mean Difference		Random effect	REML	false	true	true	true	false	false	Wald	95%		13		19	0.0455	-0.008001	0.099001			0.0			0.0	0	1.0	0.0	1.666842		0.095546	0.0	0
19	7	FVC (%)	Nicotine EC + NRT versus non-nicotine EC + NRT	Custom input	#N/A	Continuous	false							Nicotine EC	Non-nicotine EC	IV	Mean Difference		Random effect	REML	false	true	true	true	false	false	Wald	95%		13		19	0.0324	-0.025853	0.090653			0.0			0.0	0	1.0	0.0	1.090119		0.275661	0.0	0
19	8	Study product use at 6+ months	Nicotine EC + NRT versus non-nicotine EC + NRT	Custom input	#N/A	Dichotomous	true							Nicotine EC	Non-nicotine EC	MH	Risk Ratio		Random effect	DL	false	true	true	true	false	false	Wald	95%	2	4	2	5	1.25	0.292174	5.347835			0.0			0.0	0	0.0	0.0	0.300887		0.763501
20	1	Smoking cessation	Nicotine EC + NRT versus NRT	Custom input	#N/A	Dichotomous	true							Nicotine EC + NRT	NRT	MH	Risk Ratio		Random effect	DL	false	true	true	true	false	false	Wald	95%	71	681	12	299	3.572588	1.961059	6.508416			0.0			0.16114	1	0.688109	0.0	4.160685		3.2E-5
20	2	Adverse events	Nicotine EC + NRT versus NRT	Custom input	#N/A	Dichotomous	true							Nicotine EC + NRT	NRT	MH	Risk Ratio		Random effect	DL	false	false	false	false	false	false	Wald	95%
20	3	Serious adverse events	Nicotine EC + NRT versus NRT	Custom input	#N/A	Dichotomous	true							Nicotine EC + NRT	NRT	MH	Risk Ratio		Random effect	DL	false	true	true	true	false	false	Wald	95%	19	1201	4	1151	1.243903	0.453286	3.41351			0.0			0.334115	1	0.563246	0.0	0.42375		0.671748
21	1	Adverse events	Nicotine EC + varenicline vs. varenicline	Custom input	#N/A	Dichotomous	true							Nicotine EC + varenicline	Varenicline	MH	Risk Ratio		Random effect	DL	false	true	true	true	false	false	Wald	95%	31	48	24	44	1.184028	0.841468	1.666044			0.0			0.0	0	1.0	0.0	0.969406		0.332343
21	2	Serious adverse events	Nicotine EC + varenicline vs. varenicline	Custom input	#N/A	Dichotomous	true							Nicotine EC + varenicline	Varenicline	MH	Risk Ratio		Random effect	DL	false	true	true	true	false	false	Wald	95%	0	48	0	44
22	1	Adverse events	Nicotine EC + VLNC versus VLNC	Custom input	#N/A	Dichotomous	true							Nicotine EC + VLNC	VLNC	MH	Risk Ratio		Random effect	DL	false	true	true	true	false	false	Wald	95%	135	158	75	85	0.968354	0.875471	1.071093			0.0			0.0	0	1.0	0.0	0.625038		0.531946
22	2	Serious adverse events	Nicotine EC + VLNC versus VLNC	Custom input	#N/A	Dichotomous	true							Nicotine EC + VLNC	VLNC	MH	Risk Ratio		Random effect	DL	false	true	true	true	false	false	Wald	95%	6	158	4	85	0.806962	0.234135	2.781243			0.0			0.0	0	1.0	0.0	0.339727		0.734062
22	3	Change in carbon monoxide	Nicotine EC + VLNC versus VLNC	Custom input	#N/A	Continuous	false							EC + VLNC	VLNC	IV	Mean Difference		Random effect	REML	false	true	true	true	false	false	Wald	95%		69		63	-7.15	-13.07152	-1.22848			0.0			0.0	0	0.0	0.0	2.366579		0.017953
22	4	Change in NNAL (pmol/mg creatinine)	Nicotine EC + VLNC versus VLNC	Custom input	#N/A	Continuous	false							EC + VLNC	VLNC	IV	Mean Difference		Random effect	REML	false	true	true	true	false	false	Wald	95%		53		57	0.29	-1.834107	2.414107			0.0			0.0	0	1.0	0.0	0.26759		0.789015
[truncated: 3 more columns]
